# Supplementary material for: Transcriptomics integrated with metabolomics reveals the defense response of insect-resistant Zea mays infested with Spodoptera exigua
Source: Heliyon. 2025 Feb 8;11(4):e42565. doi: 10.1016/j.heliyon.2025.e42565 (PMC11872508; doi:10.1016/j.heliyon.2025.e42565)
Supplement: Multimedia component 3 [file mmc3.xlsx]

## Sheet: ck2324
Gene_id	biological_process	biological_process_description	cellular_component	cellular_component_description	molecular_function	molecular_function_description	chromosome	Strand	start	end	length	Blast swiss prot	Gene Name	Treat1_readcount	Treat2_readcount	Treat3_readcount	CK1_readcount	CK2_readcount	CK3_readcount	Treat1_fpkm	Treat2_fpkm	Treat3_fpkm	CK1_fpkm	CK2_fpkm	CK3_fpkm	Treat_group_fpkm	CK_group_fpkm	Treat_readcount(TreatvsCK)	CK_readcount(TreatvsCK)	log2FoldChange(TreatvsCK)	pval(TreatvsCK)	padj(TreatvsCK)	significant(TreatvsCK)
100037764	GO:0006351//GO:0009059//GO:1903506//GO:0006807//GO:0009987//GO:0097659//GO:0044249//GO:0019438//GO:0080090//GO:0019219//GO:0031326//GO:0010468//GO:0044237//GO:0051171//GO:0031323//GO:0051252//GO:0034645//GO:0050789//GO:0050794//GO:0008150//GO:0060255//GO:0019222//GO:1901360//GO:0032774//GO:1901576//GO:0010467//GO:0044271//GO:0009058//GO:0006139//GO:1901362//GO:0046483//GO:0034654//GO:0043170//GO:…	transcription, DNA-templated//macromolecule biosynthetic process//regulation of nucleic acid-templated transcription//nitrogen compound metabolic process//cellular process//nucleic acid-templated transcription//cellular biosynthetic process//aromatic compound biosynthetic process//regulation of primary metabolic process//regulation of nucleobase-containing compound metabolic process//regulation o…	GO:0043226//GO:0044464//GO:0043229//GO:0005634//GO:0005575//GO:0043227//GO:0043231//GO:0044424//GO:0005623//GO:0005622	organelle//cell part//intracellular organelle//nucleus//cellular_component//membrane-bounded organelle//intracellular membrane-bounded organelle//intracellular part//cell//intracellular	GO:0097159//GO:0005488//GO:0005515//GO:0001071//GO:0003677//GO:0003676//GO:0003674//GO:0046983//GO:0003700//GO:1901363	organic cyclic compound binding//binding//protein binding//nucleic acid binding transcription factor activity//DNA binding//nucleic acid binding//molecular_function//protein dimerization activity//transcription factor activity, sequence-specific DNA binding//heterocyclic compound binding	NC_024466.2	-	23705969	23714784	1314	sp|Q40704|MADS3_ORYSJ MADS-box transcription factor 3 OS=Oryza sativa subsp. japonica GN=MADS3 PE=2 SV=1//6.52235e-121	--	22	29	32	279	17	60	0.85813	0.99464	1.09991	13.1291	0.731317	2.17462	0.984228	5.34502	27.3637	125.181	-2.1937	0.28354	0.53828	FALSE
100037768	GO:0006996//GO:0006325//GO:0051276//GO:0006810//GO:0043933//GO:0051179//GO:0071840//GO:0009987//GO:0016568//GO:0016043//GO:0006338//GO:0051234//GO:0008150	organelle organization//chromatin organization//chromosome organization//transport//macromolecular complex subunit organization//localization//cellular component organization or biogenesis//cellular process//chromatin modification//cellular component organization//chromatin remodeling//establishment of localization//biological_process	GO:0005886//GO:0005623//GO:0043231//GO:0044424//GO:0005622//GO:0044464//GO:0043226//GO:0005634//GO:0043229//GO:0005575//GO:0071944//GO:0016020//GO:0043227	plasma membrane//cell//intracellular membrane-bounded organelle//intracellular part//intracellular//cell part//organelle//nucleus//intracellular organelle//cellular_component//cell periphery//membrane//membrane-bounded organelle	GO:0003676//GO:1901265//GO:0000166//GO:0001883//GO:0015267//GO:0030554//GO:0036094//GO:0097367//GO:0022857//GO:0032553//GO:0003674//GO:1901363//GO:0022803//GO:0015288//GO:0016818//GO:0032559//GO:0032550//GO:0005524//GO:0032549//GO:0043167//GO:0005488//GO:0097159//GO:0043168//GO:0032555//GO:0005215//GO:0016787//GO:0017076//GO:0003824//GO:0001882//GO:0035639//GO:0016817//GO:0022829	nucleic acid binding//nucleoside phosphate binding//nucleotide binding//purine nucleoside binding//channel activity//adenyl nucleotide binding//small molecule binding//carbohydrate derivative binding//transmembrane transporter activity//ribonucleotide binding//molecular_function//heterocyclic compound binding//passive transmembrane transporter activity//porin activity//hydrolase activity, acting …	NC_024460.2	-	202580112	202588793	5424	sp|P20026|MYB1_HORVU Myb-related protein Hv1 OS=Hordeum vulgare GN=MYB1 PE=2 SV=1//1.37159e-115	--	32	31	35	257	260	274	0.380313	0.323959	0.366553	3.68489	3.40793	3.02582	0.356941	3.37288	32.7232	261.076	-2.9961	1.5843e-19	9.1783e-18	DOWN
100037776	GO:0044765//GO:1902578//GO:0009987//GO:0044699//GO:0008150//GO:0051234//GO:0055085//GO:0044763//GO:0051179//GO:0006810	single-organism transport//single-organism localization//cellular process//single-organism process//biological_process//establishment of localization//transmembrane transport//single-organism cellular process//localization//transport	GO:0031224//GO:0016021//GO:0016020//GO:0005575//GO:0044425	intrinsic component of membrane//integral component of membrane//membrane//cellular_component//membrane part	GO:0003824//GO:0070566//GO:0016740//GO:0016772//GO:0003877//GO:0003674//GO:0016779	catalytic activity//adenylyltransferase activity//transferase activity//transferase activity, transferring phosphorus-containing groups//ATP adenylyltransferase activity//molecular_function//nucleotidyltransferase activity	NC_024460.2	-	178096671	178100321	1435	sp|Q69VR7|PPT1_ORYSJ Phosphoenolpyruvate/phosphate translocator 1, chloroplastic OS=Oryza sativa subsp. japonica GN=PPT1 PE=2 SV=1//0	--	24	20	23	49	48	28	0.805017	0.589877	0.679828	1.98285	1.77567	0.872677	0.691574	1.54373	22.5197	41.9334	-0.89692	0.066483	0.1813	FALSE
100037799	GO:0071555//GO:0016049//GO:0016043//GO:0071669//GO:0009987//GO:0071840//GO:0042546//GO:0008150//GO:0070726//GO:0044699//GO:0040007//GO:0071554//GO:0009832//GO:0030198//GO:0045229//GO:0071668//GO:0009664//GO:0022607//GO:0044085//GO:0044763//GO:0010215//GO:0043062	cell wall organization//cell growth//cellular component organization//plant-type cell wall organization or biogenesis//cellular process//cellular component organization or biogenesis//cell wall biogenesis//biological_process//cell wall assembly//single-organism process//growth//cell wall organization or biogenesis//plant-type cell wall biogenesis//extracellular matrix organization//external encap…	GO:0031225//GO:0031224//GO:0016020//GO:0005575//GO:0044425	anchored component of membrane//intrinsic component of membrane//membrane//cellular_component//membrane part	--	--	NC_024465.2	+	169728048	169730508	1847	sp|Q6Z4G8|COBL1_ORYSJ COBRA-like protein 1 OS=Oryza sativa subsp. japonica GN=BC1L6 PE=2 SV=1//0	--	9	16	19	43	58	35	0.234542	0.366637	0.436325	1.35191	1.66699	0.847517	0.345835	1.28881	14.3491	45.1261	-1.653	0.0015567	0.0076751	DOWN
100101510	--	--	--	--	--	--	NC_024465.2	-	148154454	148165191	3291	sp|Q50EX6|ODO1_PETHY Protein ODORANT1 OS=Petunia hybrida GN=ODO1 PE=2 SV=1//1.44761e-82	--	33	45	44	58	64	65	0.693321	0.831325	0.814612	1.47011	1.48295	1.26892	0.779753	1.40733	40.1782	61.611	-0.61677	0.13479	0.31252	FALSE
100125640	GO:0006091//GO:0010556//GO:0080090//GO:0065007//GO:0006355//GO:0019219//GO:0051704//GO:0090304//GO:0034654//GO:0044249//GO:0019438//GO:0043170//GO:0016070//GO:1903506//GO:0006807//GO:0009987//GO:0009058//GO:0006139//GO:0097659//GO:1901362//GO:0046483//GO:0006351//GO:0044764//GO:0019222//GO:0009059//GO:1901360//GO:0032774//GO:1901576//GO:0010467//GO:0044271//GO:0019684//GO:0042710//GO:0006725//GO:…	generation of precursor metabolites and energy//regulation of macromolecule biosynthetic process//regulation of primary metabolic process//biological regulation//regulation of transcription, DNA-templated//regulation of nucleobase-containing compound metabolic process//multi-organism process//nucleic acid metabolic process//nucleobase-containing compound biosynthetic process//cellular biosyntheti…	GO:0005634//GO:0032991//GO:0043229//GO:0044464//GO:0043234//GO:0043226//GO:0031224//GO:0016021//GO:0005622//GO:0009579//GO:0044436//GO:0016020//GO:0009521//GO:0043227//GO:0044425//GO:0034357//GO:0005623//GO:0005575//GO:0098796//GO:0043231//GO:0044424//GO:0009523	nucleus//macromolecular complex//intracellular organelle//cell part//protein complex//organelle//intrinsic component of membrane//integral component of membrane//intracellular//thylakoid//thylakoid part//membrane//photosystem//membrane-bounded organelle//membrane part//photosynthetic membrane//cell//cellular_component//membrane protein complex//intracellular membrane-bounded organelle//intracellu…	GO:0032549//GO:0043167//GO:0032559//GO:0032550//GO:0005524//GO:0036094//GO:0097159//GO:0005488//GO:0030554//GO:1901265//GO:0001883//GO:0000166//GO:0035639//GO:0001882//GO:1901363//GO:0032553//GO:0097367//GO:0032555//GO:0043168//GO:0003674//GO:0017076	ribonucleoside binding//ion binding//adenyl ribonucleotide binding//purine ribonucleoside binding//ATP binding//small molecule binding//organic cyclic compound binding//binding//adenyl nucleotide binding//nucleoside phosphate binding//purine nucleoside binding//nucleotide binding//purine ribonucleoside triphosphate binding//nucleoside binding//heterocyclic compound binding//ribonucleotide binding…	NC_024460.2	-	232275534	232278771	1653	sp|Q6AWY1|GRF8_ORYSJ Growth-regulating factor 8 OS=Oryza sativa subsp. japonica GN=GRF8 PE=2 SV=1//3.39907e-114	--	25	16	28	48	42	71	0.764021	0.429955	0.754051	1.76973	1.4156	2.01616	0.649342	1.73383	23.3557	52.6196	-1.1718	0.0079689	0.031389	DOWN
100126359	--	--	--	--	GO:0003723//GO:1901363//GO:0003674//GO:0005488//GO:0097159//GO:0003676	RNA binding//heterocyclic compound binding//molecular_function//binding//organic cyclic compound binding//nucleic acid binding	NC_024468.2	-	124622779	124638544	3460	sp|Q9FYT6|CRS1_MAIZE Chloroplastic group IIA intron splicing facilitator CRS1, chloroplastic OS=Zea mays GN=CRS1 PE=1 SV=1//1.15811e-07	--	24	34	31	82	447	699	0.334259	0.416379	0.380462	1.3778	6.86603	9.04588	0.377033	5.76324	29.2685	386.88	-3.7245	0.0032991	0.014808	DOWN
100126360	--	--	--	--	GO:0003723//GO:1901363//GO:0003674//GO:0005488//GO:0097159//GO:0003676	RNA binding//heterocyclic compound binding//molecular_function//binding//organic cyclic compound binding//nucleic acid binding	NC_024460.2	-	235054316	235059947	2561	sp|Q9FYT6|CRS1_MAIZE Chloroplastic group IIA intron splicing facilitator CRS1, chloroplastic OS=Zea mays GN=CRS1 PE=1 SV=1//1.52739e-108	--	9	43	51	680	600	646	0.169153	0.710628	0.844664	15.4186	12.4369	11.2816	0.574815	13.0457	32.7907	638.245	-4.2828	4.0056e-42	1.1113e-39	DOWN
100126972	--	--	GO:0031981//GO:0005575//GO:0005654//GO:0043227//GO:0044422//GO:0043226//GO:0043234//GO:0044464//GO:0031974//GO:0043229//GO:0032991//GO:0044451//GO:0044428//GO:0070013//GO:0005634//GO:0043231//GO:0044424//GO:0005623//GO:0043233//GO:0044446//GO:0005622//GO:0016592	nuclear lumen//cellular_component//nucleoplasm//membrane-bounded organelle//organelle part//organelle//protein complex//cell part//membrane-enclosed lumen//intracellular organelle//macromolecular complex//nucleoplasm part//nuclear part//intracellular organelle lumen//nucleus//intracellular membrane-bounded organelle//intracellular part//cell//organelle lumen//intracellular organelle part//intrace…	GO:0005515//GO:0005488//GO:0003674//GO:0046983	protein binding//binding//molecular_function//protein dimerization activity	NC_024468.2	+	139780815	139790282	2639	sp|P13526|ARLC_MAIZE Anthocyanin regulatory Lc protein OS=Zea mays GN=LC PE=2 SV=1//0	--	3	5	4	122	139	80	0.0602923	0.0883584	0.0708399	2.95802	3.08093	1.49394	0.0731635	2.51096	3.92071	113.867	-4.8601	1.6559e-13	4.9499e-12	DOWN
100170240	GO:0008150//GO:0009987//GO:0071840//GO:0016043//GO:0044238//GO:0071704//GO:0008152//GO:0005975//GO:0006996//GO:0007010	biological_process//cellular process//cellular component organization or biogenesis//cellular component organization//primary metabolic process//organic substance metabolic process//metabolic process//carbohydrate metabolic process//organelle organization//cytoskeleton organization	--	--	GO:0004645//GO:0003824//GO:0008092//GO:0003779//GO:0005515//GO:0016758//GO:0005488//GO:0003674//GO:0008184//GO:0016757//GO:0016740	phosphorylase activity//catalytic activity//cytoskeletal protein binding//actin binding//protein binding//transferase activity, transferring hexosyl groups//binding//molecular_function//glycogen phosphorylase activity//transferase activity, transferring glycosyl groups//transferase activity	NC_024459.2	-	283220930	283229951	3523	sp|P27598|PHSL_IPOBA Alpha-1,4 glucan phosphorylase L isozyme, chloroplastic/amyloplastic OS=Ipomoea batatas PE=2 SV=1//0	--	31	80	73	1100	980	785	0.42354	0.961082	0.878888	18.1312	14.7668	9.96562	0.754504	14.2879	59.2397	956.888	-4.0137	1.0978e-17	5.2901e-16	DOWN
100174972	GO:0071704//GO:0044238//GO:0005975//GO:0008152//GO:0008150	organic substance metabolic process//primary metabolic process//carbohydrate metabolic process//metabolic process//biological_process	--	--	GO:0003674//GO:0016787//GO:0003824//GO:0004553//GO:0016798	molecular_function//hydrolase activity//catalytic activity//hydrolase activity, hydrolyzing O-glycosyl compounds//hydrolase activity, acting on glycosyl bonds	NC_024461.2	-	137250820	137254345	1704	sp|Q41761|HGGL2_MAIZE 4-hydroxy-7-methoxy-3-oxo-3,4-dihydro-2H-1,4-benzoxazin-2-yl glucoside beta-D-glucosidase 2, chloroplastic OS=Zea mays GN=GLU2 PE=1 SV=1//0	--	8	11	30	57	105	82	0.225978	0.273216	0.74675	1.94246	3.27108	2.15224	0.415315	2.45526	16.0973	79.7476	-2.3086	2.967e-07	3.4925e-06	DOWN
100191148	GO:0055114//GO:0044699//GO:0008150//GO:0044710//GO:0008152	oxidation-reduction process//single-organism process//biological_process//single-organism metabolic process//metabolic process	--	--	GO:0005488//GO:0097159//GO:0043169//GO:0043167//GO:0046872//GO:0031419//GO:0016491//GO:0003824//GO:0046906//GO:0036094//GO:0016209//GO:0019842//GO:1901363//GO:0003674	binding//organic cyclic compound binding//cation binding//ion binding//metal ion binding//cobalamin binding//oxidoreductase activity//catalytic activity//tetrapyrrole binding//small molecule binding//antioxidant activity//vitamin binding//heterocyclic compound binding//molecular_function	NC_024463.2	-	84116703	84121346	1375	sp|Q8VYP0|SCO11_ARATH Protein SCO1 homolog 1, mitochondrial OS=Arabidopsis thaliana GN=HCC1 PE=2 SV=1//1.11651e-103	--	6	35	20	66	65	89	0.210036	1.07733	0.616951	2.78733	2.50947	2.89491	0.634772	2.73057	19.1445	72.1056	-1.9132	2.5511e-05	0.0002012	DOWN
100191165	GO:0008150//GO:0008152//GO:0009058	biological_process//metabolic process//biosynthetic process	--	--	--	--	NC_024461.2	+	137091023	137104652	1373	sp|O50044|KDSA_PEA 2-dehydro-3-deoxyphosphooctonate aldolase OS=Pisum sativum GN=KDSA PE=2 SV=1//0	--	12	18	16	40	66	65	0.420684	0.554862	0.49428	1.69175	2.55179	2.11734	0.489942	2.12029	15.0929	55.7145	-1.8842	9.3868e-05	0.00064666	DOWN
100191182	GO:0045786//GO:0030162//GO:0030163//GO:0051306//GO:0051348//GO:0034645//GO:1902410//GO:0010639//GO:0031396//GO:0044248//GO:0031323//GO:0033048//GO:0036211//GO:0051252//GO:0048285//GO:0051985//GO:0009057//GO:1902099//GO:0044770//GO:0051171//GO:0098813//GO:1903363//GO:0010605//GO:0006260//GO:0007094//GO:0044237//GO:0048518//GO:0051438//GO:0070647//GO:0010468//GO:0030071//GO:0010508//GO:0031326//GO:…	negative regulation of cell cycle//regulation of proteolysis//protein catabolic process//mitotic sister chromatid separation//negative regulation of transferase activity//cellular macromolecule biosynthetic process//mitotic cytokinetic process//negative regulation of organelle organization//regulation of protein ubiquitination//cellular catabolic process//regulation of cellular metabolic process/…	GO:0005856//GO:0005794//GO:0005575//GO:0012505//GO:0044430//GO:0044423//GO:0043227//GO:0044422//GO:0044464//GO:0044444//GO:0043226//GO:0005634//GO:0043232//GO:0043229//GO:0005623//GO:0005815//GO:0043231//GO:0044424//GO:0005737//GO:0044446//GO:0015630//GO:0005622//GO:0043228//GO:0019012//GO:0019028	cytoskeleton//Golgi apparatus//cellular_component//endomembrane system//cytoskeletal part//virion part//membrane-bounded organelle//organelle part//cell part//cytoplasmic part//organelle//nucleus//intracellular non-membrane-bounded organelle//intracellular organelle//cell//microtubule organizing center//intracellular membrane-bounded organelle//intracellular part//cytoplasm//intracellular organel…	GO:0043565//GO:0005488//GO:0097159//GO:0003674//GO:1901363//GO:0003700//GO:0003676//GO:0003677//GO:0001071	sequence-specific DNA binding//binding//organic cyclic compound binding//molecular_function//heterocyclic compound binding//transcription factor activity, sequence-specific DNA binding//nucleic acid binding//DNA binding//nucleic acid binding transcription factor activity	NC_024467.2	-	133377512	133383093	1634	sp|Q6S4P4|RF2B_ORYSJ Transcription factor RF2b OS=Oryza sativa subsp. japonica GN=RF2b PE=1 SV=2//3.3028e-125	--	3	6	3	37	47	26	0.0883721	0.155411	0.077874	1.31491	1.52693	0.711653	0.107219	1.1845	3.88824	36.6373	-3.2361	1.9293e-06	1.9354e-05	DOWN
100191211	GO:1901576//GO:0019222//GO:0032774//GO:1901360//GO:0044271//GO:0010467//GO:0009058//GO:0006139//GO:0046483//GO:1901362//GO:0034654//GO:0043170//GO:0016070//GO:0010556//GO:0090304//GO:0065007//GO:0006355//GO:0018130//GO:0044238//GO:0009889//GO:0071704//GO:0008152//GO:0044260//GO:2000112//GO:0034641//GO:0006725//GO:2001141//GO:0006351//GO:0009059//GO:0097659//GO:1903506//GO:0006807//GO:0009987//GO:…	organic substance biosynthetic process//regulation of metabolic process//RNA biosynthetic process//organic cyclic compound metabolic process//cellular nitrogen compound biosynthetic process//gene expression//biosynthetic process//nucleobase-containing compound metabolic process//heterocycle metabolic process//organic cyclic compound biosynthetic process//nucleobase-containing compound biosyntheti…	GO:0043231//GO:0044424//GO:0005623//GO:0005622//GO:0043226//GO:0044464//GO:0043229//GO:0005634//GO:0005575//GO:0043227	intracellular membrane-bounded organelle//intracellular part//cell//intracellular//organelle//cell part//intracellular organelle//nucleus//cellular_component//membrane-bounded organelle	GO:0001071//GO:0003677//GO:0003676//GO:0003674//GO:1901363//GO:0003700//GO:0005488//GO:0097159//GO:0043565	nucleic acid binding transcription factor activity//DNA binding//nucleic acid binding//molecular_function//heterocyclic compound binding//transcription factor activity, sequence-specific DNA binding//binding//organic cyclic compound binding//sequence-specific DNA binding	NC_024465.2	-	179802619	179805281	1515	sp|Q9C5Q2|AI5L3_ARATH ABSCISIC ACID-INSENSITIVE 5-like protein 3 OS=Arabidopsis thaliana GN=DPBF4 PE=1 SV=1//5.9372e-37	--	0	5	5	50	40	67	0	0.139682	0.139985	1.91648	1.40158	1.97792	0.0932223	1.76533	3.11194	51.4857	-4.0483	2.9133e-10	5.6258e-09	DOWN
100191218	GO:0044710//GO:0055114//GO:0008150//GO:0044699//GO:0008152	single-organism metabolic process//oxidation-reduction process//biological_process//single-organism process//metabolic process	--	--	GO:0043167//GO:0036094//GO:0005488//GO:0097159//GO:1901265//GO:0050660//GO:0000166//GO:0048037//GO:1901363//GO:0016491//GO:0050662//GO:0043168//GO:0003674//GO:0003824	ion binding//small molecule binding//binding//organic cyclic compound binding//nucleoside phosphate binding//flavin adenine dinucleotide binding//nucleotide binding//cofactor binding//heterocyclic compound binding//oxidoreductase activity//coenzyme binding//anion binding//molecular_function//catalytic activity	NC_024464.2	+	108903760	108905442	1683	sp|A6P6V9|CBDAS_CANSA Cannabidiolic acid synthase OS=Cannabis sativa GN=CBDAS PE=1 SV=1//6.04114e-94	--	22	24	33	44	62	51	0.629194	0.603546	0.831674	1.51815	1.9556	1.35529	0.688138	1.60968	26.2163	51.6322	-0.97781	0.029221	0.093062	FALSE
100191232	--	--	--	--	--	--	NC_024462.2	-	112042444	112043955	1512	-//-	--	1	3	0	50	65	124	0.0318342	0.0839755	0	1.92028	2.28209	3.6679	0.0386032	2.62342	1.26361	76.8704	-5.9268	3.9505e-10	7.4704e-09	DOWN
100191259	--	--	--	--	GO:0016788//GO:0003824//GO:0016787//GO:0003674	hydrolase activity, acting on ester bonds//catalytic activity//hydrolase activity//molecular_function	NC_024467.2	+	100126399	100131663	1491	sp|Q8VY93|GDL66_ARATH GDSL esterase/lipase At4g26790 OS=Arabidopsis thaliana GN=At4g26790 PE=2 SV=1//1.12064e-125	--	15	26	47	18	84	33	0.484239	0.738038	1.33704	0.701038	2.9907	0.989882	0.853105	1.56054	28.7391	43.8982	-0.61115	0.49202	0.77011	FALSE
100191276	--	--	--	--	--	--	NC_024465.2	+	122327893	122333460	1589	sp|Q9BU70|NAP1_HUMAN Nef-associated protein 1 OS=Homo sapiens GN=C9orf156 PE=1 SV=2//4.69079e-35	--	25	34	27	33	40	42	0.777849	0.93019	0.740281	1.23871	1.37259	1.21424	0.816107	1.27518	28.3375	37.7404	-0.4134	0.39464	0.67214	FALSE
100191295	--	--	--	--	GO:0003676//GO:1901363//GO:0003674//GO:0097159//GO:0005488	nucleic acid binding//heterocyclic compound binding//molecular_function//organic cyclic compound binding//binding	NC_024465.2	-	169202866	169205535	1328	sp|Q9FNR1|RBG3_ARATH Glycine-rich RNA-binding protein 3, mitochondrial OS=Arabidopsis thaliana GN=RBG3 PE=2 SV=1//3.52147e-35	--	10	9	9	69	65	69	0.36245	0.286832	0.287454	3.01715	2.59829	2.3238	0.312245	2.64641	9.38883	67.1482	-2.8383	1.1345e-08	1.7e-07	DOWN
100191296	--	--	--	--	GO:0016740//GO:0004672//GO:0004674//GO:0016773//GO:0016772//GO:0016301//GO:0003824//GO:0003674	transferase activity//protein kinase activity//protein serine/threonine kinase activity//phosphotransferase activity, alcohol group as acceptor//transferase activity, transferring phosphorus-containing groups//kinase activity//catalytic activity//molecular_function	NC_024465.2	+	152605329	152608063	1689	sp|Q54I39|IST1L_DICDI IST1-like protein OS=Dictyostelium discoideum GN=DDB_G0289029 PE=3 SV=1//4.6727e-28	--	16	20	21	56	61	37	0.45597	0.501168	0.527367	1.92533	1.91722	0.979759	0.494835	1.60744	18.8349	51.4377	-1.4494	0.0027156	0.012474	DOWN
100191303	--	--	--	--	--	--	NC_024468.2	+	136038831	136049423	1206	sp|Q7XUD0|EXP10_ORYSJ Expansin-A10 OS=Oryza sativa subsp. japonica GN=EXPA10 PE=2 SV=2//8.70744e-159	--	15	18	24	20	31	20	0.598673	0.631697	0.844087	0.963006	1.36454	0.741703	0.691486	1.02308	18.8486	23.4251	-0.3136	0.60744	0.87775	FALSE
100191314	GO:0009058//GO:1901566//GO:0009056//GO:0044764//GO:1901576//GO:0019058//GO:0010467//GO:0044271//GO:1901564//GO:0043112//GO:0043170//GO:0044238//GO:0071704//GO:0043043//GO:0019538//GO:0044267//GO:0044403//GO:0008152//GO:0044260//GO:0034641//GO:0019076//GO:1901575//GO:0006807//GO:0009987//GO:0043604//GO:0009059//GO:0051704//GO:0044249//GO:0009057//GO:0016032//GO:0034645//GO:0044248//GO:0043603//GO:…	biosynthetic process//organonitrogen compound biosynthetic process//catabolic process//multi-organism cellular process//organic substance biosynthetic process//viral life cycle//gene expression//cellular nitrogen compound biosynthetic process//organonitrogen compound metabolic process//receptor metabolic process//macromolecule metabolic process//primary metabolic process//organic substance metabo…	GO:0044215//GO:0033643//GO:0044279//GO:0044216//GO:0005623//GO:0005737//GO:0044424//GO:0030529//GO:0044217//GO:0005622//GO:0043228//GO:0044444//GO:0018995//GO:0044464//GO:0033644//GO:0044218//GO:0043226//GO:0043232//GO:0032991//GO:0043229//GO:0005575//GO:0043657//GO:0005840	other organism//host cell part//other organism membrane//other organism cell//cell//cytoplasm//intracellular part//ribonucleoprotein complex//other organism part//intracellular//non-membrane-bounded organelle//cytoplasmic part//host//cell part//host cell membrane//other organism cell membrane//organelle//intracellular non-membrane-bounded organelle//macromolecular complex//intracellular organelle…	GO:0005198//GO:0015267//GO:0022838//GO:0022857//GO:0003674//GO:0005261//GO:0022803//GO:0022891//GO:0003735//GO:0015075//GO:0005216//GO:0008324//GO:0005215//GO:0022892	structural molecule activity//channel activity//substrate-specific channel activity//transmembrane transporter activity//molecular_function//cation channel activity//passive transmembrane transporter activity//substrate-specific transmembrane transporter activity//structural constituent of ribosome//ion transmembrane transporter activity//ion channel activity//cation transmembrane transporter act…	NC_024459.2	-	293008635	293011080	1459	sp|Q9SF40|RL4A_ARATH 60S ribosomal protein L4-1 OS=Arabidopsis thaliana GN=RPL4A PE=2 SV=1//0	--	11	10	16	124	128	140	0.362897	0.290087	0.465145	4.93529	4.65722	4.29161	0.372709	4.62804	12.3545	129.157	-3.386	4.5232e-16	1.8171e-14	DOWN
100191377	GO:0044281//GO:0044699//GO:0019318//GO:0006071//GO:0008150//GO:0019751//GO:0006066//GO:0044237//GO:1901615//GO:0044711//GO:0044723//GO:0046364//GO:0006006//GO:0009987//GO:0044262//GO:0006094//GO:0008152//GO:0044763//GO:0005975//GO:0044238//GO:0005996//GO:0071704//GO:0016051//GO:0019319//GO:0044710//GO:0019400//GO:1901576//GO:0009058	small molecule metabolic process//single-organism process//hexose metabolic process//glycerol metabolic process//biological_process//polyol metabolic process//alcohol metabolic process//cellular metabolic process//organic hydroxy compound metabolic process//single-organism biosynthetic process//single-organism carbohydrate metabolic process//monosaccharide biosynthetic process//glucose metabolic …	--	--	GO:0016791//GO:0019203//GO:0003824//GO:0016787//GO:0050308//GO:0042578//GO:0042132//GO:0016788//GO:0003674//GO:0016741//GO:0008168//GO:0016740	phosphatase activity//carbohydrate phosphatase activity//catalytic activity//hydrolase activity//sugar-phosphatase activity//phosphoric ester hydrolase activity//fructose 1,6-bisphosphate 1-phosphatase activity//hydrolase activity, acting on ester bonds//molecular_function//transferase activity, transferring one-carbon groups//methyltransferase activity//transferase activity	NC_024459.2	-	61904110	61906733	1290	sp|O81769|DPH5_ARATH Probable diphthine methyl ester synthase OS=Arabidopsis thaliana GN=At4g31790 PE=2 SV=1//1.12457e-145	--	11	10	12	122	122	136	0.410439	0.32809	0.394562	5.49182	5.02044	4.71516	0.377697	5.07581	11.0448	125.264	-3.5035	1.8944e-16	7.9336e-15	DOWN
100191397	GO:0007029//GO:0009987//GO:0071840//GO:0016043//GO:0010256//GO:0008150//GO:0006996	endoplasmic reticulum organization//cellular process//cellular component organization or biogenesis//cellular component organization//endomembrane system organization//biological_process//organelle organization	GO:0043226//GO:0031090//GO:0044444//GO:0044464//GO:0005783//GO:0043229//GO:0098588//GO:0005575//GO:0043227//GO:0044422//GO:0042175//GO:0016020//GO:0012505//GO:0005737//GO:0043231//GO:0044432//GO:0044424//GO:0044425//GO:0005623//GO:0005789//GO:0005622//GO:0044446	organelle//organelle membrane//cytoplasmic part//cell part//endoplasmic reticulum//intracellular organelle//bounding membrane of organelle//cellular_component//membrane-bounded organelle//organelle part//nuclear outer membrane-endoplasmic reticulum membrane network//membrane//endomembrane system//cytoplasm//intracellular membrane-bounded organelle//endoplasmic reticulum part//intracellular part//…	--	--	NC_024463.2	-	85581552	85585336	3119	sp|Q9SVH0|PP329_ARATH Pentatricopeptide repeat-containing protein At4g20770 OS=Arabidopsis thaliana GN=PCMP-E35 PE=3 SV=2//2.37118e-17	--	8	34	24	92	119	122	0.13031	0.486973	0.34449	1.80791	2.13777	1.8465	0.320591	1.93073	20.9167	109.139	-2.3834	5.0817e-09	8.089e-08	DOWN
100191407	GO:0009987//GO:0042592//GO:0050789//GO:0044699//GO:0019725//GO:0050794//GO:0008150//GO:0065007//GO:0045454//GO:0065008//GO:0044763	cellular process//homeostatic process//regulation of biological process//single-organism process//cellular homeostasis//regulation of cellular process//biological_process//biological regulation//cell redox homeostasis//regulation of biological quality//single-organism cellular process	--	--	GO:0005488//GO:0005515//GO:0003674	binding//protein binding//molecular_function	NC_024466.2	-	25820408	25825786	2613	sp|Q9SIN1|TTL3_ARATH Inactive TPR repeat-containing thioredoxin TTL3 OS=Arabidopsis thaliana GN=TTL3 PE=1 SV=2//0	--	14	24	22	138	134	130	0.25789	0.388736	0.357114	3.0668	2.72231	2.22511	0.33458	2.67141	19.5847	133.18	-2.7656	2.0061e-12	5.2345e-11	DOWN
100191417	--	--	--	--	GO:0003674//GO:0005515//GO:0005488	molecular_function//protein binding//binding	NC_024464.2	+	150544596	150546110	1515	sp|Q5XEY7|PP309_ARATH Pentatricopeptide repeat-containing protein At4g14170 OS=Arabidopsis thaliana GN=PCMP-E17 PE=2 SV=2//4.36598e-07	--	16	6	9	42	41	46	0.508339	0.167618	0.251973	1.60984	1.43662	1.35798	0.30931	1.46815	10.7764	42.5501	-1.9813	0.00018522	0.0011811	DOWN
100191449	--	--	--	--	GO:0016791//GO:0016787//GO:0003824//GO:0003674//GO:0005488//GO:0042578//GO:0003993//GO:0043169//GO:0043167//GO:0046872//GO:0016788	phosphatase activity//hydrolase activity//catalytic activity//molecular_function//binding//phosphoric ester hydrolase activity//acid phosphatase activity//cation binding//ion binding//metal ion binding//hydrolase activity, acting on ester bonds	NC_024462.2	-	60974389	60977503	2179	sp|Q9SFU3|PPA15_ARATH Purple acid phosphatase 15 OS=Arabidopsis thaliana GN=PAP15 PE=1 SV=1//0	--	21	40	32	198	235	217	0.480418	0.804632	0.645101	5.46469	5.92917	4.61276	0.643384	5.33554	30.2295	214.228	-2.8251	3.185e-16	1.3001e-14	DOWN
100191472	--	--	--	--	--	--	NC_024460.2	+	199946247	199947488	1242	sp|Q9SJK9|PP189_ARATH Pentatricopeptide repeat-containing protein At2g36980, mitochondrial OS=Arabidopsis thaliana GN=PCMP-E73 PE=2 SV=1//1.72827e-22	--	0	3	0	35	52	62	0	0.102231	0	1.63641	2.22256	2.23263	0.034077	2.03054	0.884872	48.4267	-5.7742	5.6875e-13	1.5891e-11	DOWN
100191494	GO:0044710//GO:1901564//GO:0044255//GO:0006665//GO:0051179//GO:0044763//GO:0008152//GO:0034641//GO:0044238//GO:0071704//GO:0006810//GO:0006672//GO:0006643//GO:0044765//GO:0009987//GO:0006807//GO:1902578//GO:0008150//GO:0051234//GO:0044699//GO:0006629//GO:0055085//GO:0043603//GO:0044237	single-organism metabolic process//organonitrogen compound metabolic process//cellular lipid metabolic process//sphingolipid metabolic process//localization//single-organism cellular process//metabolic process//cellular nitrogen compound metabolic process//primary metabolic process//organic substance metabolic process//transport//ceramide metabolic process//membrane lipid metabolic process//singl…	GO:0044425//GO:0031224//GO:0016021//GO:0016020//GO:0005575	membrane part//intrinsic component of membrane//integral component of membrane//membrane//cellular_component	GO:0016811//GO:0003674//GO:0016810//GO:0003824//GO:0016787	hydrolase activity, acting on carbon-nitrogen (but not peptide) bonds, in linear amides//molecular_function//hydrolase activity, acting on carbon-nitrogen (but not peptide) bonds//catalytic activity//hydrolase activity	NC_024467.2	+	25257676	25261398	2582	sp|O82485|OPT7_ARATH Oligopeptide transporter 7 OS=Arabidopsis thaliana GN=OPT7 PE=2 SV=1//0	--	9	21	23	173	119	142	0.167777	0.344228	0.377829	3.89078	2.4466	2.45968	0.296611	2.93235	17.1336	144.654	-3.0777	3.0895e-11	6.8487e-10	DOWN
100191497	GO:0006810//GO:0034613//GO:0051179//GO:0016192//GO:0051641//GO:0008152//GO:0071702//GO:0051234//GO:0008150//GO:0070727//GO:0051649//GO:0015031//GO:0008104//GO:0006886//GO:0046907//GO:0033036//GO:0045184	transport//cellular protein localization//localization//vesicle-mediated transport//cellular localization//metabolic process//organic substance transport//establishment of localization//biological_process//cellular macromolecule localization//establishment of localization in cell//protein transport//protein localization//intracellular protein transport//intracellular transport//macromolecule loca…	--	--	GO:0042802//GO:0016835//GO:0003674//GO:1901363//GO:0050215//GO:0016836//GO:0046983//GO:0016829//GO:0019842//GO:0036094//GO:0046906//GO:0003824//GO:0031419//GO:0005515//GO:0005488//GO:0097159	identical protein binding//carbon-oxygen lyase activity//molecular_function//heterocyclic compound binding//propanediol dehydratase activity//hydro-lyase activity//protein dimerization activity//lyase activity//vitamin binding//small molecule binding//tetrapyrrole binding//catalytic activity//cobalamin binding//protein binding//binding//organic cyclic compound binding	NC_024463.2	+	188266582	188270772	2458	sp|Q940Z1|PPR51_ARATH Pentatricopeptide repeat-containing protein At1g19525 OS=Arabidopsis thaliana GN=At1g19525 PE=2 SV=2//1.05718e-55	--	41	50	44	153	182	142	0.802875	0.860937	0.759266	3.61456	3.93062	2.58377	0.807693	3.37632	44.6829	157.906	-1.8213	1.0122e-07	1.2987e-06	DOWN
100191500	GO:0009405//GO:0008150//GO:0051704	pathogenesis//biological_process//multi-organism process	--	--	GO:0003674//GO:0005198	molecular_function//structural molecule activity	NC_024467.2	-	102457602	102459801	1973	-//-	--	14	16	15	46	42	23	0.341544	0.343223	0.322469	1.35387	1.13004	0.521372	0.335745	1.00176	14.933	37.3749	-1.3236	0.015441	0.054796	FALSE
100191503	GO:0006810//GO:0006820//GO:0015698//GO:0051179//GO:0044763//GO:0006821//GO:0055085//GO:0008150//GO:0051234//GO:0044699//GO:0009987//GO:1902578//GO:0044765//GO:0006811	transport//anion transport//inorganic anion transport//localization//single-organism cellular process//chloride transport//transmembrane transport//biological_process//establishment of localization//single-organism process//cellular process//single-organism localization//single-organism transport//ion transport	GO:0005575//GO:0016020	cellular_component//membrane	GO:0022857//GO:0015108//GO:0003674//GO:0022836//GO:0005254//GO:0022803//GO:0015267//GO:0005244//GO:0022838//GO:0005215//GO:0008308//GO:0008509//GO:0005253//GO:0005247//GO:0022892//GO:0022832//GO:0022891//GO:0015075//GO:0015103//GO:0005216	transmembrane transporter activity//chloride transmembrane transporter activity//molecular_function//gated channel activity//chloride channel activity//passive transmembrane transporter activity//channel activity//voltage-gated ion channel activity//substrate-specific channel activity//transporter activity//voltage-gated anion channel activity//anion transmembrane transporter activity//anion chan…	NC_024460.2	-	5846208	5852714	3163	sp|P60300|CLCG_ARATH Putative chloride channel-like protein CLC-g OS=Arabidopsis thaliana GN=CBSCLC6 PE=3 SV=2//0	--	83	64	49	468	464	379	1.26306	0.856375	0.657083	8.59198	7.78737	5.35904	0.925507	7.24613	66.3563	436.059	-2.7162	1.208e-17	5.7741e-16	DOWN
100191504	GO:0044763//GO:0008152//GO:0007154//GO:0007165//GO:0007186//GO:0065007//GO:0023052//GO:0008150//GO:0051716//GO:0050789//GO:0044699//GO:0050794//GO:0050896//GO:0009987//GO:0044700	single-organism cellular process//metabolic process//cell communication//signal transduction//G-protein coupled receptor signaling pathway//biological regulation//signaling//biological_process//cellular response to stimulus//regulation of biological process//single-organism process//regulation of cellular process//response to stimulus//cellular process//single organism signaling	--	--	GO:0003924//GO:1901363//GO:0019001//GO:0004386//GO:0097367//GO:0032553//GO:0003674//GO:0016301//GO:0016740//GO:0016462//GO:0036094//GO:0030554//GO:0044877//GO:0016772//GO:0004871//GO:1901265//GO:0003676//GO:0001883//GO:0031683//GO:0000166//GO:0016887//GO:0035639//GO:0001882//GO:0005515//GO:0016817//GO:0003723//GO:0017111//GO:0043168//GO:0032555//GO:0003824//GO:0003724//GO:0032561//GO:0017076//GO:…	GTPase activity//heterocyclic compound binding//guanyl nucleotide binding//helicase activity//carbohydrate derivative binding//ribonucleotide binding//molecular_function//kinase activity//transferase activity//pyrophosphatase activity//small molecule binding//adenyl nucleotide binding//macromolecular complex binding//transferase activity, transferring phosphorus-containing groups//signal transduc…	NC_024460.2	+	169022796	169026842	2402	sp|Q651A1|LPA1H_ORYSJ P-loop NTPase domain-containing protein LPA1 homolog OS=Oryza sativa subsp. japonica GN=Os09g0572200 PE=3 SV=1//0	--	60	46	46	53	57	56	1.20233	0.810528	0.812284	1.2813	1.25972	1.04271	0.941715	1.19457	51.3539	54.7893	-0.093421	0.77685	0.99767	FALSE
100191510	GO:0044237//GO:0034470//GO:0008150//GO:0016072//GO:0071840//GO:0006807//GO:0009987//GO:0034660//GO:0042254//GO:0071704//GO:0044238//GO:0006364//GO:0006725//GO:0044085//GO:0034641//GO:0022613//GO:0008152//GO:0044260//GO:0046483//GO:0006139//GO:0010467//GO:1901360//GO:0090304//GO:0016070//GO:0043170//GO:0006396	cellular metabolic process//ncRNA processing//biological_process//rRNA metabolic process//cellular component organization or biogenesis//nitrogen compound metabolic process//cellular process//ncRNA metabolic process//ribosome biogenesis//organic substance metabolic process//primary metabolic process//rRNA processing//cellular aromatic compound metabolic process//cellular component biogenesis//cel…	GO:0005575//GO:0030684//GO:0044464//GO:0032040//GO:0032991//GO:0005623//GO:0044424//GO:0030529//GO:0005622	cellular_component//preribosome//cell part//small-subunit processome//macromolecular complex//cell//intracellular part//ribonucleoprotein complex//intracellular	GO:0005515//GO:0005488//GO:0003674	protein binding//binding//molecular_function	NC_024464.2	+	164812452	164817085	3108	sp|P25635|PWP2_YEAST Periodic tryptophan protein 2 OS=Saccharomyces cerevisiae (strain ATCC 204508 / S288c) GN=PWP2 PE=1 SV=2//0	--	18	54	44	278	244	258	0.336205	0.886875	0.724205	6.26436	5.02629	4.47767	0.649095	5.25611	37.1518	258.663	-2.7996	4.5133e-17	2.001e-15	DOWN
100191511	GO:0055080//GO:0030003//GO:0065007//GO:0006875//GO:0072507//GO:0072503//GO:0044763//GO:0048878//GO:0065008//GO:0055082//GO:0055074//GO:0009987//GO:0050801//GO:0055065//GO:0019725//GO:0044699//GO:0006873//GO:0008150//GO:0098771//GO:0042592//GO:0006874	cation homeostasis//cellular cation homeostasis//biological regulation//cellular metal ion homeostasis//divalent inorganic cation homeostasis//cellular divalent inorganic cation homeostasis//single-organism cellular process//chemical homeostasis//regulation of biological quality//cellular chemical homeostasis//calcium ion homeostasis//cellular process//ion homeostasis//metal ion homeostasis//cell…	GO:0044425//GO:0031224//GO:0016021//GO:0016020//GO:0005575	membrane part//intrinsic component of membrane//integral component of membrane//membrane//cellular_component	GO:0022838//GO:0015267//GO:0015278//GO:0022803//GO:0005219//GO:0005217//GO:0022834//GO:0003674//GO:0022836//GO:0005261//GO:0015085//GO:0022857//GO:0005216//GO:0015075//GO:0046873//GO:0022890//GO:0022891//GO:0015276//GO:0022892//GO:0005218//GO:0005215//GO:0008324//GO:0072509//GO:0005262	substrate-specific channel activity//channel activity//calcium-release channel activity//passive transmembrane transporter activity//ryanodine-sensitive calcium-release channel activity//intracellular ligand-gated ion channel activity//ligand-gated channel activity//molecular_function//gated channel activity//cation channel activity//calcium ion transmembrane transporter activity//transmembrane t…	NC_024467.2	+	39858290	39862099	2610	sp|Q9H330|TM245_HUMAN Transmembrane protein 245 OS=Homo sapiens GN=TMEM245 PE=1 SV=2//4.151e-10	--	36	42	42	89	112	97	0.703532	0.721719	0.723283	2.09832	2.41393	1.76139	0.716178	2.09121	39.7747	98.2061	-1.304	0.00046497	0.0026801	DOWN
100191559	--	--	--	--	--	--	NC_024464.2	-	168038727	168040115	1389	sp|Q5RCE6|RL1D1_PONAB Ribosomal L1 domain-containing protein 1 OS=Pongo abelii GN=RSL1D1 PE=2 SV=2//7.86341e-27	--	7	37	21	221	244	243	0.242573	1.12741	0.641269	9.23924	9.32523	7.8244	0.670418	8.79629	20.4406	233.391	-3.5132	3.1969e-22	2.3506e-20	DOWN
100191577	GO:0044238//GO:0032435//GO:1903320//GO:0051726//GO:0071704//GO:0009889//GO:0065009//GO:0051276//GO:0051338//GO:0031324//GO:0032434//GO:0016567//GO:0018130//GO:0007600//GO:0051783//GO:0006464//GO:0043086//GO:0071173//GO:0003008//GO:0007067//GO:0032446//GO:0019538//GO:0061640//GO:0061136//GO:0019954//GO:0044267//GO:2001141//GO:0006725//GO:0000910//GO:0044257//GO:0044085//GO:0007049//GO:0051603//GO:…	primary metabolic process//negative regulation of proteasomal ubiquitin-dependent protein catabolic process//regulation of protein modification by small protein conjugation or removal//regulation of cell cycle//organic substance metabolic process//regulation of biosynthetic process//regulation of molecular function//chromosome organization//regulation of transferase activity//negative regulation …	GO:0005623//GO:0005737//GO:0044424//GO:0005622//GO:0005575//GO:0016020//GO:0044464	cell//cytoplasm//intracellular part//intracellular//cellular_component//membrane//cell part	GO:0003674//GO:0003700//GO:1901363//GO:0003677//GO:0004888//GO:0003676//GO:0004871//GO:0001071//GO:0019901//GO:0043565//GO:0060089//GO:0004872//GO:0019899//GO:0005515//GO:0005549//GO:0038023//GO:0019900//GO:0097159//GO:0004984//GO:0005488	molecular_function//transcription factor activity, sequence-specific DNA binding//heterocyclic compound binding//DNA binding//transmembrane signaling receptor activity//nucleic acid binding//signal transducer activity//nucleic acid binding transcription factor activity//protein kinase binding//sequence-specific DNA binding//molecular transducer activity//receptor activity//enzyme binding//protein…	NC_024463.2	+	82441190	82445988	1197	sp|Q1PE49|4ON1_ARATH Protein At-4/1 OS=Arabidopsis thaliana GN=At4g26020 PE=1 SV=1//8.91514e-47	--	15	11	39	108	80	92	0.661172	0.426337	1.51483	5.74312	3.88901	3.76801	0.867448	4.46671	21.6953	93.1793	-2.1026	3.1292e-07	3.6652e-06	DOWN
100191596	GO:0044763//GO:0051179//GO:0006810//GO:0044765//GO:1902578//GO:0009987//GO:0044699//GO:0051234//GO:0008150//GO:0055085	single-organism cellular process//localization//transport//single-organism transport//single-organism localization//cellular process//single-organism process//establishment of localization//biological_process//transmembrane transport	GO:0044425//GO:0016020//GO:0031224//GO:0016021//GO:0005575	membrane part//membrane//intrinsic component of membrane//integral component of membrane//cellular_component	--	--	NC_024459.2	-	87586926	87591674	1796	sp|P02982|TCR1_ECOLX Tetracycline resistance protein, class A OS=Escherichia coli GN=tetA PE=3 SV=2//7.48011e-08	--	1	5	14	168	143	87	0.0281153	0.123609	0.346855	5.69839	4.43409	2.27281	0.166193	4.13509	6.43754	134.021	-4.3798	1.4535e-08	2.1436e-07	DOWN
100191648	--	--	--	--	GO:0003674//GO:0005488//GO:0005515	molecular_function//binding//protein binding	NC_024464.2	-	85619900	85624770	1980	sp|Q9P4X3|UTP7_SCHPO Probable U3 small nucleolar RNA-associated protein 7 OS=Schizosaccharomyces pombe (strain 972 / ATCC 24843) GN=utp7 PE=3 SV=1//1.59492e-100	--	27	43	37	159	179	176	0.657692	0.921011	0.794215	4.67258	4.80881	3.98357	0.790973	4.48832	35.0239	169.394	-2.274	8.1915e-11	1.7163e-09	DOWN
100191668	--	--	GO:0005575//GO:0016021//GO:0031224//GO:0016020//GO:0044425	cellular_component//integral component of membrane//intrinsic component of membrane//membrane//membrane part	GO:0004175//GO:0017171//GO:0003824//GO:0016787//GO:0004252//GO:0070011//GO:0008236//GO:0003674//GO:0008233	endopeptidase activity//serine hydrolase activity//catalytic activity//hydrolase activity//serine-type endopeptidase activity//peptidase activity, acting on L-amino acid peptides//serine-type peptidase activity//molecular_function//peptidase activity	NC_024460.2	-	200782503	200786078	1770	sp|Q9CAN1|RBL2_ARATH RHOMBOID-like protein 2 OS=Arabidopsis thaliana GN=RBL2 PE=1 SV=1//1.29183e-07	--	35	43	15	60	78	70	0.951789	1.0282	0.359452	1.96845	2.33934	1.76877	0.779814	2.02552	30.8503	68.4124	-1.149	0.005325	0.022306	DOWN
100191677	--	--	--	--	GO:0003674//GO:1901363//GO:0003677//GO:0003676//GO:0005488//GO:0097159	molecular_function//heterocyclic compound binding//DNA binding//nucleic acid binding//binding//organic cyclic compound binding	NC_024462.2	+	172530151	172534740	2007	sp|O80834|AHL9_ARATH AT-hook motif nuclear-localized protein 9 OS=Arabidopsis thaliana GN=AHL9 PE=2 SV=1//2.15488e-46	--	33	43	43	114	90	102	0.79143	0.906785	0.90875	3.2984	2.38049	2.273	0.868988	2.65063	39.2609	101.645	-1.3724	0.00026104	0.0016064	DOWN
100191678	GO:0008150//GO:0032259//GO:0008152	biological_process//methylation//metabolic process	--	--	GO:0003824//GO:0003674//GO:0016741//GO:0008168//GO:0016740	catalytic activity//molecular_function//transferase activity, transferring one-carbon groups//methyltransferase activity//transferase activity	NC_024462.2	-	165776350	165784691	2415	sp|P46087|NOP2_HUMAN Probable 28S rRNA (cytosine(4447)-C(5))-methyltransferase OS=Homo sapiens GN=NOP2 PE=1 SV=2//2.0051e-159	--	23	52	52	282	301	355	0.458413	0.911317	0.913292	6.78076	6.61639	6.57444	0.761007	6.6572	41.075	308.027	-2.9067	1.295e-19	7.5892e-18	DOWN
100191716	GO:0031326//GO:0044237//GO:0010468//GO:0031323//GO:0051252//GO:0051171//GO:0034645//GO:0050789//GO:0050794//GO:0060255//GO:0008150//GO:0006367//GO:0006352//GO:0006351//GO:0009059//GO:0097659//GO:0006807//GO:1903506//GO:0009987//GO:0006366//GO:0071840//GO:0016043//GO:0044249//GO:0019438//GO:0080090//GO:0019219//GO:0018130//GO:0044238//GO:0009889//GO:0071704//GO:0008152//GO:0044260//GO:2000112//GO:…	regulation of cellular biosynthetic process//cellular metabolic process//regulation of gene expression//regulation of cellular metabolic process//regulation of RNA metabolic process//regulation of nitrogen compound metabolic process//cellular macromolecule biosynthetic process//regulation of biological process//regulation of cellular process//regulation of macromolecule metabolic process//biologi…	GO:0055029//GO:0031981//GO:0005575//GO:0005654//GO:0043227//GO:0044422//GO:1902494//GO:0043234//GO:0043226//GO:0090575//GO:0005672//GO:0044464//GO:0044451//GO:0044428//GO:1990234//GO:0031974//GO:0043229//GO:0032991//GO:0005634//GO:0070013//GO:0043231//GO:0044424//GO:0005623//GO:0016591//GO:0043233//GO:0000428//GO:0005667//GO:0005622//GO:0044446//GO:0044798//GO:0030880//GO:0061695	nuclear DNA-directed RNA polymerase complex//nuclear lumen//cellular_component//nucleoplasm//membrane-bounded organelle//organelle part//catalytic complex//protein complex//organelle//RNA polymerase II transcription factor complex//transcription factor TFIIA complex//cell part//nucleoplasm part//nuclear part//transferase complex//membrane-enclosed lumen//intracellular organelle//macromolecular co…	GO:0008092//GO:0005515//GO:0003779//GO:0005488//GO:0097159//GO:0003674//GO:1901363//GO:0003677//GO:0003676	cytoskeletal protein binding//protein binding//actin binding//binding//organic cyclic compound binding//molecular_function//heterocyclic compound binding//DNA binding//nucleic acid binding	NC_024461.2	-	172642991	172645791	1961	sp|Q9FIW5|NAC94_ARATH Putative NAC domain-containing protein 94 OS=Arabidopsis thaliana GN=ANAC094 PE=3 SV=1//1.10982e-55	--	21	22	24	48	37	61	0.515451	0.474819	0.519107	1.42138	1.0016	1.39123	0.503126	1.27141	22.3008	47.966	-1.1049	0.017708	0.061569	FALSE
100191722	--	--	--	--	--	--	NC_024465.2	+	131549680	131551456	1777	-//-	--	16	46	43	68	60	96	0.433389	1.0956	1.02637	2.22212	1.7924	2.41619	0.851788	2.14357	33.7073	73.3211	-1.1212	0.0069255	0.027877	DOWN
100191724	GO:0044237//GO:0006950//GO:0044699//GO:0050896//GO:0008150//GO:0051716//GO:0033554//GO:0009987//GO:0006807//GO:0006974//GO:0044238//GO:0006259//GO:0071704//GO:0044763//GO:0044260//GO:0008152//GO:0034641//GO:0006281//GO:0006725//GO:1901360//GO:0006139//GO:0046483//GO:0006284//GO:0043170//GO:0090304//GO:0044710	cellular metabolic process//response to stress//single-organism process//response to stimulus//biological_process//cellular response to stimulus//cellular response to stress//cellular process//nitrogen compound metabolic process//cellular response to DNA damage stimulus//primary metabolic process//DNA metabolic process//organic substance metabolic process//single-organism cellular process//cellul…	GO:0071944//GO:0005575//GO:0044459//GO:0016021//GO:0031224//GO:0016020//GO:0044464//GO:0005887//GO:0031226//GO:0044425//GO:0005623//GO:0005886	cell periphery//cellular_component//plasma membrane part//integral component of membrane//intrinsic component of membrane//membrane//cell part//integral component of plasma membrane//intrinsic component of plasma membrane//membrane part//cell//plasma membrane	GO:0003824//GO:0016787//GO:0008725//GO:0019104//GO:0016798//GO:0043733//GO:0003674//GO:0016799//GO:0003905	catalytic activity//hydrolase activity//DNA-3-methyladenine glycosylase activity//DNA N-glycosylase activity//hydrolase activity, acting on glycosyl bonds//DNA-3-methylbase glycosylase activity//molecular_function//hydrolase activity, hydrolyzing N-glycosyl compounds//alkylbase DNA N-glycosylase activity	NC_024461.2	-	191229849	191232300	1431	sp|P05100|3MG1_ECOLI DNA-3-methyladenine glycosylase 1 OS=Escherichia coli (strain K12) GN=tag PE=1 SV=1//1.08629e-42	--	4	7	0	41	30	25	0.134545	0.207034	0	1.66376	1.11289	0.781354	0.11386	1.186	3.57964	32.2509	-3.1715	9.7443e-06	8.4115e-05	DOWN
100191726	GO:0016310//GO:0043412//GO:0009987//GO:0008150//GO:0036211//GO:0044237//GO:0006468//GO:0006793//GO:0043170//GO:0006796//GO:0044267//GO:0008152//GO:0044260//GO:0071704//GO:0044238//GO:0019538//GO:0006464	phosphorylation//macromolecule modification//cellular process//biological_process//protein modification process//cellular metabolic process//protein phosphorylation//phosphorus metabolic process//macromolecule metabolic process//phosphate-containing compound metabolic process//cellular protein metabolic process//metabolic process//cellular macromolecule metabolic process//organic substance metabo…	GO:0016020//GO:0005575	membrane//cellular_component	GO:0032559//GO:0005524//GO:0032550//GO:0043167//GO:0032549//GO:0097159//GO:0005488//GO:0016773//GO:0001882//GO:0035639//GO:0032555//GO:0043168//GO:0017076//GO:0003824//GO:0016740//GO:0030554//GO:0036094//GO:1901265//GO:0016772//GO:0000166//GO:0004672//GO:0001883//GO:1901363//GO:0032553//GO:0097367//GO:0016301//GO:0003674	adenyl ribonucleotide binding//ATP binding//purine ribonucleoside binding//ion binding//ribonucleoside binding//organic cyclic compound binding//binding//phosphotransferase activity, alcohol group as acceptor//nucleoside binding//purine ribonucleoside triphosphate binding//purine ribonucleotide binding//anion binding//purine nucleotide binding//catalytic activity//transferase activity//adenyl nuc…	NC_024461.2	+	29672097	29675878	1844	sp|Q2MHE4|HT1_ARATH Serine/threonine-protein kinase HT1 OS=Arabidopsis thaliana GN=HT1 PE=1 SV=1//4.8352e-124	--	52	23	48	93	94	113	1.35734	0.527898	1.10409	2.92866	2.70607	2.74072	0.996442	2.79182	42.1948	98.6353	-1.225	0.00055488	0.0031314	DOWN
100191742	--	--	--	--	GO:0005515//GO:0005488//GO:0003674	protein binding//binding//molecular_function	NC_024459.2	-	242190468	242193284	2817	sp|Q9SY69|PPR29_ARATH Pentatricopeptide repeat-containing protein At1g10270 OS=Arabidopsis thaliana GN=GRP23 PE=1 SV=1//2.39404e-132	--	28	91	60	277	213	252	0.478428	1.36722	0.903416	5.71004	4.01388	4.00093	0.916354	4.57495	57.0915	246.384	-2.1096	1.9851e-10	3.9274e-09	DOWN
100191748	--	--	--	--	GO:0016787//GO:0003824//GO:0016788//GO:0003674	hydrolase activity//catalytic activity//hydrolase activity, acting on ester bonds//molecular_function	NC_024459.2	-	248431212	248432937	1460	sp|Q94F40|GDL9_ARATH GDSL esterase/lipase At1g28600 OS=Arabidopsis thaliana GN=At1g28600 PE=2 SV=1//1.5208e-60	--	24	24	21	36	46	34	0.791233	0.695732	0.610084	1.43185	1.67254	1.04153	0.699016	1.38197	23.0446	38.3672	-0.73544	0.1338	0.31076	FALSE
100191780	GO:0044248//GO:0006083//GO:0044237//GO:0006520//GO:0019475//GO:0044282//GO:1901605//GO:0019477//GO:0046395//GO:0008150//GO:0006113//GO:0009068//GO:0044281//GO:0044699//GO:0009063//GO:0006554//GO:0019752//GO:0006807//GO:0009987//GO:0055114//GO:0015980//GO:0043436//GO:0046440//GO:1901565//GO:0071704//GO:0044238//GO:1901606//GO:0032787//GO:1901575//GO:0008152//GO:0044763//GO:0006082//GO:0006553//GO:…	cellular catabolic process//acetate metabolic process//cellular metabolic process//cellular amino acid metabolic process//L-lysine catabolic process to acetate//small molecule catabolic process//alpha-amino acid metabolic process//L-lysine catabolic process//carboxylic acid catabolic process//biological_process//fermentation//aspartate family amino acid catabolic process//small molecule metabolic…	--	--	GO:0003824//GO:0003674//GO:0016740	catalytic activity//molecular_function//transferase activity	NC_024463.2	+	192510233	192511947	1715	sp|Q9ZU67|PP162_ARATH Pentatricopeptide repeat-containing protein At2g18520, mitochondrial OS=Arabidopsis thaliana GN=At2g18520 PE=2 SV=1//1.96337e-63	--	4	8	7	55	49	66	0.112264	0.197428	0.173124	1.86228	1.51671	1.72118	0.160939	1.70006	6.16661	55.9346	-3.1812	1.3304e-08	1.976e-07	DOWN
100191784	GO:0018130//GO:0009719//GO:0044238//GO:0009889//GO:0071704//GO:0044260//GO:0008152//GO:2000112//GO:0034641//GO:2001141//GO:0006725//GO:1901576//GO:0032774//GO:1901360//GO:0019222//GO:0044271//GO:0010467//GO:0006139//GO:0009058//GO:0046483//GO:1901362//GO:0009725//GO:0034654//GO:0016070//GO:0043170//GO:0010556//GO:0090304//GO:0006355//GO:0065007//GO:0031326//GO:0044237//GO:0010468//GO:0051252//GO:…	heterocycle biosynthetic process//response to endogenous stimulus//primary metabolic process//regulation of biosynthetic process//organic substance metabolic process//cellular macromolecule metabolic process//metabolic process//regulation of cellular macromolecule biosynthetic process//cellular nitrogen compound metabolic process//regulation of RNA biosynthetic process//cellular aromatic compound…	GO:0044424//GO:0043231//GO:0005623//GO:0005622//GO:0005575//GO:0043227//GO:0043226//GO:0044464//GO:0043229//GO:0005634	intracellular part//intracellular membrane-bounded organelle//cell//intracellular//cellular_component//membrane-bounded organelle//organelle//cell part//intracellular organelle//nucleus	GO:0003674//GO:1901363//GO:0003677//GO:0003676//GO:0005488//GO:0097159	molecular_function//heterocyclic compound binding//DNA binding//nucleic acid binding//binding//organic cyclic compound binding	NC_024464.2	+	162803592	162809813	2121	sp|Q0DGS1|ARFN_ORYSJ Auxin response factor 14 OS=Oryza sativa subsp. japonica GN=ARF14 PE=2 SV=2//0	--	39	60	35	83	90	75	0.901633	1.2197	0.713035	2.31496	2.29474	1.61112	0.94479	2.07361	43.9281	82.2015	-0.90402	0.02027	0.068786	FALSE
100191790	--	--	--	--	--	--	NC_024464.2	-	56941111	56942363	1253	-//-	--	14	13	6	190	246	464	0.537802	0.439112	0.203106	8.8054	10.4221	16.5621	0.39334	11.9299	11.1013	289.604	-4.7053	8.7491e-10	1.5764e-08	DOWN
100191813	--	--	--	--	--	--	NC_024460.2	-	21816189	21818855	2667	sp|Q93VG8|PPDEX_ARATH DeSI-like protein At4g17486 OS=Arabidopsis thaliana GN=At4g17486 PE=2 SV=1//9.01697e-10	--	6	26	7	162	211	257	0.108286	0.412604	0.111326	3.52727	4.19983	4.3098	0.210739	4.0123	12.2333	205.41	-4.0696	2.8524e-25	2.6657e-23	DOWN
100191814	--	--	--	--	--	--	NC_024467.2	+	150598690	150602431	703	sp|Q9UUC8|RM51_SCHPO 54S ribosomal protein L51, mitochondrial OS=Schizosaccharomyces pombe (strain 972 / ATCC 24843) GN=mrpl51 PE=3 SV=1//1.02636e-12	--	14	8	9	21	21	11	0.958558	0.481635	0.543013	1.73464	1.58575	0.699817	0.661069	1.34007	10.6088	17.8087	-0.74732	0.27747	0.53023	FALSE
100191819	--	--	--	--	--	--	NC_024461.2	-	2629900	2632257	1744	sp|Q9MAH3|DJ1B_ARATH Protein DJ-1 homolog B OS=Arabidopsis thaliana GN=DJ1B PE=1 SV=1//3.47828e-09	--	30	22	34	33	44	19	0.979647	0.631697	0.978374	1.30006	1.58463	0.576505	0.863239	1.15373	28.9837	32.0877	-0.14678	0.77727	0.99792	FALSE
100191842	GO:0044710//GO:0071704//GO:0044238//GO:0008152//GO:0006629//GO:0008150//GO:0044699	single-organism metabolic process//organic substance metabolic process//primary metabolic process//metabolic process//lipid metabolic process//biological_process//single-organism process	--	--	--	--	NW_017972182.1	+	458745	460486	1742	sp|O23522|PLA14_ARATH Phospholipase A1-Ibeta2, chloroplastic OS=Arabidopsis thaliana GN=At4g16820 PE=1 SV=2//4.65508e-116	--	50	9	11	209	156	312	1.38155	0.218664	0.267835	6.96698	4.75388	8.01039	0.622684	6.57708	25.1931	221.221	-3.1344	1.5526e-09	2.6791e-08	DOWN
100191861	GO:0006810//GO:0006820//GO:0051179//GO:0015698//GO:0015689//GO:0051234//GO:0008150//GO:0044699//GO:1902578//GO:0044765//GO:0006811	transport//anion transport//localization//inorganic anion transport//molybdate ion transport//establishment of localization//biological_process//single-organism process//single-organism localization//single-organism transport//ion transport	GO:0044425//GO:0005575//GO:0016020//GO:0016021//GO:0031224	membrane part//cellular_component//membrane//integral component of membrane//intrinsic component of membrane	GO:0022857//GO:0003674//GO:0015098//GO:0005215//GO:0022892//GO:0008509//GO:0022891//GO:0015075//GO:0015103	transmembrane transporter activity//molecular_function//molybdate ion transmembrane transporter activity//transporter activity//substrate-specific transporter activity//anion transmembrane transporter activity//substrate-specific transmembrane transporter activity//ion transmembrane transporter activity//inorganic anion transmembrane transporter activity	NC_024459.2	-	226326591	226330254	2635	sp|Q6N075|MFSD5_HUMAN Molybdate-anion transporter OS=Homo sapiens GN=MFSD5 PE=1 SV=2//1.67398e-25	--	13	9	17	69	88	70	0.269945	0.164328	0.31107	1.72855	2.01531	1.35062	0.248448	1.69816	13.1445	74.9447	-2.5114	4.3906e-08	5.9947e-07	DOWN
100191864	--	--	GO:0005575//GO:0016020//GO:0016021//GO:0031224//GO:0044425	cellular_component//membrane//integral component of membrane//intrinsic component of membrane//membrane part	GO:0016788//GO:0004518//GO:0097159//GO:0005488//GO:0004540//GO:0016787//GO:0003824//GO:0004521//GO:0003676//GO:0004523//GO:0016891//GO:0003674//GO:0016893//GO:1901363//GO:0004519	hydrolase activity, acting on ester bonds//nuclease activity//organic cyclic compound binding//binding//ribonuclease activity//hydrolase activity//catalytic activity//endoribonuclease activity//nucleic acid binding//RNA-DNA hybrid ribonuclease activity//endoribonuclease activity, producing 5'-phosphomonoesters//molecular_function//endonuclease activity, active with either ribo- or deoxyribonuclei…	NC_024459.2	-	238443576	238471678	1403	sp|P64956|Y2253_MYCBO Uncharacterized protein Mb2253c OS=Mycobacterium bovis (strain ATCC BAA-935 / AF2122/97) GN=Mb2253c PE=3 SV=1//1.65522e-22	--	5	7	9	45	20	25	0.171537	0.211166	0.272087	1.86252	0.756736	0.796947	0.218263	1.13873	6.90524	30.4478	-2.1406	0.0089405	0.034571	DOWN
100191890	--	--	--	--	GO:0003824//GO:0003674//GO:0016740//GO:0016757	catalytic activity//molecular_function//transferase activity//transferase activity, transferring glycosyl groups	NC_024467.2	-	154468680	154472740	2125	sp|Q8S7W0|CSLA4_ORYSJ Probable mannan synthase 4 OS=Oryza sativa subsp. japonica GN=CSLA4 PE=2 SV=1//0	--	7	28	18	33	45	40	0.167296	0.588412	0.379085	0.951483	1.18611	0.888276	0.378264	1.00862	16.8037	38.7647	-1.206	0.026534	0.085862	FALSE
100191900	GO:0009058//GO:0006553//GO:0006082//GO:0016053//GO:1901566//GO:1901576//GO:1901564//GO:0044710//GO:0009066//GO:0009089//GO:0044238//GO:0071704//GO:0008152//GO:0043648//GO:0044763//GO:0009085//GO:0006807//GO:0009987//GO:0019752//GO:0055114//GO:0008652//GO:0043436//GO:0044249//GO:0044711//GO:1901605//GO:1901607//GO:0044237//GO:0046451//GO:0006520//GO:0009067//GO:0008150//GO:0044283//GO:0044281//GO:…	biosynthetic process//lysine metabolic process//organic acid metabolic process//organic acid biosynthetic process//organonitrogen compound biosynthetic process//organic substance biosynthetic process//organonitrogen compound metabolic process//single-organism metabolic process//aspartate family amino acid metabolic process//lysine biosynthetic process via diaminopimelate//primary metabolic proces…	--	--	GO:1901265//GO:0000166//GO:0036094//GO:0051287//GO:0003674//GO:1901363//GO:0050662//GO:0016903//GO:0016628//GO:0016627//GO:0016620//GO:0005488//GO:0097159//GO:0008839//GO:0003824//GO:0048037//GO:0016491	nucleoside phosphate binding//nucleotide binding//small molecule binding//NAD binding//molecular_function//heterocyclic compound binding//coenzyme binding//oxidoreductase activity, acting on the aldehyde or oxo group of donors//oxidoreductase activity, acting on the CH-CH group of donors, NAD or NADP as acceptor//oxidoreductase activity, acting on the CH-CH group of donors//oxidoreductase activit…	NC_024462.2	-	241317380	241322372	1787	sp|Q5E924|G3PP2_ARATH Glyceraldehyde-3-phosphate dehydrogenase GAPCP2, chloroplastic OS=Arabidopsis thaliana GN=GAPCP2 PE=2 SV=1//0	--	24	12	33	39	40	37	0.646446	0.28421	0.783272	1.26732	1.18825	0.926029	0.57131	1.1272	23.4343	38.4109	-0.7129	0.13301	0.30929	FALSE
100191906	GO:0006796//GO:0009987//GO:1902578//GO:0043412//GO:0044765//GO:0016310//GO:0006468//GO:0044710//GO:0019748//GO:0043170//GO:0006793//GO:0036211//GO:0044238//GO:0055085//GO:0006810//GO:0071704//GO:0006464//GO:0019538//GO:0044237//GO:0008150//GO:0044267//GO:0051179//GO:0051234//GO:0008152//GO:0044699//GO:0044260//GO:0044763	phosphate-containing compound metabolic process//cellular process//single-organism localization//macromolecule modification//single-organism transport//phosphorylation//protein phosphorylation//single-organism metabolic process//secondary metabolic process//macromolecule metabolic process//phosphorus metabolic process//protein modification process//primary metabolic process//transmembrane transpo…	GO:0044425//GO:0005575//GO:0016021//GO:0031224//GO:0016020	membrane part//cellular_component//integral component of membrane//intrinsic component of membrane//membrane	GO:0022890//GO:0022891//GO:0016772//GO:0016773//GO:0016676//GO:0046872//GO:0015075//GO:0016675//GO:0043167//GO:0016740//GO:0004129//GO:0043169//GO:0005488//GO:0009055//GO:0005215//GO:0016151//GO:0008324//GO:0022857//GO:0015077//GO:0046914//GO:0015078//GO:0003674//GO:0003824//GO:0022892//GO:0016491//GO:0008270//GO:0015002	inorganic cation transmembrane transporter activity//substrate-specific transmembrane transporter activity//transferase activity, transferring phosphorus-containing groups//phosphotransferase activity, alcohol group as acceptor//oxidoreductase activity, acting on a heme group of donors, oxygen as acceptor//metal ion binding//ion transmembrane transporter activity//oxidoreductase activity, acting …	NC_024466.2	+	165339968	165343531	1834	sp|Q0WQK2|ZDHC9_ARATH Probable protein S-acyltransferase 7 OS=Arabidopsis thaliana GN=PAT07 PE=1 SV=1//0	--	17	22	16	253	331	276	0.446165	0.507699	0.370036	8.01065	9.58077	6.73065	0.4413	8.10736	18.1664	283.36	-3.9633	4.8522e-29	6.1542e-27	DOWN
100191914	--	--	--	--	GO:0003824//GO:0003674//GO:0016757//GO:0016740	catalytic activity//molecular_function//transferase activity, transferring glycosyl groups//transferase activity	NC_024459.2	+	47728777	47730567	1791	sp|Q8VYF4|GATL7_ARATH Probable galacturonosyltransferase-like 7 OS=Arabidopsis thaliana GN=GATL7 PE=2 SV=1//1.71161e-172	--	34	21	27	104	121	111	0.913754	0.496257	0.639428	3.37197	3.58642	2.77188	0.683146	3.24343	27.9117	110.829	-1.9894	1.3205e-07	1.6618e-06	DOWN
100191954	--	--	--	--	GO:0005515//GO:0005488//GO:0003674	protein binding//binding//molecular_function	NC_024462.2	+	162976077	162979679	2177	sp|Q6Z2G9|TLP5_ORYSJ Tubby-like F-box protein 5 OS=Oryza sativa subsp. japonica GN=TULP5 PE=2 SV=1//0	--	27	28	44	151	157	126	0.596968	0.544356	0.85727	4.02777	3.82836	2.58857	0.666198	3.48157	32.8916	144.194	-2.1322	3.2662e-09	5.37e-08	DOWN
100191967	--	--	--	--	--	--	NC_024467.2	+	97425518	97427818	2301	sp|Q28HE5|S38A6_XENTR Probable sodium-coupled neutral amino acid transporter 6 OS=Xenopus tropicalis GN=slc38a6 PE=2 SV=1//6.59858e-25	--	22	37	23	29	59	49	0.460206	0.680563	0.423969	0.73186	1.36115	0.952416	0.521579	1.01514	26.7765	44.5931	-0.73586	0.11464	0.27643	FALSE
100191970	GO:0044710//GO:0008152//GO:0044238//GO:0071704//GO:0044699//GO:0008150//GO:0006629	single-organism metabolic process//metabolic process//primary metabolic process//organic substance metabolic process//single-organism process//biological_process//lipid metabolic process	--	--	--	--	NC_024465.2	+	95576555	95578502	1948	sp|Q3EBF7|SLD2_ARATH Delta(8)-fatty-acid desaturase 2 OS=Arabidopsis thaliana GN=SLD2 PE=1 SV=1//4.93319e-166	--	44	21	25	130	637	582	1.0872	0.456261	0.544345	3.87526	17.3589	13.3623	0.695936	11.5322	31.0442	430.864	-3.7948	0.00026501	0.0016277	DOWN
100191997	GO:0008152//GO:0008150	metabolic process//biological_process	--	--	GO:0003674//GO:0003824	molecular_function//catalytic activity	NC_024459.2	+	213126728	213129076	2030	sp|Q6ZAC1|4CL5_ORYSJ Probable 4-coumarate--CoA ligase 5 OS=Oryza sativa subsp. japonica GN=4CL5 PE=2 SV=1//0	--	50	27	29	162	101	124	1.2574	0.597042	0.642657	4.91495	2.80125	2.89752	0.832367	3.53791	36.396	129.344	-1.8294	0.0001103	0.00074639	DOWN
100192018	--	--	--	--	GO:0005515//GO:0005488//GO:0003674	protein binding//binding//molecular_function	NC_024465.2	+	31625302	31626764	1387	sp|Q9FZ70|FDL1_ARATH F-box/FBD/LRR-repeat protein At1g13570 OS=Arabidopsis thaliana GN=At1g13570 PE=2 SV=1//6.685e-08	--	13	26	19	41	43	37	0.451141	0.793378	0.581033	1.71654	1.64575	1.19309	0.608517	1.51846	18.8136	40.116	-1.0924	0.036777	0.11217	FALSE
100192035	GO:0006810//GO:0034613//GO:0051641//GO:0051179//GO:0016192//GO:0008104//GO:0051649//GO:0015031//GO:0045184//GO:0033036//GO:0046907//GO:0006886//GO:0070727//GO:0051234//GO:0071702//GO:0008150	transport//cellular protein localization//cellular localization//localization//vesicle-mediated transport//protein localization//establishment of localization in cell//protein transport//establishment of protein localization//macromolecule localization//intracellular transport//intracellular protein transport//cellular macromolecule localization//establishment of localization//organic substance t…	GO:0005575//GO:0016020	cellular_component//membrane	--	--	NC_024463.2	-	70373611	70376217	2607	sp|Q9ZUU3|PP190_ARATH Pentatricopeptide repeat-containing protein At2g37230 OS=Arabidopsis thaliana GN=At2g37230 PE=2 SV=1//0	--	22	85	47	211	171	183	0.406188	1.37994	0.764681	4.69989	3.48199	3.13948	0.850271	3.77378	48.7927	187.821	-1.9446	1.6709e-08	2.4409e-07	DOWN
100192054	--	--	GO:0044446//GO:0031461//GO:0005622//GO:0044424//GO:0043231//GO:0005623//GO:0000152//GO:0005680//GO:0043227//GO:0044422//GO:0000151//GO:1902494//GO:0005575//GO:0043229//GO:0032991//GO:0044428//GO:1990234//GO:0005634//GO:0043226//GO:0043234//GO:0044464	intracellular organelle part//cullin-RING ubiquitin ligase complex//intracellular//intracellular part//intracellular membrane-bounded organelle//cell//nuclear ubiquitin ligase complex//anaphase-promoting complex//membrane-bounded organelle//organelle part//ubiquitin ligase complex//catalytic complex//cellular_component//intracellular organelle//macromolecular complex//nuclear part//transferase co…	GO:0008270//GO:0004842//GO:0046914//GO:0003674//GO:0016740//GO:0019787//GO:0005515//GO:0003824//GO:0005488//GO:0043169//GO:0043167//GO:0046872	zinc ion binding//ubiquitin-protein transferase activity//transition metal ion binding//molecular_function//transferase activity//ubiquitin-like protein transferase activity//protein binding//catalytic activity//binding//cation binding//ion binding//metal ion binding	NC_024464.2	-	117725850	117727670	1721	sp|Q9FL07|ATL46_ARATH RING-H2 finger protein ATL46 OS=Arabidopsis thaliana GN=ATL46 PE=2 SV=1//1.12369e-75	--	2	16	21	83	84	88	0.0606595	0.426704	0.561262	3.03702	2.80979	2.48001	0.349542	2.77561	12.3528	84.1782	-2.7686	2.3282e-09	3.9241e-08	DOWN
100192099	--	--	--	--	GO:0097159//GO:0005488//GO:0003723//GO:0003676//GO:1901363//GO:0003674	organic cyclic compound binding//binding//RNA binding//nucleic acid binding//heterocyclic compound binding//molecular_function	NC_024468.2	-	19951957	19954228	1645	sp|Q9LM20|PUM8_ARATH Putative pumilio homolog 8, chloroplastic OS=Arabidopsis thaliana GN=APUM8 PE=3 SV=2//1.58208e-106	--	2	8	1	5229	3693	4548	0.0585208	0.205829	0.0257844	184.586	119.175	123.652	0.0967115	142.471	3.44456	4481	-10.345	3.9664e-56	2.2009e-53	DOWN
100192112	--	--	--	--	GO:0016740//GO:0016757//GO:0003674//GO:0003824	transferase activity//transferase activity, transferring glycosyl groups//molecular_function//catalytic activity	NC_024462.2	+	239308796	239315649	2079	sp|Q7PC76|CSLA1_ORYSJ Glucomannan 4-beta-mannosyltransferase 1 OS=Oryza sativa subsp. japonica GN=CSLA1 PE=3 SV=1//0	--	7	27	14	65	55	56	0.162065	0.549658	0.285625	1.81554	1.40437	1.20471	0.332449	1.47487	15.199	58.5031	-1.9445	8.645e-05	0.00060151	DOWN
100192464	--	--	--	--	--	--	NC_024466.2	+	115380453	115387313	1856	sp|Q84JH9|TBL25_ARATH Protein trichome birefringence-like 25 OS=Arabidopsis thaliana GN=TBL25 PE=2 SV=1//4.48106e-33	--	28	35	28	91	85	116	0.814832	0.895604	0.718035	3.19486	2.72807	3.13668	0.80949	3.01987	30.0961	95.8826	-1.6717	1.6885e-05	0.00013823	DOWN
100192465	GO:0008150//GO:0098771//GO:0051234//GO:0006812//GO:0055065//GO:0044699//GO:0019725//GO:0050801//GO:0006873//GO:0034645//GO:0055085//GO:0042592//GO:0006874//GO:0044237//GO:0006260//GO:0044765//GO:0055082//GO:0006811//GO:0019438//GO:0044249//GO:0009987//GO:0006807//GO:0097659//GO:0009059//GO:0006351//GO:1902578//GO:0055074//GO:0071705//GO:0006725//GO:0048878//GO:0051179//GO:0044260//GO:0044763//GO:…	biological_process//inorganic ion homeostasis//establishment of localization//cation transport//metal ion homeostasis//single-organism process//cellular homeostasis//ion homeostasis//cellular ion homeostasis//cellular macromolecule biosynthetic process//transmembrane transport//homeostatic process//cellular calcium ion homeostasis//cellular metabolic process//DNA replication//single-organism tran…	GO:0016021//GO:0031224//GO:0016020//GO:0005575//GO:0044425	integral component of membrane//intrinsic component of membrane//membrane//cellular_component//membrane part	GO:0008324//GO:0005215//GO:0072509//GO:0005262//GO:0003824//GO:0005218//GO:0016787//GO:0022892//GO:0015276//GO:0043167//GO:0005216//GO:0043169//GO:0097159//GO:0005488//GO:0022891//GO:0004175//GO:0022890//GO:0004190//GO:0015075//GO:0046872//GO:0046873//GO:0034061//GO:1901363//GO:0005217//GO:0005219//GO:0022803//GO:0022834//GO:0022857//GO:0015085//GO:0070001//GO:0003674//GO:0008233//GO:0016779//GO:…	cation transmembrane transporter activity//transporter activity//divalent inorganic cation transmembrane transporter activity//calcium channel activity//catalytic activity//intracellular ligand-gated calcium channel activity//hydrolase activity//substrate-specific transporter activity//ligand-gated ion channel activity//ion binding//ion channel activity//cation binding//organic cyclic compound bi…	NC_024461.2	+	30518823	30520282	1460	-//-	--	12	26	52	101	67	87	0.395616	0.753709	1.51068	4.01712	2.43609	2.6651	0.88667	3.03944	29.2401	84.8848	-1.5376	0.0011373	0.0058543	DOWN
100192467	--	--	--	--	--	--	NC_024467.2	+	139410224	139411202	979	sp|P20144|WUN1_SOLTU Wound-induced protein 1 OS=Solanum tuberosum GN=WUN1 PE=2 SV=1//9.93791e-14	--	3	10	2	30	27	23	0.147497	0.432315	0.0866504	1.77945	1.46404	1.05073	0.222154	1.43141	4.74064	26.667	-2.4919	0.00067704	0.0037283	DOWN
100192475	--	--	--	--	--	--	NC_024466.2	-	126262696	126268369	1753	sp|Q8VYE2|TIM50_ARATH Mitochondrial import inner membrane translocase subunit TIM50 OS=Arabidopsis thaliana GN=TIM50 PE=1 SV=1//3.15579e-98	--	11	14	10	40	38	34	0.333838	0.373601	0.267436	1.46455	1.2719	0.958789	0.324958	1.23174	11.5698	37.2157	-1.6856	0.0027591	0.012646	DOWN
100192486	--	--	--	--	GO:0042802//GO:0003674//GO:0005515//GO:0005488	identical protein binding//molecular_function//protein binding//binding	NC_024461.2	-	206153058	206155025	1968	sp|Q9FND7|PP410_ARATH Putative pentatricopeptide repeat-containing protein At5g40405 OS=Arabidopsis thaliana GN=PCMP-H14 PE=3 SV=1//0	--	2	2	2	46	44	51	0.048916	0.0430119	0.0431051	1.35731	1.18686	1.15902	0.045011	1.2344	2.00224	46.4949	-4.5374	9.8176e-11	2.0365e-09	DOWN
100192488	--	--	--	--	GO:0005515//GO:0005488//GO:0003674	protein binding//binding//molecular_function	NC_024459.2	+	282590235	282597473	1562	sp|Q8L4J2|CTF50_ARATH Cleavage stimulation factor subunit 50 OS=Arabidopsis thaliana GN=CSTF50 PE=1 SV=1//0	--	18	33	22	78	48	76	0.554673	0.894162	0.5974	2.89975	1.63129	2.1761	0.682078	2.23571	23.7543	67.0002	-1.496	0.00072055	0.0039271	DOWN
100192508	--	--	--	--	--	--	NC_024462.2	-	92602501	92604893	2393	-//-	--	7	22	14	44	35	92	0.1408	0.389102	0.248147	1.06772	0.776421	1.71946	0.259349	1.18787	13.7242	55.2348	-2.0089	0.0033007	0.014811	DOWN
100192521	--	--	--	--	--	--	NC_024465.2	-	101140290	101143323	2570	-//-	--	7	2	20	279	300	549	0.168298	0.0422814	0.42373	8.09257	7.9548	12.2647	0.211437	9.43734	9.78965	365.283	-5.2216	3.4562e-16	1.4027e-14	DOWN
100192568	--	--	GO:0005886//GO:0005623//GO:0044425//GO:0044464//GO:0031226//GO:0005887//GO:0071944//GO:0005575//GO:0044459//GO:0016020//GO:0031224//GO:0016021	plasma membrane//cell//membrane part//cell part//intrinsic component of plasma membrane//integral component of plasma membrane//cell periphery//cellular_component//plasma membrane part//membrane//intrinsic component of membrane//integral component of membrane	GO:0016740//GO:0003674//GO:0016765//GO:0004659//GO:0003824	transferase activity//molecular_function//transferase activity, transferring alkyl or aryl (other than methyl) groups//prenyltransferase activity//catalytic activity	NC_024460.2	+	206364224	206367485	1795	sp|Q7XB14|HGGT_HORVU Homogentisate geranylgeranyltransferase OS=Hordeum vulgare GN=HGGT PE=1 SV=1//1.57013e-116	--	17	23	13	28	34	48	0.47326	0.56301	0.318913	0.940393	1.04389	1.24163	0.451728	1.07531	17.4791	35.7812	-1.0336	0.046627	0.13608	FALSE
100192582	--	--	--	--	--	--	NC_024463.2	-	106325228	106333751	1454	-//-	--	10	46	22	126	119	182	0.331041	1.33899	0.641773	5.03214	4.34465	5.59827	0.770601	4.99169	24.5588	139.654	-2.5075	5.5736e-11	1.1931e-09	DOWN
100192593	GO:0034470//GO:0044237//GO:0036211//GO:0001510//GO:0016072//GO:0008150//GO:0043414//GO:0000154//GO:0009987//GO:0006807//GO:0071840//GO:0043412//GO:0042254//GO:0034660//GO:0006464//GO:0032259//GO:0019538//GO:0044238//GO:0031167//GO:0071704//GO:0044260//GO:0008152//GO:0022613//GO:0034641//GO:0044085//GO:0006725//GO:0044267//GO:0006364//GO:0009451//GO:1901360//GO:0010467//GO:0006139//GO:0046483//GO:…	ncRNA processing//cellular metabolic process//protein modification process//RNA methylation//rRNA metabolic process//biological_process//macromolecule methylation//rRNA modification//cellular process//nitrogen compound metabolic process//cellular component organization or biogenesis//macromolecule modification//ribosome biogenesis//ncRNA metabolic process//cellular protein modification process//m…	--	--	GO:0003824//GO:0008757//GO:0051998//GO:0010340//GO:0008276//GO:0008171//GO:0003674//GO:0016741//GO:0004719//GO:0008168//GO:0016740	catalytic activity//S-adenosylmethionine-dependent methyltransferase activity//protein carboxyl O-methyltransferase activity//carboxyl-O-methyltransferase activity//protein methyltransferase activity//O-methyltransferase activity//molecular_function//transferase activity, transferring one-carbon groups//protein-L-isoaspartate (D-aspartate) O-methyltransferase activity//methyltransferase activity/…	NC_024460.2	+	208999046	209000559	1514	sp|Q9FK02|DIM1B_ARATH Ribosomal RNA small subunit methyltransferase, mitochondrial OS=Arabidopsis thaliana GN=DIM1B PE=1 SV=1//1.4919e-16	--	17	11	10	49	43	56	0.540467	0.307504	0.280154	1.87939	1.5077	1.65428	0.376042	1.68046	12.9573	48.7726	-1.9123	0.00013982	0.0009226	DOWN
100192603	GO:0006950//GO:0006979//GO:0050896//GO:0044699//GO:0008150//GO:0055114//GO:0008152//GO:0044710	response to stress//response to oxidative stress//response to stimulus//single-organism process//biological_process//oxidation-reduction process//metabolic process//single-organism metabolic process	--	--	GO:0003824//GO:0046906//GO:0016491//GO:0097159//GO:0004601//GO:0005488//GO:0003674//GO:0020037//GO:1901363//GO:0016684//GO:0016209	catalytic activity//tetrapyrrole binding//oxidoreductase activity//organic cyclic compound binding//peroxidase activity//binding//molecular_function//heme binding//heterocyclic compound binding//oxidoreductase activity, acting on peroxide as acceptor//antioxidant activity	NC_024459.2	-	31548950	31551197	1449	sp|Q9LEH3|PER15_IPOBA Peroxidase 15 OS=Ipomoea batatas GN=pod PE=1 SV=1//3.89262e-130	--	0	4	0	48	53	34	0	0.121532	0	2.00095	2.01975	1.09163	0.0405108	1.70411	1.17983	45.0134	-5.2537	2.5577e-11	5.7416e-10	DOWN
100192612	GO:0044238//GO:0043043//GO:0071704//GO:0019538//GO:0044267//GO:0044260//GO:0008152//GO:0034641//GO:0009058//GO:1901566//GO:1901576//GO:0044271//GO:0010467//GO:1901564//GO:0043170//GO:0034645//GO:0043603//GO:0044237//GO:0006412//GO:0008150//GO:0006518//GO:0009987//GO:0006807//GO:0009059//GO:0043604//GO:0044249	primary metabolic process//peptide biosynthetic process//organic substance metabolic process//protein metabolic process//cellular protein metabolic process//cellular macromolecule metabolic process//metabolic process//cellular nitrogen compound metabolic process//biosynthetic process//organonitrogen compound biosynthetic process//organic substance biosynthetic process//cellular nitrogen compound …	GO:0005623//GO:0005737//GO:0030529//GO:0044424//GO:0005622//GO:0043228//GO:0005575//GO:0005840//GO:0044444//GO:0044464//GO:0043226//GO:0043232//GO:0043229//GO:0032991	cell//cytoplasm//ribonucleoprotein complex//intracellular part//intracellular//non-membrane-bounded organelle//cellular_component//ribosome//cytoplasmic part//cell part//organelle//intracellular non-membrane-bounded organelle//intracellular organelle//macromolecular complex	GO:0003674//GO:0005198//GO:0003735	molecular_function//structural molecule activity//structural constituent of ribosome	NC_024459.2	-	143283348	143284796	1084	-//-	--	0	0	1	252	180	192	0	0	0.0401661	13.8574	9.04858	8.13176	0.0133887	10.3459	0.32743	208.391	-9.3139	7.888e-27	8.1909e-25	DOWN
100192629	--	--	--	--	--	--	NC_024460.2	-	222399684	222401369	1593	-//-	--	14	30	24	49	46	27	0.423017	0.797056	0.639026	1.78619	1.5329	0.758045	0.6197	1.35904	22.0093	40.9794	-0.89678	0.087916	0.22512	FALSE
100192631	GO:0055114//GO:0008150//GO:0044699//GO:0044710//GO:0008152	oxidation-reduction process//biological_process//single-organism process//single-organism metabolic process//metabolic process	--	--	GO:0043169//GO:0043167//GO:0005488//GO:0097159//GO:0005506//GO:0046872//GO:0016491//GO:0046906//GO:0003824//GO:0016705//GO:1901363//GO:0020037//GO:0046914//GO:0003674	cation binding//ion binding//binding//organic cyclic compound binding//iron ion binding//metal ion binding//oxidoreductase activity//tetrapyrrole binding//catalytic activity//oxidoreductase activity, acting on paired donors, with incorporation or reduction of molecular oxygen//heterocyclic compound binding//heme binding//transition metal ion binding//molecular_function	NC_024462.2	+	3837729	3839925	2100	sp|Q43257|C71C4_MAIZE indole-2-monooxygenase OS=Zea mays GN=CYP71C4 PE=1 SV=1//0	--	68	27	4	213	66	26	1.74192	0.608163	0.0902935	6.58263	1.86461	0.618862	0.813459	3.02203	35.0275	106.854	-1.6091	0.28261	0.53704	FALSE
100192632	GO:0006810//GO:0071704//GO:0009101//GO:0034645//GO:0036211//GO:0044238//GO:1901137//GO:0044237//GO:0006817//GO:0019538//GO:0006820//GO:0006464//GO:0051179//GO:0051234//GO:0015698//GO:0044267//GO:0008150//GO:1901135//GO:0070085//GO:0005975//GO:0006486//GO:0043413//GO:0044260//GO:0044763//GO:0008152//GO:0044699//GO:0009058//GO:0009987//GO:1901576//GO:0009059//GO:1902578//GO:0044710//GO:0043412//GO:…	transport//organic substance metabolic process//glycoprotein biosynthetic process//cellular macromolecule biosynthetic process//protein modification process//primary metabolic process//carbohydrate derivative biosynthetic process//cellular metabolic process//phosphate ion transport//protein metabolic process//anion transport//cellular protein modification process//localization//establishment of l…	GO:0005575//GO:0016020	cellular_component//membrane	GO:0003824//GO:0003674//GO:0008378//GO:0016758//GO:0016757//GO:0016740	catalytic activity//molecular_function//galactosyltransferase activity//transferase activity, transferring hexosyl groups//transferase activity, transferring glycosyl groups//transferase activity	NW_017972091.1	+	203912	209697	1688	sp|Q6NQB7|B3GT7_ARATH Beta-1,3-galactosyltransferase 7 OS=Arabidopsis thaliana GN=B3GALT7 PE=2 SV=1//0	--	27	41	27	39	29	42	0.769905	1.028	0.678445	1.34165	0.912006	1.11282	0.825451	1.12216	31.1597	36.339	-0.22184	0.6801	0.92833	FALSE
100192635	--	--	--	--	--	--	NC_024459.2	-	207696555	207697699	1145	-//-	--	9	16	16	76	69	67	0.37834	0.591422	0.592704	3.85438	3.19901	2.61708	0.520822	3.22349	13.3668	70.3931	-2.3968	4.0508e-07	4.6375e-06	DOWN
100192669	--	--	--	--	--	--	NC_024464.2	-	93296583	93297224	642	-//-	--	3	12	8	12	17	10	0.224922	0.791097	0.528541	1.08541	1.40568	0.696646	0.514853	1.06258	7.29513	12.9289	-0.82559	0.36725	0.64307	FALSE
100192712	--	--	--	--	GO:0005488//GO:0005515//GO:0042802//GO:0003674	binding//protein binding//identical protein binding//molecular_function	NC_024465.2	-	25030968	25032534	1567	sp|Q9C6R9|PPR66_ARATH Pentatricopeptide repeat-containing protein At1g31790 OS=Arabidopsis thaliana GN=PCMP-A1 PE=2 SV=1//1.09742e-42	--	5	8	5	180	239	208	0.153584	0.216075	0.135339	6.67037	8.09657	5.93665	0.168333	6.9012	5.89048	206.261	-5.1299	1.0768e-32	1.7623e-30	DOWN
100192716	--	--	--	--	--	--	NC_024462.2	+	55337475	55338196	722	-//-	--	7	14	16	20	22	31	0.466667	0.820681	0.939953	1.60857	1.61755	1.92031	0.742433	1.71548	12.0194	23.8195	-0.98678	0.12017	0.28679	FALSE
100192745	--	--	GO:0005575//GO:1902494//GO:0043227//GO:0044422//GO:0000151//GO:0044464//GO:0043226//GO:0043234//GO:0005634//GO:0043229//GO:0032991//GO:0044428//GO:1990234//GO:0005623//GO:0043231//GO:0044424//GO:0031461//GO:0044446//GO:0005622//GO:0005680//GO:0000152	cellular_component//catalytic complex//membrane-bounded organelle//organelle part//ubiquitin ligase complex//cell part//organelle//protein complex//nucleus//intracellular organelle//macromolecular complex//nuclear part//transferase complex//cell//intracellular membrane-bounded organelle//intracellular part//cullin-RING ubiquitin ligase complex//intracellular organelle part//intracellular//anaphas…	GO:0003824//GO:0005515//GO:0046872//GO:0043169//GO:0043167//GO:0005488//GO:0046914//GO:0003674//GO:0008270//GO:0004842//GO:0016740//GO:0019787	catalytic activity//protein binding//metal ion binding//cation binding//ion binding//binding//transition metal ion binding//molecular_function//zinc ion binding//ubiquitin-protein transferase activity//transferase activity//ubiquitin-like protein transferase activity	NC_024463.2	+	9588411	9592762	1781	sp|Q9CR14|FANCL_MOUSE E3 ubiquitin-protein ligase FANCL OS=Mus musculus GN=Fancl PE=1 SV=1//9.33096e-51	--	20	12	19	106	97	111	0.645651	0.340633	0.540504	4.12833	3.45355	3.3296	0.50893	3.63716	17.3353	103.737	-2.5811	3.2635e-10	6.2579e-09	DOWN
100192749	--	--	--	--	GO:0005515//GO:0005488//GO:0003674	protein binding//binding//molecular_function	NC_024463.2	+	12395383	12400984	1688	sp|Q7XJS0|ASHR1_ARATH Histone-lysine N-methyltransferase ASHR1 OS=Arabidopsis thaliana GN=ASHR1 PE=2 SV=2//0	--	26	40	48	141	160	214	0.74139	1.00293	1.20612	4.85057	5.03175	5.67007	0.983482	5.18413	37.362	168.148	-2.1701	3.2839e-10	6.2937e-09	DOWN
100192763	--	--	--	--	GO:0005515//GO:0005488//GO:0003674	protein binding//binding//molecular_function	NC_024468.2	+	133142160	133148255	1578	sp|Q7Y180|AN322_ORYSJ Acidic leucine-rich nuclear phosphoprotein 32-related protein 2 OS=Oryza sativa subsp. japonica GN=Os03g0668900 PE=2 SV=1//5.54237e-49	--	13	36	35	144	148	169	0.396536	0.965559	0.940772	5.2991	4.97882	4.78991	0.767622	5.02261	27.0021	151.72	-2.4903	1.8039e-11	4.1464e-10	DOWN
100192794	--	--	--	--	GO:0005488//GO:0097159//GO:0003723//GO:0003676//GO:1901363//GO:0003674	binding//organic cyclic compound binding//RNA binding//nucleic acid binding//heterocyclic compound binding//molecular_function	NC_024463.2	+	193175953	193179031	2062	-//-	--	7	13	4	36	51	46	0.190681	0.31138	0.0960167	1.18308	1.53217	1.16431	0.199359	1.29318	7.79531	43.6256	-2.4845	1.5521e-05	0.00012815	DOWN
100192823	GO:0006526//GO:1901607//GO:1901605//GO:0044237//GO:0006520//GO:0044711//GO:0044281//GO:0044699//GO:0046394//GO:0008150//GO:0006525//GO:0044283//GO:0009987//GO:0006807//GO:0019752//GO:0043436//GO:0044249//GO:0008652//GO:0044238//GO:0071704//GO:0044763//GO:0008152//GO:0009084//GO:1901576//GO:0009058//GO:0006082//GO:0009064//GO:0016053//GO:1901566//GO:1901564//GO:0044710	arginine biosynthetic process//alpha-amino acid biosynthetic process//alpha-amino acid metabolic process//cellular metabolic process//cellular amino acid metabolic process//single-organism biosynthetic process//small molecule metabolic process//single-organism process//carboxylic acid biosynthetic process//biological_process//arginine metabolic process//small molecule biosynthetic process//cellul…	--	--	GO:0003824//GO:0017076//GO:0043168//GO:0032555//GO:0035639//GO:0001882//GO:0005488//GO:0097159//GO:0032549//GO:0043167//GO:0032550//GO:0005524//GO:0032559//GO:0003674//GO:0004055//GO:0097367//GO:0032553//GO:1901363//GO:0001883//GO:0000166//GO:0016874//GO:1901265//GO:0036094//GO:0016879//GO:0030554	catalytic activity//purine nucleotide binding//anion binding//purine ribonucleotide binding//purine ribonucleoside triphosphate binding//nucleoside binding//binding//organic cyclic compound binding//ribonucleoside binding//ion binding//purine ribonucleoside binding//ATP binding//adenyl ribonucleotide binding//molecular_function//argininosuccinate synthase activity//carbohydrate derivative binding…	NC_024464.2	+	154862841	154866573	1266	sp|Q9SZX3|ASSY_ARATH Argininosuccinate synthase, chloroplastic OS=Arabidopsis thaliana GN=At4g24830 PE=2 SV=3//9.19686e-24	--	22	22	38	56	67	56	0.83644	0.735482	1.27313	2.56863	2.8094	1.97834	0.948351	2.45212	27.2636	59.139	-1.1171	0.010135	0.038494	DOWN
100192827	GO:0044238//GO:0071704//GO:0006783//GO:0006399//GO:0018130//GO:0051188//GO:0006725//GO:0044763//GO:0044260//GO:0008152//GO:0034641//GO:0009058//GO:0006139//GO:0046483//GO:1901362//GO:1901566//GO:0033014//GO:0016116//GO:0008610//GO:1901360//GO:0006720//GO:1901576//GO:0010467//GO:0006721//GO:0016108//GO:0046148//GO:0016114//GO:0044271//GO:0051186//GO:0042168//GO:0044710//GO:0090304//GO:1901564//GO:…	primary metabolic process//organic substance metabolic process//heme biosynthetic process//tRNA metabolic process//heterocycle biosynthetic process//cofactor biosynthetic process//cellular aromatic compound metabolic process//single-organism cellular process//cellular macromolecule metabolic process//metabolic process//cellular nitrogen compound metabolic process//biosynthetic process//nucleobase…	--	--	GO:0003674//GO:0050662//GO:1901363//GO:0043115//GO:1901265//GO:0016709//GO:0016705//GO:0000166//GO:0050660//GO:0036094//GO:0050661//GO:0043168//GO:0004497//GO:0003824//GO:0071949//GO:0048037//GO:0016491//GO:0016616//GO:0016614//GO:0016628//GO:0008677//GO:0004499//GO:0016627//GO:0043167//GO:0097159//GO:0005488	molecular_function//coenzyme binding//heterocyclic compound binding//precorrin-2 dehydrogenase activity//nucleoside phosphate binding//oxidoreductase activity, acting on paired donors, with incorporation or reduction of molecular oxygen, NAD(P)H as one donor, and incorporation of one atom of oxygen//oxidoreductase activity, acting on paired donors, with incorporation or reduction of molecular oxy…	NC_024466.2	+	161071990	161074985	1699	sp|Q9SVQ1|YUC2_ARATH Indole-3-pyruvate monooxygenase YUCCA2 OS=Arabidopsis thaliana GN=YUC2 PE=1 SV=1//0	--	23	38	55	50	53	40	0.651599	0.946615	1.37307	1.70893	1.65598	1.05296	0.990428	1.47262	37.9279	47.5556	-0.32636	0.50332	0.78006	FALSE
100192829	GO:0008152//GO:0008150	metabolic process//biological_process	--	--	GO:0003674//GO:0003824//GO:0016491	molecular_function//catalytic activity//oxidoreductase activity	NC_024465.2	-	76711085	76715352	1575	sp|Q6H5J0|FABI2_ORYSJ Enoyl-[acyl-carrier-protein] reductase [NADH] 2, chloroplastic OS=Oryza sativa subsp. japonica GN=Os09g0277800 PE=2 SV=1//0	--	17	29	20	75	34	32	0.519534	0.779293	0.538608	2.7652	1.14596	0.908692	0.612478	1.60662	21.5408	48.04	-1.1572	0.14242	0.32653	FALSE
100192832	--	--	--	--	GO:0046872//GO:0043169//GO:0043167//GO:0005488//GO:0097159//GO:0003723//GO:0003676//GO:0046914//GO:0003674//GO:1901363//GO:0008270	metal ion binding//cation binding//ion binding//binding//organic cyclic compound binding//RNA binding//nucleic acid binding//transition metal ion binding//molecular_function//heterocyclic compound binding//zinc ion binding	NC_024464.2	-	168671590	168674427	2232	sp|Q8GYH7|NSE2_ARATH E3 SUMO-protein ligase MMS21 OS=Arabidopsis thaliana GN=MMS21 PE=1 SV=1//7.56555e-09	--	5	14	6	41	55	49	0.146927	0.361741	0.155368	1.4535	1.78246	1.33792	0.221345	1.52463	7.98766	47.6552	-2.5768	4.969e-06	4.5787e-05	DOWN
100192844	GO:0051252//GO:0031323//GO:0016032//GO:0019080//GO:0051171//GO:0044237//GO:0010468//GO:0050792//GO:0031326//GO:0060255//GO:0008150//GO:0050794//GO:0019083//GO:0050789//GO:0046782//GO:0044419//GO:0009987//GO:0006807//GO:0009059//GO:0044033//GO:0051704//GO:0019219//GO:0080090//GO:0019438//GO:0044249//GO:0043903//GO:0009889//GO:0071704//GO:0044238//GO:0018130//GO:0044403//GO:0043900//GO:0006725//GO:…	regulation of RNA metabolic process//regulation of cellular metabolic process//viral process//viral gene expression//regulation of nitrogen compound metabolic process//cellular metabolic process//regulation of gene expression//regulation of viral process//regulation of cellular biosynthetic process//regulation of macromolecule metabolic process//biological_process//regulation of cellular process/…	GO:0005575//GO:1902494//GO:0043227//GO:0044422//GO:0000151//GO:0044464//GO:0043226//GO:0043234//GO:0005634//GO:0043229//GO:0032991//GO:0044428//GO:1990234//GO:0005623//GO:0044424//GO:0043231//GO:0044446//GO:0031461//GO:0005622//GO:0005680//GO:0000152	cellular_component//catalytic complex//membrane-bounded organelle//organelle part//ubiquitin ligase complex//cell part//organelle//protein complex//nucleus//intracellular organelle//macromolecular complex//nuclear part//transferase complex//cell//intracellular part//intracellular membrane-bounded organelle//intracellular organelle part//cullin-RING ubiquitin ligase complex//intracellular//anaphas…	GO:0003824//GO:0005515//GO:0046872//GO:0043169//GO:0043167//GO:0005488//GO:0046914//GO:0003674//GO:0008270//GO:0004842//GO:0016740//GO:0019787	catalytic activity//protein binding//metal ion binding//cation binding//ion binding//binding//transition metal ion binding//molecular_function//zinc ion binding//ubiquitin-protein transferase activity//transferase activity//ubiquitin-like protein transferase activity	NC_024459.2	+	184229306	184230618	1313	sp|Q8RXX9|ATL6_ARATH E3 ubiquitin-protein ligase ATL6 OS=Arabidopsis thaliana GN=ATL6 PE=1 SV=2//9.75016e-39	--	19	20	31	18	33	34	0.696522	0.644686	1.00143	0.796075	1.3342	1.15814	0.780879	1.09614	23.2454	27.5834	-0.24685	0.62271	0.88539	FALSE
100192846	GO:0009605//GO:0043207//GO:0006952//GO:0051707//GO:0009617//GO:0042742//GO:0098542//GO:0006950//GO:0009607//GO:0008150//GO:0050896//GO:0051704	response to external stimulus//response to external biotic stimulus//defense response//response to other organism//response to bacterium//defense response to bacterium//defense response to other organism//response to stress//response to biotic stimulus//biological_process//response to stimulus//multi-organism process	GO:0019867//GO:0005575//GO:0016020	outer membrane//cellular_component//membrane	--	--	NC_024463.2	+	212372513	212374861	1434	sp|Q8LBA0|NIPL2_ARATH NEP1-interacting protein-like 2 OS=Arabidopsis thaliana GN=ATL24 PE=1 SV=2//1.06518e-32	--	6	9	1	62	48	37	0.218127	0.287699	0.0320358	2.71926	1.92453	1.24986	0.179287	1.96455	5.25445	49.3846	-3.2324	4.0138e-07	4.5996e-06	DOWN
100192847	--	--	--	--	--	--	NC_024463.2	+	148846168	148847913	1746	-//-	--	25	44	25	42	36	55	0.689194	1.06658	0.607322	1.39686	1.09454	1.40885	0.787697	1.30008	30.6322	43.6429	-0.5107	0.28255	0.53703	FALSE
100192858	GO:0005975//GO:0008152//GO:0071704//GO:0044238//GO:0008150	carbohydrate metabolic process//metabolic process//organic substance metabolic process//primary metabolic process//biological_process	--	--	GO:0003674//GO:0016868//GO:0005515//GO:0016866//GO:0003824//GO:0005488//GO:0016853	molecular_function//intramolecular transferase activity, phosphotransferases//protein binding//intramolecular transferase activity//catalytic activity//binding//isomerase activity	NC_024460.2	+	4935906	4945250	3092	sp|P54802|ANAG_HUMAN Alpha-N-acetylglucosaminidase OS=Homo sapiens GN=NAGLU PE=1 SV=2//7.84669e-174	--	20	22	26	49	85	74	0.435005	0.42075	0.498328	1.28576	2.03896	1.49554	0.451361	1.60676	22.5769	67.9013	-1.5886	0.00022168	0.0013877	DOWN
100192900	GO:0071704//GO:0008152//GO:0044710//GO:1901615//GO:0008150//GO:0006066//GO:0044281//GO:0044699	organic substance metabolic process//metabolic process//single-organism metabolic process//organic hydroxy compound metabolic process//biological_process//alcohol metabolic process//small molecule metabolic process//single-organism process	--	--	GO:0003674//GO:0016407//GO:0016740//GO:0016746//GO:0004026//GO:0003824//GO:0016413//GO:0034318//GO:0008374//GO:0016747	molecular_function//acetyltransferase activity//transferase activity//transferase activity, transferring acyl groups//alcohol O-acetyltransferase activity//catalytic activity//O-acetyltransferase activity//alcohol O-acyltransferase activity//O-acyltransferase activity//transferase activity, transferring acyl groups other than amino-acyl groups	NC_024461.2	+	140011396	140029823	2527	sp|Q9C8P0|ODP25_ARATH Dihydrolipoyllysine-residue acetyltransferase component 5 of pyruvate dehydrogenase complex, chloroplastic OS=Arabidopsis thaliana GN=EMB3003 PE=2 SV=1//0	--	31	37	39	223	255	275	0.673041	0.706349	0.746143	5.84098	6.10585	5.54772	0.708511	5.83152	35.424	247.381	-2.8039	2.2392e-17	1.0368e-15	DOWN
100192922	GO:0044267//GO:0008152//GO:0044260//GO:0071704//GO:0044238//GO:0019538//GO:0006464//GO:0006468//GO:0006793//GO:0043170//GO:0006796//GO:0008150//GO:0015979//GO:0036211//GO:0044237//GO:0016310//GO:0043412//GO:0009987	cellular protein metabolic process//metabolic process//cellular macromolecule metabolic process//organic substance metabolic process//primary metabolic process//protein metabolic process//cellular protein modification process//protein phosphorylation//phosphorus metabolic process//macromolecule metabolic process//phosphate-containing compound metabolic process//biological_process//photosynthesis/…	--	--	GO:1901363//GO:0032553//GO:0097367//GO:0016301//GO:0003674//GO:0016740//GO:0030554//GO:0036094//GO:1901265//GO:0016772//GO:0000166//GO:0001883//GO:0004672//GO:0001882//GO:0035639//GO:0032555//GO:0043168//GO:0017076//GO:0003824//GO:0032559//GO:0032550//GO:0005524//GO:0032549//GO:0043167//GO:0097159//GO:0005488//GO:0016773	heterocyclic compound binding//ribonucleotide binding//carbohydrate derivative binding//kinase activity//molecular_function//transferase activity//adenyl nucleotide binding//small molecule binding//nucleoside phosphate binding//transferase activity, transferring phosphorus-containing groups//nucleotide binding//purine nucleoside binding//protein kinase activity//nucleoside binding//purine ribonuc…	NC_024466.2	+	21836423	21838643	1394	sp|Q8L518|CK2_ARATH Probable choline kinase 2 OS=Arabidopsis thaliana GN=At1g74320 PE=2 SV=1//1.99105e-144	--	35	24	17	63	77	58	1.20851	0.728671	0.517261	2.62436	2.93224	1.86085	0.818148	2.47249	25.901	65.5486	-1.3396	0.0013948	0.0069864	DOWN
100192962	GO:0033554//GO:0009059//GO:0006351//GO:0097659//GO:0009987//GO:1903506//GO:0006807//GO:0019438//GO:0044249//GO:0019219//GO:0080090//GO:0044237//GO:0010468//GO:0031326//GO:0006950//GO:0034645//GO:0051252//GO:0031323//GO:0051171//GO:0050794//GO:0050896//GO:0050789//GO:0044699//GO:0051716//GO:0060255//GO:0008150//GO:0044271//GO:0010467//GO:1901576//GO:0019222//GO:0032774//GO:1901360//GO:0046483//GO:…	cellular response to stress//macromolecule biosynthetic process//transcription, DNA-templated//nucleic acid-templated transcription//cellular process//regulation of nucleic acid-templated transcription//nitrogen compound metabolic process//aromatic compound biosynthetic process//cellular biosynthetic process//regulation of nucleobase-containing compound metabolic process//regulation of primary me…	--	--	GO:0046872//GO:0005488//GO:0097159//GO:0043169//GO:0043167//GO:0003824//GO:0003676//GO:0003677//GO:0008168//GO:0016740//GO:0046914//GO:0003674//GO:0016741//GO:1901363//GO:0008270	metal ion binding//binding//organic cyclic compound binding//cation binding//ion binding//catalytic activity//nucleic acid binding//DNA binding//methyltransferase activity//transferase activity//transition metal ion binding//molecular_function//transferase activity, transferring one-carbon groups//heterocyclic compound binding//zinc ion binding	NC_024467.2	+	36946822	36948161	1340	-//-	--	0	4	0	35	22	69	0	0.126339	0	1.51673	0.871545	2.30299	0.0421131	1.56376	1.17983	40.7689	-5.1108	6.8999e-06	6.1474e-05	DOWN
100192964	--	--	--	--	--	--	NC_024466.2	-	68814257	68819317	1302	sp|Q9NPD3|EXOS4_HUMAN Exosome complex component RRP41 OS=Homo sapiens GN=EXOSC4 PE=1 SV=3//5.01074e-65	--	14	36	30	434	396	459	0.52687	1.19128	0.994888	19.7045	16.436	16.0505	0.904347	17.397	25.7436	425.73	-4.0476	1.287e-34	2.3805e-32	DOWN
100192965	GO:0006725//GO:0034641//GO:0005975//GO:0008152//GO:0055086//GO:0044260//GO:0044763//GO:0006399//GO:0071704//GO:1901137//GO:0044238//GO:0008616//GO:0018130//GO:0044710//GO:1901564//GO:0090304//GO:0046116//GO:0016070//GO:0043170//GO:0006396//GO:0034654//GO:1901566//GO:0046483//GO:1901362//GO:0006139//GO:0009058//GO:0010467//GO:0042455//GO:0044271//GO:1901360//GO:0009119//GO:0009451//GO:1901576//GO:…	cellular aromatic compound metabolic process//cellular nitrogen compound metabolic process//carbohydrate metabolic process//metabolic process//nucleobase-containing small molecule metabolic process//cellular macromolecule metabolic process//single-organism cellular process//tRNA metabolic process//organic substance metabolic process//carbohydrate derivative biosynthetic process//primary metabolic…	--	--	GO:0004565//GO:0003674//GO:0016740//GO:0016763//GO:0016757//GO:0008479//GO:0016787//GO:0003824//GO:0016798//GO:0015925//GO:0004553	beta-galactosidase activity//molecular_function//transferase activity//transferase activity, transferring pentosyl groups//transferase activity, transferring glycosyl groups//queuine tRNA-ribosyltransferase activity//hydrolase activity//catalytic activity//hydrolase activity, acting on glycosyl bonds//galactosidase activity//hydrolase activity, hydrolyzing O-glycosyl compounds	NC_024459.2	+	120673747	120686366	1732	sp|Q5ZM96|QTRD1_CHICK Queuine tRNA-ribosyltransferase subunit QTRTD1 OS=Gallus gallus GN=QTRTD1 PE=2 SV=1//6.29713e-54	--	5	12	14	78	84	60	0.14792	0.31216	0.364976	2.7839	2.74071	1.64934	0.275019	2.39132	10.0172	73.891	-2.8829	4.0046e-09	6.477e-08	DOWN
100192974	GO:0008152//GO:0006807//GO:0008150	metabolic process//nitrogen compound metabolic process//biological_process	--	--	GO:0016879//GO:0016874//GO:0016880//GO:0003674//GO:0016211//GO:0004356//GO:0003824	ligase activity, forming carbon-nitrogen bonds//ligase activity//acid-ammonia (or amide) ligase activity//molecular_function//ammonia ligase activity//glutamate-ammonia ligase activity//catalytic activity	NC_024465.2	+	140404254	140407415	1836	-//-	--	18	27	29	46	40	31	0.471895	0.622407	0.66996	1.45489	1.15654	0.755155	0.588087	1.1222	24.2765	39.1428	-0.68918	0.18116	0.39033	FALSE
100192976	GO:0019219//GO:0009582//GO:0009584//GO:0043412//GO:0080090//GO:0019438//GO:0044249//GO:0044700//GO:0097659//GO:0009987//GO:1903506//GO:0006807//GO:0009059//GO:0006351//GO:0051716//GO:0060255//GO:0008150//GO:0050794//GO:0050896//GO:0009583//GO:0018298//GO:0050789//GO:0044699//GO:0034645//GO:0036211//GO:0051252//GO:0031323//GO:0051171//GO:0044237//GO:0010468//GO:0051606//GO:0009416//GO:0031326//GO:…	regulation of nucleobase-containing compound metabolic process//detection of abiotic stimulus//detection of visible light//macromolecule modification//regulation of primary metabolic process//aromatic compound biosynthetic process//cellular biosynthetic process//single organism signaling//nucleic acid-templated transcription//cellular process//regulation of nucleic acid-templated transcription//n…	--	--	GO:0038023//GO:0005488//GO:0016773//GO:0016775//GO:0004872//GO:0004673//GO:0005515//GO:0060089//GO:0003824//GO:0000155//GO:0016740//GO:0004871//GO:0016772//GO:0005057//GO:0004672//GO:0016301//GO:0003674	signaling receptor activity//binding//phosphotransferase activity, alcohol group as acceptor//phosphotransferase activity, nitrogenous group as acceptor//receptor activity//protein histidine kinase activity//protein binding//molecular transducer activity//catalytic activity//phosphorelay sensor kinase activity//transferase activity//signal transducer activity//transferase activity, transferring p…	NC_024463.2	-	7377279	7381678	3408	sp|P93528|PHYC_SORBI Phytochrome C OS=Sorghum bicolor GN=PHYC PE=2 SV=1//0	--	43	79	52	137	73	74	0.607316	0.981094	0.647183	2.33436	1.13709	0.971134	0.745198	1.48086	56.6136	96.0043	-0.76195	0.19142	0.40687	FALSE
100192996	GO:0044763//GO:0015849//GO:0051179//GO:0071705//GO:0098656//GO:0006820//GO:0006810//GO:1903825//GO:0015711//GO:0046942//GO:0003333//GO:0044699//GO:0034220//GO:0051234//GO:0071702//GO:0008150//GO:0055085//GO:0006811//GO:0044765//GO:1902578//GO:0009987//GO:0006865	single-organism cellular process//organic acid transport//localization//nitrogen compound transport//anion transmembrane transport//anion transport//transport//organic acid transmembrane transport//organic anion transport//carboxylic acid transport//amino acid transmembrane transport//single-organism process//ion transmembrane transport//establishment of localization//organic substance transport/…	--	--	--	--	NC_024465.2	+	21887702	21892300	2166	-//-	--	2	8	8	64	53	40	0.0484239	0.170317	0.170686	1.86943	1.41524	0.899893	0.129809	1.39486	5.73657	52.6486	-3.1981	4.5614e-08	6.2136e-07	DOWN
100192999	--	--	--	--	GO:0097159//GO:0005488//GO:0003676//GO:0003674//GO:1901363	organic cyclic compound binding//binding//nucleic acid binding//molecular_function//heterocyclic compound binding	NC_024465.2	-	163880048	163887874	2798	sp|Q9SY60|EX84C_ARATH Exocyst complex component EXO84C OS=Arabidopsis thaliana GN=EXO84C PE=2 SV=1//0	--	29	50	36	83	104	65	0.49888	0.75632	0.54573	1.72257	1.97314	1.03899	0.60031	1.57823	37.5186	83.7387	-1.1583	0.003622	0.01605	DOWN
100193060	--	--	--	--	--	--	NC_024465.2	-	54886280	54887697	1418	-//-	--	1	10	2	21	11	55	0.0339445	0.298474	0.0598242	0.859982	0.411802	1.73474	0.130748	1.00217	3.98317	27.8577	-2.8061	0.025726	0.083771	FALSE
100193145	GO:1901615//GO:0042823//GO:0042816//GO:0044237//GO:0006767//GO:0044711//GO:0009108//GO:0044699//GO:0044281//GO:0044283//GO:0006766//GO:0042822//GO:0008150//GO:0090407//GO:0006807//GO:0009987//GO:0044249//GO:0019438//GO:0046184//GO:0006081//GO:0051188//GO:0072524//GO:0018130//GO:0071704//GO:0072525//GO:0034641//GO:0006732//GO:0008152//GO:0044763//GO:0019637//GO:1901617//GO:0006725//GO:0044271//GO:…	organic hydroxy compound metabolic process//pyridoxal phosphate biosynthetic process//vitamin B6 metabolic process//cellular metabolic process//water-soluble vitamin metabolic process//single-organism biosynthetic process//coenzyme biosynthetic process//single-organism process//small molecule metabolic process//small molecule biosynthetic process//vitamin metabolic process//pyridoxal phosphate me…	GO:0005575//GO:0005576	cellular_component//extracellular region	GO:0016787//GO:0005179//GO:0003824//GO:0004359//GO:0003723//GO:0005515//GO:0016810//GO:0097159//GO:0005488//GO:0003674//GO:0016811//GO:1901363//GO:0003676//GO:0005102	hydrolase activity//hormone activity//catalytic activity//glutaminase activity//RNA binding//protein binding//hydrolase activity, acting on carbon-nitrogen (but not peptide) bonds//organic cyclic compound binding//binding//molecular_function//hydrolase activity, acting on carbon-nitrogen (but not peptide) bonds, in linear amides//heterocyclic compound binding//nucleic acid binding//receptor bindi…	NC_024459.2	-	192960855	192964368	1690	sp|Q9LJX4|PUM5_ARATH Pumilio homolog 5 OS=Arabidopsis thaliana GN=APUM5 PE=1 SV=2//7.85469e-07	--	8	18	24	69	73	62	0.22785	0.450785	0.602349	2.37088	2.29302	1.64079	0.426994	2.10156	16.1974	67.6377	-2.0621	9.6294e-06	8.3194e-05	DOWN
100193168	--	--	--	--	--	--	NC_024460.2	+	187740170	187742024	1740	-//-	--	39	38	36	59	49	70	1.07885	0.92431	0.877559	1.96902	1.49492	1.79927	0.96024	1.7544	37.7665	58.5995	-0.63378	0.11863	0.28406	FALSE
100193203	--	--	--	--	--	--	NC_024466.2	-	155471451	155473339	1762	-//-	--	7	6	5	44	47	58	0.254097	0.19151	0.159937	1.92688	1.8816	1.95628	0.201848	1.92159	6.05804	48.8619	-3.0118	1.4885e-07	1.8542e-06	DOWN
100193205	GO:0044711//GO:0044237//GO:1901657//GO:1901659//GO:0008150//GO:1901135//GO:0044281//GO:0044699//GO:0009987//GO:0006807//GO:0009163//GO:0009116//GO:0019438//GO:0044249//GO:0044238//GO:1901137//GO:0071704//GO:0018130//GO:0008616//GO:0006725//GO:0055086//GO:0044763//GO:0008152//GO:0034641//GO:0006139//GO:0009058//GO:0046483//GO:1901362//GO:1901566//GO:1901576//GO:1901360//GO:0009119//GO:0044271//GO:…	single-organism biosynthetic process//cellular metabolic process//glycosyl compound metabolic process//glycosyl compound biosynthetic process//biological_process//carbohydrate derivative metabolic process//small molecule metabolic process//single-organism process//cellular process//nitrogen compound metabolic process//nucleoside biosynthetic process//nucleoside metabolic process//aromatic compoun…	--	--	GO:0003824//GO:0016853//GO:0005488//GO:0097159//GO:0003674//GO:1901363//GO:0003676//GO:0016740	catalytic activity//isomerase activity//binding//organic cyclic compound binding//molecular_function//heterocyclic compound binding//nucleic acid binding//transferase activity	NC_024465.2	+	162468292	162470620	1332	sp|Q5E9J1|HNRPF_BOVIN Heterogeneous nuclear ribonucleoprotein F OS=Bos taurus GN=HNRNPF PE=2 SV=3//1.78893e-09	--	57	0	0	42	0	53	2.10237	0	0	1.8689	0	1.8164	0.700792	1.22843	21.5879	31.3082	-0.53632	0.65001	0.90355	FALSE
100193271	--	--	--	--	--	--	NC_024462.2	+	11451912	11479875	1683	sp|Q9UKZ1|CNO11_HUMAN CCR4-NOT transcription complex subunit 11 OS=Homo sapiens GN=CNOT11 PE=1 SV=1//1.08701e-88	--	22	38	21	107	93	63	0.671912	1.02049	0.56518	3.94252	3.13255	1.78785	0.752529	2.95431	26.4166	88.2805	-1.7407	0.00030651	0.0018556	DOWN
100193275	--	--	--	--	GO:0005515//GO:0005488//GO:0003674	protein binding//binding//molecular_function	NC_024466.2	+	100027404	100030294	2891	sp|Q9FIX3|PP407_ARATH Pentatricopeptide repeat-containing protein At5g39710 OS=Arabidopsis thaliana GN=EMB2745 PE=2 SV=1//1.30387e-11	--	58	75	53	212	276	288	0.97784	1.11183	0.787396	4.31197	5.13186	4.51163	0.959022	4.65182	61.4422	254.153	-2.0484	3.4442e-11	7.5736e-10	DOWN
100193315	GO:0051234//GO:0051179//GO:0008150//GO:0006725//GO:0000103//GO:0034641//GO:0044260//GO:0008152//GO:0006810//GO:0071704//GO:0034645//GO:0006259//GO:0044238//GO:0044237//GO:0006260//GO:0090304//GO:0044249//GO:0043170//GO:0046483//GO:0009987//GO:0006807//GO:0006139//GO:0009058//GO:1901360//GO:0009059//GO:1901576//GO:0006790	establishment of localization//localization//biological_process//cellular aromatic compound metabolic process//sulfate assimilation//cellular nitrogen compound metabolic process//cellular macromolecule metabolic process//metabolic process//transport//organic substance metabolic process//cellular macromolecule biosynthetic process//DNA metabolic process//primary metabolic process//cellular metabol…	--	--	GO:0001882//GO:1901363//GO:0016791//GO:0035639//GO:0016817//GO:0003723//GO:0032555//GO:0043168//GO:0032553//GO:0019001//GO:0004386//GO:0097367//GO:0017111//GO:0017076//GO:0016787//GO:0016301//GO:0032561//GO:0003724//GO:0003824//GO:0003674//GO:0005524//GO:0032550//GO:0016818//GO:0032559//GO:0043167//GO:0032549//GO:0016740//GO:0097159//GO:0042578//GO:0030554//GO:0005525//GO:0005488//GO:0003678//GO:…	nucleoside binding//heterocyclic compound binding//phosphatase activity//purine ribonucleoside triphosphate binding//hydrolase activity, acting on acid anhydrides//RNA binding//purine ribonucleotide binding//anion binding//ribonucleotide binding//guanyl nucleotide binding//helicase activity//carbohydrate derivative binding//nucleoside-triphosphatase activity//purine nucleotide binding//hydrolase …	NC_024462.2	-	5524148	5526591	1774	sp|Q9SRW7|APK3_ARATH Adenylyl-sulfate kinase 3 OS=Arabidopsis thaliana GN=APK3 PE=1 SV=1//1.73686e-29	--	16	30	52	60	34	32	0.541584	0.892904	1.55105	2.45018	1.26926	1.00646	0.995181	1.5753	31.9348	42.5832	-0.41515	0.56484	0.84151	FALSE
100193331	GO:0044710//GO:0008152//GO:0055114//GO:0044699//GO:0008150	single-organism metabolic process//metabolic process//oxidation-reduction process//single-organism process//biological_process	--	--	GO:0016705//GO:1901363//GO:0046914//GO:0003674//GO:0020037//GO:0005488//GO:0097159//GO:0005506//GO:0043169//GO:0043167//GO:0046872//GO:0016491//GO:0003824//GO:0046906	oxidoreductase activity, acting on paired donors, with incorporation or reduction of molecular oxygen//heterocyclic compound binding//transition metal ion binding//molecular_function//heme binding//binding//organic cyclic compound binding//iron ion binding//cation binding//ion binding//metal ion binding//oxidoreductase activity//catalytic activity//tetrapyrrole binding	NC_024459.2	+	253162506	253166720	1778	sp|Q8GSQ1|C85A1_ORYSJ Cytochrome P450 85A1 OS=Oryza sativa subsp. japonica GN=CYP85A1 PE=1 SV=1//0	--	21	45	15	810	1044	1356	0.568504	1.07118	0.357835	26.4545	31.1703	34.1095	0.665841	30.5781	26.138	1044.94	-5.3211	1.1823e-53	5.383e-51	DOWN
100193341	--	--	--	--	--	--	NC_024459.2	+	48333223	48337487	3182	-//-	--	17	15	8	48	70	70	0.259273	0.201158	0.107517	0.883183	1.17742	0.991992	0.189316	1.01753	13.4823	61.4403	-2.1881	3.9086e-06	3.6789e-05	DOWN
100193350	--	--	GO:0016020//GO:0031224//GO:0016021//GO:0005575//GO:0044425	membrane//intrinsic component of membrane//integral component of membrane//cellular_component//membrane part	--	--	NC_024467.2	-	26903450	26905529	1306	sp|Q9M130|WTR29_ARATH WAT1-related protein At4g01440 OS=Arabidopsis thaliana GN=At4g01440 PE=2 SV=1//7.41572e-70	--	4	4	12	56	57	48	0.147422	0.129628	0.389728	2.48995	2.31688	1.64379	0.222259	2.15021	6.62393	53.4612	-3.0127	6.9569e-08	9.2015e-07	DOWN
100193378	GO:0006605//GO:0051179//GO:0051641//GO:0044763//GO:0006810//GO:0034613//GO:0006839//GO:0033365//GO:0072594//GO:1990542//GO:0065002//GO:0006996//GO:0070585//GO:0071702//GO:0051234//GO:0008150//GO:0007005//GO:0072655//GO:0016482//GO:0044743//GO:0044699//GO:0070727//GO:0055085//GO:0071806//GO:1902582//GO:0017038//GO:0006886//GO:0046907//GO:0044765//GO:0030150//GO:0033036//GO:0045184//GO:0016043//GO:…	protein targeting//localization//cellular localization//single-organism cellular process//transport//cellular protein localization//mitochondrial transport//protein localization to organelle//establishment of protein localization to organelle//mitochondrial transmembrane transport//intracellular protein transmembrane transport//organelle organization//protein localization to mitochondrion//organi…	GO:0044446//GO:0031975//GO:0005622//GO:0005623//GO:0044425//GO:0044424//GO:0043231//GO:0044429//GO:0005743//GO:0005737//GO:0005739//GO:0005740//GO:0044455//GO:0098798//GO:0031966//GO:0098800//GO:0019866//GO:0016020//GO:0044422//GO:0043227//GO:0005575//GO:0098796//GO:0005744//GO:0032991//GO:0043229//GO:0044464//GO:0044444//GO:0031090//GO:0043226//GO:0031967//GO:0043234	intracellular organelle part//envelope//intracellular//cell//membrane part//intracellular part//intracellular membrane-bounded organelle//mitochondrial part//mitochondrial inner membrane//cytoplasm//mitochondrion//mitochondrial envelope//mitochondrial membrane part//mitochondrial protein complex//mitochondrial membrane//inner mitochondrial membrane protein complex//organelle inner membrane//membr…	--	--	NC_024459.2	+	36671835	36684390	1276	sp|Q1G3L1|TIM21_ARATH Probable mitochondrial import inner membrane translocase subunit TIM21 OS=Arabidopsis thaliana GN=TIM21 PE=1 SV=1//2.62971e-73	--	19	11	21	133	124	127	0.716719	0.364859	0.698059	6.05268	5.15873	4.45144	0.593212	5.22095	17.3165	127.196	-2.8768	4.1572e-13	1.1839e-11	DOWN
100193415	--	--	--	--	--	--	NC_024465.2	-	22370140	22371792	1394	sp|Q4CTY5|SLX12_TRYCC Structure-specific endonuclease subunit SLX1 homolog 2 OS=Trypanosoma cruzi (strain CL Brener) GN=Tc00.1047053511881.30 PE=3 SV=1//2.57313e-31	--	20	52	24	66	49	97	0.690578	1.57879	0.73025	2.74933	1.86597	3.11212	0.999872	2.57581	30.7708	69.3119	-1.1715	0.0062246	0.025474	DOWN
100193492	--	--	--	--	--	--	NC_024459.2	+	36041162	36047531	1421	sp|Q9FN50|CPP1_ARATH Protein CHAPERONE-LIKE PROTEIN OF POR1, chloroplastic OS=Arabidopsis thaliana GN=CPP1 PE=1 SV=1//1.07262e-22	--	13	28	28	32	50	46	0.440347	0.833964	0.835771	1.30768	1.86788	1.44781	0.703361	1.54112	22.3504	41.8447	-0.90474	0.068472	0.18568	FALSE
100193525	--	--	--	--	GO:0008270//GO:0046914//GO:0003674//GO:0005488//GO:0043167//GO:0043169//GO:0046872	zinc ion binding//transition metal ion binding//molecular_function//binding//ion binding//cation binding//metal ion binding	NC_024459.2	-	183454749	183455926	1178	-//-	--	21	15	17	29	33	23	0.858064	0.538926	0.612106	1.42955	1.4871	0.873232	0.669699	1.26329	17.9441	28.2582	-0.65516	0.22931	0.4638	FALSE
100193545	--	--	--	--	GO:0003674//GO:0046914//GO:0008270//GO:0046872//GO:0043169//GO:0043167//GO:0005488	molecular_function//transition metal ion binding//zinc ion binding//metal ion binding//cation binding//ion binding//binding	NC_024461.2	+	182057699	182061369	1464	-//-	--	10	9	5	81	64	76	0.328779	0.260186	0.144861	3.21285	2.32066	2.32177	0.244609	2.61843	8.07911	73.3048	-3.1816	1.7928e-10	3.5629e-09	DOWN
100193552	GO:0034645//GO:0031323//GO:0051252//GO:0051171//GO:0044237//GO:0010468//GO:0031326//GO:0060255//GO:0008150//GO:0050794//GO:0044699//GO:0050789//GO:0097659//GO:0006807//GO:1903506//GO:0009987//GO:0006352//GO:0055114//GO:0006351//GO:0009059//GO:0019219//GO:0080090//GO:0044249//GO:0019438//GO:0009889//GO:0071704//GO:0044238//GO:0018130//GO:0006725//GO:2001141//GO:2000112//GO:0034641//GO:0008152//GO:…	cellular macromolecule biosynthetic process//regulation of cellular metabolic process//regulation of RNA metabolic process//regulation of nitrogen compound metabolic process//cellular metabolic process//regulation of gene expression//regulation of cellular biosynthetic process//regulation of macromolecule metabolic process//biological_process//regulation of cellular process//single-organism proce…	--	--	GO:0004497//GO:0043168//GO:0043565//GO:0071949//GO:0003824//GO:0016491//GO:0048037//GO:0016987//GO:0004499//GO:0043167//GO:0005488//GO:0097159//GO:0003674//GO:1901363//GO:0050662//GO:0003700//GO:0000990//GO:0016705//GO:0016709//GO:0003676//GO:1901265//GO:0003677//GO:0050660//GO:0000166//GO:0001071//GO:0000988//GO:0050661//GO:0036094//GO:0000996	monooxygenase activity//anion binding//sequence-specific DNA binding//FAD binding//catalytic activity//oxidoreductase activity//cofactor binding//sigma factor activity//N,N-dimethylaniline monooxygenase activity//ion binding//binding//organic cyclic compound binding//molecular_function//heterocyclic compound binding//coenzyme binding//transcription factor activity, sequence-specific DNA binding//…	NC_024460.2	+	108124856	108134158	1398	sp|Q9LMA1|FMO1_ARATH Probable flavin-containing monooxygenase 1 OS=Arabidopsis thaliana GN=FMO1 PE=2 SV=1//2.83832e-21	--	5	10	9	309	390	465	0.172151	0.302744	0.27306	12.8351	14.8091	14.8762	0.249318	14.1735	7.79012	380.116	-5.6087	3.5287e-48	1.3771e-45	DOWN
100193557	GO:1901362//GO:0046483//GO:0006139//GO:0009058//GO:0010467//GO:0044271//GO:0019222//GO:0032774//GO:1901360//GO:1901576//GO:0044710//GO:0065007//GO:0006355//GO:0090304//GO:0010556//GO:0043170//GO:0016070//GO:0034654//GO:0006396//GO:0071704//GO:0009889//GO:0044238//GO:0018130//GO:0006364//GO:2001141//GO:0006725//GO:0044085//GO:0034641//GO:2000112//GO:0044260//GO:0008152//GO:0022613//GO:0071840//GO:…	organic cyclic compound biosynthetic process//heterocycle metabolic process//nucleobase-containing compound metabolic process//biosynthetic process//gene expression//cellular nitrogen compound biosynthetic process//regulation of metabolic process//RNA biosynthetic process//organic cyclic compound metabolic process//organic substance biosynthetic process//single-organism metabolic process//biologi…	GO:0005730//GO:0005623//GO:0044425//GO:0044424//GO:0043231//GO:0030529//GO:0044446//GO:0005622//GO:0043228//GO:0043233//GO:0044464//GO:0032040//GO:0043226//GO:0070013//GO:0043232//GO:0005634//GO:0032991//GO:0043229//GO:0031974//GO:0044428//GO:0005575//GO:0030684//GO:0031981//GO:0016020//GO:0016021//GO:0031224//GO:0044422//GO:0043227	nucleolus//cell//membrane part//intracellular part//intracellular membrane-bounded organelle//ribonucleoprotein complex//intracellular organelle part//intracellular//non-membrane-bounded organelle//organelle lumen//cell part//small-subunit processome//organelle//intracellular organelle lumen//intracellular non-membrane-bounded organelle//nucleus//macromolecular complex//intracellular organelle//m…	GO:0003674//GO:0005488//GO:0003824//GO:0016491//GO:0005515	molecular_function//binding//catalytic activity//oxidoreductase activity//protein binding	NC_024460.2	+	13639868	13645978	3083	sp|Q5U2W5|TBL3_RAT Transducin beta-like protein 3 OS=Rattus norvegicus GN=Tbl3 PE=2 SV=1//0	--	2	3	7	41	35	53	0.0449634	0.0593045	0.138677	1.11202	0.867807	1.10715	0.0809817	1.02899	3.93435	42.3484	-3.4281	1.0549e-07	1.3496e-06	DOWN
100193585	--	--	--	--	--	--	NC_024463.2	+	122216384	122218209	1826	-//-	--	1	17	7	36	38	75	0.02636	0.394032	0.1626	1.14485	1.10473	1.83699	0.194331	1.36219	7.68502	48.1606	-2.6477	3.3251e-05	0.00025532	DOWN
100193597	GO:0006139//GO:0046483//GO:1901360//GO:0010467//GO:0090304//GO:0006396//GO:0016070//GO:0043170//GO:0044238//GO:0071704//GO:0006725//GO:0044260//GO:0008152//GO:0034641//GO:0009987//GO:0006807//GO:0044237//GO:0008150	nucleobase-containing compound metabolic process//heterocycle metabolic process//organic cyclic compound metabolic process//gene expression//nucleic acid metabolic process//RNA processing//RNA metabolic process//macromolecule metabolic process//primary metabolic process//organic substance metabolic process//cellular aromatic compound metabolic process//cellular macromolecule metabolic process//me…	--	--	GO:0003676//GO:0016740//GO:0008168//GO:0016741//GO:0003674//GO:1901363//GO:0097159//GO:0005488//GO:0003824//GO:0008173//GO:0003723	nucleic acid binding//transferase activity//methyltransferase activity//transferase activity, transferring one-carbon groups//molecular_function//heterocyclic compound binding//organic cyclic compound binding//binding//catalytic activity//RNA methyltransferase activity//RNA binding	NC_024459.2	-	266462800	266473003	2855	sp|P94538|YSGA_BACSU Uncharacterized tRNA/rRNA methyltransferase YsgA OS=Bacillus subtilis (strain 168) GN=ysgA PE=3 SV=2//1.32245e-11	--	2	3	4	92	74	36	0.04153	0.0547761	0.0731931	2.30473	1.69469	0.694602	0.0564997	1.56468	2.95206	68.4672	-4.5356	6.6135e-06	5.9204e-05	DOWN
100193648	GO:0008152//GO:0008150	metabolic process//biological_process	--	--	GO:0003674//GO:0003824//GO:0016746//GO:0016740	molecular_function//catalytic activity//transferase activity, transferring acyl groups//transferase activity	NC_024461.2	-	55075977	55088245	1700	sp|Q8L7R3|LPCT1_ARATH Lysophospholipid acyltransferase LPEAT1 OS=Arabidopsis thaliana GN=LPEAT1 PE=1 SV=1//1.36628e-113	--	39	19	24	36	34	25	1.18885	0.509278	0.644692	1.32394	1.14306	0.708117	0.780941	1.05837	28.2332	31.7353	-0.1687	0.69673	0.93842	FALSE
100193653	GO:0008152//GO:0006807//GO:0008150	metabolic process//nitrogen compound metabolic process//biological_process	--	--	GO:0036361//GO:0003674//GO:0016854//GO:0016853//GO:0016855//GO:0003824	racemase activity, acting on amino acids and derivatives//molecular_function//racemase and epimerase activity//isomerase activity//racemase and epimerase activity, acting on amino acids and derivatives//catalytic activity	NC_024466.2	+	63104666	63106840	1369	sp|O58403|RACD_PYRHO Aspartate racemase OS=Pyrococcus horikoshii (strain ATCC 700860 / DSM 12428 / JCM 9974 / NBRC 100139 / OT-3) GN=PH0670 PE=1 SV=1//8.35256e-06	--	19	22	29	298	396	397	0.675431	0.687681	0.908453	12.7804	15.5256	13.1135	0.757188	13.8065	23.1805	357.504	-3.947	5.4869e-32	8.3989e-30	DOWN
100193658	GO:0009987//GO:1903506//GO:0006807//GO:0097659//GO:0009059//GO:0006914//GO:0006351//GO:0080090//GO:0019219//GO:0019438//GO:0044249//GO:0051171//GO:0051252//GO:0031323//GO:0044248//GO:0034645//GO:0031326//GO:0010468//GO:0006260//GO:0044237//GO:0008150//GO:0060255//GO:0050789//GO:0050794//GO:0009058//GO:0006139//GO:0046483//GO:1901362//GO:0019222//GO:0032774//GO:1901360//GO:0009056//GO:1901576//GO:…	cellular process//regulation of nucleic acid-templated transcription//nitrogen compound metabolic process//nucleic acid-templated transcription//macromolecule biosynthetic process//autophagy//transcription, DNA-templated//regulation of primary metabolic process//regulation of nucleobase-containing compound metabolic process//aromatic compound biosynthetic process//cellular biosynthetic process//r…	GO:0044464//GO:0043226//GO:0005634//GO:0043229//GO:0005575//GO:0043227//GO:0005623//GO:0044424//GO:0043231//GO:0005622	cell part//organelle//nucleus//intracellular organelle//cellular_component//membrane-bounded organelle//cell//intracellular part//intracellular membrane-bounded organelle//intracellular	GO:0097159//GO:0005488//GO:0043565//GO:0003677//GO:0003676//GO:0001071//GO:0003674//GO:0003700//GO:1901363	organic cyclic compound binding//binding//sequence-specific DNA binding//DNA binding//nucleic acid binding//nucleic acid binding transcription factor activity//molecular_function//transcription factor activity, sequence-specific DNA binding//heterocyclic compound binding	NC_024459.2	-	198774832	198777658	1534	sp|Q69IL4|RF2A_ORYSJ Transcription factor RF2a OS=Oryza sativa subsp. japonica GN=RF2a PE=1 SV=1//1.27508e-68	--	21	16	26	56	41	61	0.658931	0.441446	0.718905	2.11987	1.41883	1.77849	0.606427	1.7724	21.1859	52.1796	-1.3004	0.0046365	0.01984	DOWN
100193686	--	--	--	--	GO:0003677//GO:0003676//GO:0003674//GO:1901363//GO:0005488//GO:0097159//GO:0043566//GO:0003697	DNA binding//nucleic acid binding//molecular_function//heterocyclic compound binding//binding//organic cyclic compound binding//structure-specific DNA binding//single-stranded DNA binding	NC_024462.2	+	42444340	42448654	2312	-//-	--	16	34	22	101	98	85	0.354737	0.66283	0.42982	2.70152	2.39628	1.75108	0.482462	2.28296	23.2918	94.3806	-2.0187	1.0508e-06	1.1093e-05	DOWN
100193721	--	--	GO:0043227//GO:0044422//GO:0016020//GO:0019866//GO:0098796//GO:0005575//GO:0043229//GO:0032991//GO:0031967//GO:0043234//GO:0043226//GO:0031090//GO:0044444//GO:0044464//GO:0005622//GO:0031975//GO:0044446//GO:0005737//GO:0005743//GO:0044429//GO:0043231//GO:0044424//GO:0044425//GO:0005623//GO:0005740//GO:0005739//GO:0042720//GO:0098800//GO:0031966//GO:0098798//GO:0044455	membrane-bounded organelle//organelle part//membrane//organelle inner membrane//membrane protein complex//cellular_component//intracellular organelle//macromolecular complex//organelle envelope//protein complex//organelle//organelle membrane//cytoplasmic part//cell part//intracellular//envelope//intracellular organelle part//cytoplasm//mitochondrial inner membrane//mitochondrial part//intracellul…	GO:0005515//GO:0043531//GO:0001882//GO:0017076//GO:0043168//GO:0032555//GO:0005506//GO:0005488//GO:0097159//GO:0043167//GO:0032549//GO:0043169//GO:0032559//GO:0032550//GO:0046872//GO:1901363//GO:0046914//GO:0003674//GO:0097367//GO:0032553//GO:0036094//GO:0030554//GO:0001883//GO:0000166//GO:1901265	protein binding//ADP binding//nucleoside binding//purine nucleotide binding//anion binding//purine ribonucleotide binding//iron ion binding//binding//organic cyclic compound binding//ion binding//ribonucleoside binding//cation binding//adenyl ribonucleotide binding//purine ribonucleoside binding//metal ion binding//heterocyclic compound binding//transition metal ion binding//molecular_function//c…	NC_024459.2	-	229000647	229004731	3661	sp|Q7XA40|RGA3_SOLBU Putative disease resistance protein RGA3 OS=Solanum bulbocastanum GN=RGA3 PE=2 SV=2//7.58557e-103	--	26	63	26	115	165	182	0.415493	0.885256	0.366135	2.21712	2.90804	2.70249	0.555628	2.60922	36.9426	150.641	-2.0278	1.1636e-08	1.7421e-07	DOWN
100193725	--	--	--	--	GO:0003674//GO:1901363//GO:0003676//GO:0003723//GO:0097159//GO:0005488	molecular_function//heterocyclic compound binding//nucleic acid binding//RNA binding//organic cyclic compound binding//binding	NC_024461.2	-	188610368	188617415	1417	sp|Q75GR5|SPIN1_ORYSJ KH domain-containing protein SPIN1 OS=Oryza sativa subsp. japonica GN=SPIN1 PE=1 SV=1//6.37834e-104	--	3	29	14	73	61	103	0.101905	0.866187	0.419065	2.99157	2.28524	3.25098	0.462386	2.8426	14.274	77.5829	-2.4424	1.5644e-07	1.9391e-06	DOWN
100193745	--	--	--	--	--	--	NC_024459.2	+	38984545	38986191	1647	sp|Q9SKK0|EBF1_ARATH EIN3-binding F-box protein 1 OS=Arabidopsis thaliana GN=EBF1 PE=1 SV=1//1.88327e-43	--	15	11	18	40	40	36	0.438373	0.282672	0.463556	1.4103	1.28925	0.977589	0.394867	1.22572	14.8193	38.4723	-1.3763	0.0089	0.034445	DOWN
100193769	--	--	--	--	--	--	NC_024466.2	+	174164372	174165987	1616	sp|Q9SNC3|FLA4_ARATH Fasciclin-like arabinogalactan protein 4 OS=Arabidopsis thaliana GN=FLA4 PE=1 SV=1//9.72523e-110	--	13	16	12	57	43	61	0.387211	0.419046	0.314966	2.04824	1.41253	1.68825	0.373741	1.71634	13.572	53.195	-1.9707	7.6949e-05	0.00054177	DOWN
100193771	GO:0019069//GO:0022607//GO:0044764//GO:0019058//GO:0044085//GO:0044403//GO:0051704//GO:0016043//GO:0009987//GO:0071840//GO:0008150//GO:0044419//GO:0019068//GO:0016032	viral capsid assembly//cellular component assembly//multi-organism cellular process//viral life cycle//cellular component biogenesis//symbiosis, encompassing mutualism through parasitism//multi-organism process//cellular component organization//cellular process//cellular component organization or biogenesis//biological_process//interspecies interaction between organisms//virion assembly//viral pr…	--	--	--	--	NC_024466.2	+	161618754	161625791	5442	sp|Q9STK5|PP269_ARATH Pentatricopeptide repeat-containing protein At3g48250, chloroplastic OS=Arabidopsis thaliana GN=At3g48250 PE=2 SV=1//4.21797e-141	--	5	13	14	190	179	196	0.0653098	0.14931	0.161144	2.99407	2.57862	2.37884	0.125255	2.65051	10.3121	186.72	-4.1785	7.6437e-25	6.8033e-23	DOWN
100193776	--	--	--	--	GO:0032549//GO:0043167//GO:0032550//GO:0005524//GO:0016818//GO:0032559//GO:0097159//GO:0005488//GO:0035639//GO:0001882//GO:0016817//GO:0032555//GO:0043168//GO:0003824//GO:0016787//GO:0017076//GO:0036094//GO:0030554//GO:1901265//GO:0001883//GO:0000166//GO:1901363//GO:0032553//GO:0097367//GO:0003674	ribonucleoside binding//ion binding//purine ribonucleoside binding//ATP binding//hydrolase activity, acting on acid anhydrides, in phosphorus-containing anhydrides//adenyl ribonucleotide binding//organic cyclic compound binding//binding//purine ribonucleoside triphosphate binding//nucleoside binding//hydrolase activity, acting on acid anhydrides//purine ribonucleotide binding//anion binding//cata…	NC_024462.2	-	19153275	19159573	1575	-//-	--	0	13	0	42	35	46	0	0.354287	0	1.57045	1.19638	1.32475	0.118096	1.36386	3.83445	40.5951	-3.4042	5.0573e-07	5.6836e-06	DOWN
100193777	GO:1901293//GO:0009150//GO:0018130//GO:0046390//GO:0071704//GO:0009127//GO:0006164//GO:0044238//GO:1901137//GO:0006163//GO:0046040//GO:0034641//GO:0009259//GO:0055086//GO:0072522//GO:0019637//GO:0044763//GO:0008152//GO:0009167//GO:0006725//GO:0044271//GO:1901360//GO:0009123//GO:1901576//GO:1901362//GO:0046483//GO:1901566//GO:0009168//GO:0006796//GO:0006139//GO:0009058//GO:0006793//GO:0009260//GO:…	nucleoside phosphate biosynthetic process//purine ribonucleotide metabolic process//heterocycle biosynthetic process//ribose phosphate biosynthetic process//organic substance metabolic process//purine nucleoside monophosphate biosynthetic process//purine nucleotide biosynthetic process//primary metabolic process//carbohydrate derivative biosynthetic process//purine nucleotide metabolic process//I…	--	--	GO:0003674//GO:0016840//GO:0016829//GO:0004018//GO:0003824//GO:0016842	molecular_function//carbon-nitrogen lyase activity//lyase activity//N6-(1,2-dicarboxyethyl)AMP AMP-lyase (fumarate-forming) activity//catalytic activity//amidine-lyase activity	NC_024467.2	-	136815442	136820026	3031	sp|P44797|PUR8_HAEIN Adenylosuccinate lyase OS=Haemophilus influenzae (strain ATCC 51907 / DSM 11121 / KW20 / Rd) GN=purB PE=3 SV=1//1.65405e-24	--	35	37	40	546	412	603	0.755795	0.702546	0.761155	14.2242	9.81203	12.0991	0.739832	12.0451	37.2663	515.238	-3.7893	3.5415e-27	3.8112e-25	DOWN
100193801	GO:0006139//GO:0009058//GO:0046483//GO:1901576//GO:1901360//GO:0090304//GO:0044710//GO:0043170//GO:0044238//GO:0006259//GO:0071704//GO:0006725//GO:0008152//GO:0044260//GO:0034641//GO:0006807//GO:0009987//GO:0055114//GO:0009059//GO:0044249//GO:0034645//GO:0006260//GO:0044237//GO:0008150//GO:0044699	nucleobase-containing compound metabolic process//biosynthetic process//heterocycle metabolic process//organic substance biosynthetic process//organic cyclic compound metabolic process//nucleic acid metabolic process//single-organism metabolic process//macromolecule metabolic process//primary metabolic process//DNA metabolic process//organic substance metabolic process//cellular aromatic compound…	--	--	GO:0003677//GO:0003676//GO:1901265//GO:0001883//GO:0000166//GO:0004748//GO:0036094//GO:0030554//GO:0097367//GO:0032553//GO:0046914//GO:0003674//GO:1901363//GO:0016728//GO:0008270//GO:0046983//GO:0016725//GO:0046872//GO:0032549//GO:0043167//GO:0043169//GO:0032559//GO:0032550//GO:0005524//GO:0061731//GO:0005488//GO:0097159//GO:0043168//GO:0032555//GO:0003824//GO:0017076//GO:0035639//GO:0016491//GO:…	DNA binding//nucleic acid binding//nucleoside phosphate binding//purine nucleoside binding//nucleotide binding//ribonucleoside-diphosphate reductase activity, thioredoxin disulfide as acceptor//small molecule binding//adenyl nucleotide binding//carbohydrate derivative binding//ribonucleotide binding//transition metal ion binding//molecular_function//heterocyclic compound binding//oxidoreductase a…	NC_024461.2	-	5954568	5955583	1016	sp|Q6AVI0|RSLE2_ORYSJ Zinc finger BED domain-containing protein RICESLEEPER 2 OS=Oryza sativa subsp. japonica GN=Os03g0733400 PE=2 SV=1//1.87063e-16	--	8	10	11	18	19	23	0.379003	0.416572	0.459222	1.02879	0.992732	1.01247	0.418265	1.01133	9.58118	19.6949	-1.0395	0.13139	0.30668	FALSE
100193817	--	--	GO:0005575//GO:1902494//GO:0043227//GO:0044422//GO:0000151//GO:0044464//GO:0043226//GO:0043234//GO:0005634//GO:0043229//GO:0032991//GO:0044428//GO:1990234//GO:0005623//GO:0043231//GO:0044424//GO:0031461//GO:0044446//GO:0005622//GO:0005680//GO:0000152	cellular_component//catalytic complex//membrane-bounded organelle//organelle part//ubiquitin ligase complex//cell part//organelle//protein complex//nucleus//intracellular organelle//macromolecular complex//nuclear part//transferase complex//cell//intracellular membrane-bounded organelle//intracellular part//cullin-RING ubiquitin ligase complex//intracellular organelle part//intracellular//anaphas…	GO:0003824//GO:0005515//GO:0046872//GO:0043169//GO:0043167//GO:0005488//GO:0046914//GO:0003674//GO:0008270//GO:0004842//GO:0016740//GO:0019787	catalytic activity//protein binding//metal ion binding//cation binding//ion binding//binding//transition metal ion binding//molecular_function//zinc ion binding//ubiquitin-protein transferase activity//transferase activity//ubiquitin-like protein transferase activity	NC_024467.2	-	67848898	67852777	1800	sp|Q9M2K6|PDCB5_ARATH PLASMODESMATA CALLOSE-BINDING PROTEIN 5 OS=Arabidopsis thaliana GN=PDCB5 PE=1 SV=2//1.76063e-32	--	2	9	2	34	49	43	0.0534815	0.211618	0.0471282	1.09686	1.44509	1.06842	0.104076	1.20346	4.06695	41.3391	-3.3455	3.191e-07	3.7277e-06	DOWN
100193824	--	--	--	--	--	--	NC_024466.2	-	94792062	94793480	1333	-//-	--	1	28	5	33	14	100	0.036109	0.889019	0.159097	1.43757	0.557532	3.35519	0.361409	1.78343	10.2747	46.8103	-2.1877	0.11729	0.28142	FALSE
100193829	--	--	--	--	GO:1901363//GO:0008270//GO:0046914//GO:0003674//GO:0003676//GO:0043169//GO:0043167//GO:0005488//GO:0097159//GO:0046872	heterocyclic compound binding//zinc ion binding//transition metal ion binding//molecular_function//nucleic acid binding//cation binding//ion binding//binding//organic cyclic compound binding//metal ion binding	NC_024460.2	+	20013226	20016905	1142	sp|Q9HFF2|YL92_SCHPO Uncharacterized protein C683.02c OS=Schizosaccharomyces pombe (strain 972 / ATCC 24843) GN=SPAC683.02c PE=3 SV=1//1.02031e-21	--	21	30	18	27	42	52	0.885114	1.11183	0.668544	1.37292	1.95234	2.0365	0.888496	1.78725	22.6959	39.2338	-0.78967	0.10278	0.25419	FALSE
100193871	--	--	--	--	--	--	NC_024468.2	+	108127970	108131486	1549	sp|Q6NLW5|XRI1_ARATH Protein XRI1 OS=Arabidopsis thaliana GN=XRI1 PE=1 SV=2//4.32484e-24	--	7	6	14	35	38	35	0.224025	0.168844	0.394824	1.35135	1.34124	1.0408	0.262564	1.24446	9.0049	35.6993	-1.9871	0.00071548	0.0039043	DOWN
100193895	--	--	--	--	--	--	NC_024467.2	-	153125839	153127946	1493	-//-	--	2	0	9	159	118	144	0.0644787	0	0.255685	6.1842	4.1956	4.3137	0.106721	4.89783	3.70434	139.841	-5.2384	1.9109e-26	1.9334e-24	DOWN
100193919	GO:0008150//GO:0044237//GO:0070647//GO:0036211//GO:0043412//GO:0009987//GO:0044260//GO:0008152//GO:0044267//GO:0032446//GO:0019538//GO:0006464//GO:0016567//GO:0071704//GO:0044238//GO:0043170	biological_process//cellular metabolic process//protein modification by small protein conjugation or removal//protein modification process//macromolecule modification//cellular process//cellular macromolecule metabolic process//metabolic process//cellular protein metabolic process//protein modification by small protein conjugation//protein metabolic process//cellular protein modification process/…	--	--	GO:0016881//GO:0005515//GO:0016787//GO:0003824//GO:0005488//GO:0003674//GO:0016879//GO:0031386//GO:0016874	acid-amino acid ligase activity//protein binding//hydrolase activity//catalytic activity//binding//molecular_function//ligase activity, forming carbon-nitrogen bonds//protein tag//ligase activity	NC_024460.2	+	51340087	51351499	8300	sp|O80662|TCHQD_ARATH Glutathione S-transferase TCHQD OS=Arabidopsis thaliana GN=TCHQD PE=2 SV=1//3.45901e-106	--	88	102	85	224	253	248	0.735115	0.749221	0.625704	2.25747	2.33088	1.92498	0.703347	2.17111	91.2458	238.927	-1.3887	3.2547e-06	3.1172e-05	DOWN
100193974	--	--	--	--	GO:0003674//GO:0005488//GO:0005515	molecular_function//binding//protein binding	NC_024459.2	+	52860699	52862094	1396	sp|Q9C534|FB19_ARATH F-box protein At1g30200 OS=Arabidopsis thaliana GN=At1g30200 PE=2 SV=1//5.10297e-61	--	28	7	4	45	64	30	0.965425	0.212225	0.121534	1.87186	2.4337	0.961132	0.433061	1.75556	13.979	46.2965	-1.7276	0.0090993	0.03509	DOWN
100193999	GO:0009719//GO:0009733//GO:0009725//GO:0050896//GO:0010033//GO:0008150//GO:0042221	response to endogenous stimulus//response to auxin//response to hormone//response to stimulus//response to organic substance//biological_process//response to chemical	--	--	--	--	NC_024460.2	+	203405014	203405655	642	sp|B7F8P5|SAU39_ORYSJ Auxin-responsive protein SAUR36 OS=Oryza sativa subsp. japonica GN=SAUR39 PE=2 SV=1//8.57317e-41	--	16	3	3	6	33	39	1.19958	0.197774	0.198203	0.542704	2.72867	2.71692	0.531854	1.9961	7.92691	24.7302	-1.6414	0.071906	0.19286	FALSE
100194008	GO:0008152//GO:0044710//GO:0006979//GO:0006950//GO:0044699//GO:0050896//GO:0008150//GO:0055114	metabolic process//single-organism metabolic process//response to oxidative stress//response to stress//single-organism process//response to stimulus//biological_process//oxidation-reduction process	--	--	GO:0003674//GO:0020037//GO:1901363//GO:0016684//GO:0016209//GO:0003824//GO:0046906//GO:0016491//GO:0004601//GO:0097159//GO:0005488	molecular_function//heme binding//heterocyclic compound binding//oxidoreductase activity, acting on peroxide as acceptor//antioxidant activity//catalytic activity//tetrapyrrole binding//oxidoreductase activity//peroxidase activity//organic cyclic compound binding//binding	NC_024466.2	-	133674282	133675882	1528	sp|Q9FEQ8|PER2_MAIZE Peroxidase 2 OS=Zea mays GN=PER2 PE=2 SV=1//4.89152e-73	--	38	8	25	407	380	472	1.19703	0.22159	0.693969	15.4674	13.2018	13.8155	0.704197	14.1616	24.9373	414.626	-4.0554	7.5377e-36	1.4871e-33	DOWN
100194026	--	--	--	--	GO:0036094//GO:0000166//GO:0001883//GO:1901265//GO:1901363//GO:0003674//GO:0019001//GO:0097367//GO:0032553//GO:0005525//GO:0005488//GO:0097159//GO:0032550//GO:0043167//GO:0032549//GO:0001882//GO:0035639//GO:0032561//GO:0017076//GO:0043168//GO:0032555	small molecule binding//nucleotide binding//purine nucleoside binding//nucleoside phosphate binding//heterocyclic compound binding//molecular_function//guanyl nucleotide binding//carbohydrate derivative binding//ribonucleotide binding//GTP binding//binding//organic cyclic compound binding//purine ribonucleoside binding//ion binding//ribonucleoside binding//nucleoside binding//purine ribonucleosid…	NC_024463.2	+	1071431	1076042	1889	sp|Q9ZT91|EFTM_ARATH Elongation factor Tu, mitochondrial OS=Arabidopsis thaliana GN=TUFA PE=1 SV=1//0	--	22	46	29	195	199	205	0.601325	1.10556	0.698493	6.43016	5.99882	5.20645	0.801792	5.87848	31.3957	197.778	-2.6552	2.8362e-14	9.209e-13	DOWN
100194039	GO:0009058//GO:0006553//GO:0006082//GO:1901566//GO:0016053//GO:1901576//GO:1901564//GO:0044710//GO:0009066//GO:0009089//GO:0044238//GO:0071704//GO:0043648//GO:0008152//GO:0044763//GO:0009085//GO:0006807//GO:0009987//GO:0019752//GO:0055114//GO:0008652//GO:0043436//GO:0044249//GO:0044711//GO:1901607//GO:1901605//GO:0044237//GO:0046451//GO:0006520//GO:0009067//GO:0008150//GO:0044283//GO:0044281//GO:…	biosynthetic process//lysine metabolic process//organic acid metabolic process//organonitrogen compound biosynthetic process//organic acid biosynthetic process//organic substance biosynthetic process//organonitrogen compound metabolic process//single-organism metabolic process//aspartate family amino acid metabolic process//lysine biosynthetic process via diaminopimelate//primary metabolic proces…	--	--	GO:0003674//GO:0016628//GO:0016627//GO:0008839//GO:0003824//GO:0016491	molecular_function//oxidoreductase activity, acting on the CH-CH group of donors, NAD or NADP as acceptor//oxidoreductase activity, acting on the CH-CH group of donors//4-hydroxy-tetrahydrodipicolinate reductase//catalytic activity//oxidoreductase activity	NC_024462.2	+	55420635	55429008	1406	sp|Q67W29|DAPB1_ORYSJ Probable 4-hydroxy-tetrahydrodipicolinate reductase 1, chloroplastic OS=Oryza sativa subsp. japonica GN=DAPB1 PE=2 SV=1//0	--	6	12	29	154	114	116	0.205405	0.361226	0.874855	6.36036	4.30419	3.68995	0.480495	4.78483	15.3074	128.25	-3.0667	2.6029e-10	5.0623e-09	DOWN
100194061	--	--	--	--	--	--	NC_024465.2	-	128802784	128807086	1775	sp|Q8RWH9|NUP58_ARATH Nuclear pore complex protein NUP58 OS=Arabidopsis thaliana GN=NUP58 PE=1 SV=1//2.91725e-89	--	23	20	34	54	53	52	0.624403	0.477424	0.81338	1.76861	1.58686	1.31172	0.638402	1.55573	25.7427	52.64	-1.032	0.021184	0.071389	FALSE
100194084	--	--	--	--	--	--	NC_024465.2	+	5673640	5675855	1315	sp|Q9CPR8|MAGG1_MOUSE Melanoma-associated antigen G1 OS=Mus musculus GN=Ndnl2 PE=1 SV=1//6.50295e-06	--	1	0	5	55	47	53	0.0366033	0	0.161275	2.42875	1.89734	1.80259	0.0659595	2.04289	2.01588	51.3513	-4.6709	7.6162e-12	1.8564e-10	DOWN
100194104	GO:0044238//GO:0043043//GO:0034645//GO:0006399//GO:0071704//GO:0043603//GO:0019538//GO:0044237//GO:0006412//GO:0006520//GO:0006725//GO:0008150//GO:0044267//GO:0006518//GO:0044281//GO:0044699//GO:0008152//GO:0044763//GO:0044260//GO:0043038//GO:0043039//GO:0034641//GO:0006139//GO:0009058//GO:0006807//GO:0009987//GO:0006426//GO:0006082//GO:0019752//GO:1901566//GO:0046483//GO:1901576//GO:0009059//GO:…	primary metabolic process//peptide biosynthetic process//cellular macromolecule biosynthetic process//tRNA metabolic process//organic substance metabolic process//cellular amide metabolic process//protein metabolic process//cellular metabolic process//translation//cellular amino acid metabolic process//cellular aromatic compound metabolic process//biological_process//cellular protein metabolic pr…	GO:0005575//GO:0005623//GO:0005737//GO:0030529//GO:0044424//GO:0005622//GO:0043228//GO:0005840//GO:0044444//GO:0044464//GO:0043226//GO:0043232//GO:0043229//GO:0032991	cellular_component//cell//cytoplasm//ribonucleoprotein complex//intracellular part//intracellular//non-membrane-bounded organelle//ribosome//cytoplasmic part//cell part//organelle//intracellular non-membrane-bounded organelle//intracellular organelle//macromolecular complex	GO:0097367//GO:0032553//GO:0043168//GO:0032555//GO:0016875//GO:0003674//GO:0003824//GO:0004812//GO:0017076//GO:0035639//GO:0004820//GO:1901363//GO:0001882//GO:0016874//GO:0003735//GO:0005198//GO:1901265//GO:0001883//GO:0000166//GO:0032549//GO:0016876//GO:0043167//GO:0032559//GO:0032550//GO:0005524//GO:0036094//GO:0005488//GO:0030554//GO:0097159	carbohydrate derivative binding//ribonucleotide binding//anion binding//purine ribonucleotide binding//ligase activity, forming carbon-oxygen bonds//molecular_function//catalytic activity//aminoacyl-tRNA ligase activity//purine nucleotide binding//purine ribonucleoside triphosphate binding//glycine-tRNA ligase activity//heterocyclic compound binding//nucleoside binding//ligase activity//structura…	NC_024468.2	+	71966053	71969338	1256	sp|Q5E9D6|HDHD3_BOVIN Haloacid dehalogenase-like hydrolase domain-containing protein 3 OS=Bos taurus GN=HDHD3 PE=2 SV=1//1.4248e-17	--	11	8	20	48	34	42	0.451378	0.288652	0.723195	2.37624	1.5387	1.6014	0.487742	1.83878	13.0743	41.2422	-1.6574	0.0018395	0.0088772	DOWN
100194106	GO:0008152//GO:0008150	metabolic process//biological_process	--	--	GO:0005488//GO:0036094//GO:0016597//GO:0043167//GO:0031406//GO:0005515//GO:0046983//GO:0003674//GO:0043168//GO:0043177	binding//small molecule binding//amino acid binding//ion binding//carboxylic acid binding//protein binding//protein dimerization activity//molecular_function//anion binding//organic acid binding	NC_024459.2	-	275704812	275707378	2075	sp|Q9T072|BH025_ARATH Transcription factor bHLH25 OS=Arabidopsis thaliana GN=BHLH25 PE=2 SV=2//2.66659e-49	--	18	9	12	38	51	41	0.497074	0.218539	0.292016	1.266	1.55326	1.05204	0.335876	1.29043	13.401	42.841	-1.6767	0.0010364	0.0053998	DOWN
100194121	--	--	--	--	GO:0008270//GO:0046914//GO:0003674//GO:0005488//GO:0043167//GO:0043169//GO:0046872	zinc ion binding//transition metal ion binding//molecular_function//binding//ion binding//cation binding//metal ion binding	NC_024466.2	-	10655708	10659594	1934	-//-	--	24	45	33	60	94	116	0.708711	1.16844	0.858716	2.13752	3.06134	3.18286	0.911957	2.79391	33.1679	87.5378	-1.4001	0.00033847	0.0020225	DOWN
100194122	GO:0008104//GO:0051649//GO:0015031//GO:0033036//GO:0045184//GO:0006886//GO:0046907//GO:0070727//GO:0071702//GO:0051234//GO:0008150//GO:0006810//GO:0034613//GO:0051641//GO:0051179	protein localization//establishment of localization in cell//protein transport//macromolecule localization//establishment of protein localization//intracellular protein transport//intracellular transport//cellular macromolecule localization//organic substance transport//establishment of localization//biological_process//transport//cellular protein localization//cellular localization//localization	--	--	--	--	NC_024460.2	+	1713370	1718096	2939	sp|Q8VY16|CDP1_ARATH Plastid division protein CDP1, chloroplastic OS=Arabidopsis thaliana GN=CDP1 PE=1 SV=2//0	--	14	13	12	104	94	80	0.317263	0.259043	0.239635	2.84332	2.34934	1.68455	0.27198	2.2924	13.0659	92.6565	-2.8261	1.7017e-10	3.3989e-09	DOWN
100194127	--	--	GO:0016020//GO:0005575	membrane//cellular_component	GO:1901363//GO:0003674//GO:0097367//GO:0032553//GO:0016462//GO:0036094//GO:0030554//GO:0001883//GO:0016887//GO:0000166//GO:1901265//GO:0016817//GO:0035639//GO:0001882//GO:0003824//GO:0017076//GO:0016787//GO:0017111//GO:0043168//GO:0032555//GO:0005488//GO:0097159//GO:0043167//GO:0032549//GO:0032559//GO:0016818//GO:0005524//GO:0032550	heterocyclic compound binding//molecular_function//carbohydrate derivative binding//ribonucleotide binding//pyrophosphatase activity//small molecule binding//adenyl nucleotide binding//purine nucleoside binding//ATPase activity//nucleotide binding//nucleoside phosphate binding//hydrolase activity, acting on acid anhydrides//purine ribonucleoside triphosphate binding//nucleoside binding//catalytic…	NC_024459.2	-	305588410	305593379	2682	sp|Q9ZUU9|AB3G_ARATH ABC transporter G family member 3 OS=Arabidopsis thaliana GN=ABCG3 PE=1 SV=2//0	--	27	56	51	30	59	43	0.637997	1.16354	1.06195	0.855218	1.53756	0.944114	0.954493	1.1123	43.4424	43.1423	0.010001	0.96744	1	FALSE
100194134	GO:0044238//GO:0071704//GO:0006259//GO:0006974//GO:0006725//GO:0006281//GO:0008152//GO:0044763//GO:0044260//GO:0034641//GO:0006310//GO:0006139//GO:0046483//GO:1901360//GO:0044710//GO:0090304//GO:0043170//GO:0006950//GO:0044237//GO:0008150//GO:0051716//GO:0044699//GO:0050896//GO:0006807//GO:0009987//GO:0033554	primary metabolic process//organic substance metabolic process//DNA metabolic process//cellular response to DNA damage stimulus//cellular aromatic compound metabolic process//DNA repair//metabolic process//single-organism cellular process//cellular macromolecule metabolic process//cellular nitrogen compound metabolic process//DNA recombination//nucleobase-containing compound metabolic process//he…	--	--	GO:0032553//GO:0097367//GO:0004386//GO:0003674//GO:1901363//GO:0003676//GO:1901265//GO:0001883//GO:0016887//GO:0000166//GO:0036094//GO:0016462//GO:0003678//GO:0030554//GO:0009378//GO:0017111//GO:0032555//GO:0043168//GO:0003824//GO:0003724//GO:0016787//GO:0017076//GO:0035639//GO:0001882//GO:0003723//GO:0016817//GO:0032549//GO:0043167//GO:0032559//GO:0016818//GO:0032550//GO:0005524//GO:0097159//GO:…	ribonucleotide binding//carbohydrate derivative binding//helicase activity//molecular_function//heterocyclic compound binding//nucleic acid binding//nucleoside phosphate binding//purine nucleoside binding//ATPase activity//nucleotide binding//small molecule binding//pyrophosphatase activity//DNA helicase activity//adenyl nucleotide binding//four-way junction helicase activity//nucleoside-triphosp…	NC_024462.2	+	161759821	161766980	2503	sp|Q6PAX2|ATD3B_XENLA ATPase family AAA domain-containing protein 3-B OS=Xenopus laevis GN=atad3-b PE=2 SV=1//1.54661e-99	--	23	39	25	74	70	89	0.442296	0.659458	0.423645	1.71679	1.4846	1.59029	0.508466	1.59723	28.4	76.645	-1.4323	0.00055045	0.0031098	DOWN
100194162	GO:0009987//GO:1902578//GO:0044765//GO:0055085//GO:0008150//GO:0051234//GO:0044699//GO:0006810//GO:0051179//GO:0044763	cellular process//single-organism localization//single-organism transport//transmembrane transport//biological_process//establishment of localization//single-organism process//transport//localization//single-organism cellular process	GO:0005575//GO:0031224//GO:0016021//GO:0016020//GO:0044425	cellular_component//intrinsic component of membrane//integral component of membrane//membrane//membrane part	GO:0005215//GO:0022857//GO:0003674	transporter activity//transmembrane transporter activity//molecular_function	NC_024460.2	-	101598476	101600218	1743	sp|Q7X7V2|PHT15_ORYSJ Probable inorganic phosphate transporter 1-5 OS=Oryza sativa subsp. japonica GN=PHT1-5 PE=2 SV=2//0	--	16	30	37	52	55	28	0.441843	0.728462	0.900384	1.73242	1.67509	0.718469	0.69023	1.37532	27.0234	45.3056	-0.74548	0.13606	0.31488	FALSE
100194250	GO:0008150//GO:0044419//GO:0051704	biological_process//interspecies interaction between organisms//multi-organism process	--	--	GO:0005515//GO:0005488//GO:0003674	protein binding//binding//molecular_function	NC_024467.2	-	156574867	156576575	1274	sp|Q8GXU5|SDI1_ARATH Protein SULFUR DEFICIENCY-INDUCED 1 OS=Arabidopsis thaliana GN=SDI1 PE=2 SV=1//1.36914e-92	--	27	6	12	82	32	14	1.02009	0.199327	0.399517	3.73758	1.33338	0.49148	0.539646	1.85415	15.9247	44.4909	-1.4822	0.23411	0.47076	FALSE
100194260	--	--	--	--	GO:0016788//GO:0016787//GO:0003824//GO:0003674	hydrolase activity, acting on ester bonds//hydrolase activity//catalytic activity//molecular_function	NC_024466.2	+	175266408	175268621	1535	sp|Q9C648|GDL23_ARATH GDSL esterase/lipase At1g58430 OS=Arabidopsis thaliana GN=At1g58430 PE=2 SV=1//1.58025e-106	--	12	9	17	83	93	56	0.38277	0.252427	0.477841	3.194	3.27164	1.65976	0.371013	2.70847	12.7657	77.4327	-2.6007	7.1359e-08	9.4312e-07	DOWN
100194264	GO:0034470//GO:0008033//GO:0044237//GO:0044238//GO:0015979//GO:0006399//GO:0071704//GO:0044260//GO:0008152//GO:0034641//GO:0008150//GO:0006725//GO:1901360//GO:0010467//GO:0019684//GO:0009987//GO:0006807//GO:0006139//GO:0046483//GO:0006396//GO:0016070//GO:0043170//GO:0006091//GO:0034660//GO:0090304	ncRNA processing//tRNA processing//cellular metabolic process//primary metabolic process//photosynthesis//tRNA metabolic process//organic substance metabolic process//cellular macromolecule metabolic process//metabolic process//cellular nitrogen compound metabolic process//biological_process//cellular aromatic compound metabolic process//organic cyclic compound metabolic process//gene expression/…	GO:0098796//GO:0044424//GO:0043231//GO:0009523//GO:0034357//GO:0044425//GO:0005623//GO:0005575//GO:0043227//GO:0009521//GO:0016021//GO:0031224//GO:0005622//GO:0016020//GO:0044436//GO:0009579//GO:0043234//GO:0043226//GO:0044464//GO:0032991//GO:0043229//GO:0005634	membrane protein complex//intracellular part//intracellular membrane-bounded organelle//photosystem II//photosynthetic membrane//membrane part//cell//cellular_component//membrane-bounded organelle//photosystem//integral component of membrane//intrinsic component of membrane//intracellular//membrane//thylakoid part//thylakoid//protein complex//organelle//cell part//macromolecular complex//intracel…	GO:0003824//GO:0003674//GO:0016787//GO:0004526//GO:0004540//GO:0004549//GO:0004521//GO:0004519//GO:0016893//GO:1901363//GO:0016788//GO:0003676//GO:0097159//GO:0016891//GO:0005488//GO:0004518	catalytic activity//molecular_function//hydrolase activity//ribonuclease P activity//ribonuclease activity//tRNA-specific ribonuclease activity//endoribonuclease activity//endonuclease activity//endonuclease activity, active with either ribo- or deoxyribonucleic acids and producing 5'-phosphomonoesters//heterocyclic compound binding//hydrolase activity, acting on ester bonds//nucleic acid binding…	NC_024467.2	-	156577661	156583016	1426	sp|Q8N5L8|RP25L_HUMAN Ribonuclease P protein subunit p25-like protein OS=Homo sapiens GN=RPP25L PE=1 SV=1//1.52542e-14	--	1	3	4	41	37	52	0.034854	0.0919413	0.122854	1.724	1.42226	1.68406	0.0832165	1.61011	2.57333	42.6976	-4.0524	4.881e-09	7.794e-08	DOWN
100194267	GO:0006996//GO:0007010//GO:0071840//GO:0009987//GO:0016043//GO:0008150	organelle organization//cytoskeleton organization//cellular component organization or biogenesis//cellular process//cellular component organization//biological_process	GO:0005623//GO:0030529//GO:0044424//GO:0005737//GO:0043228//GO:0005622//GO:0044464//GO:0044444//GO:0043226//GO:0043232//GO:0043229//GO:0032991//GO:0005575//GO:0005840	cell//ribonucleoprotein complex//intracellular part//cytoplasm//non-membrane-bounded organelle//intracellular//cell part//cytoplasmic part//organelle//intracellular non-membrane-bounded organelle//intracellular organelle//macromolecular complex//cellular_component//ribosome	GO:0003674//GO:0005488//GO:0008092//GO:0003779//GO:0005515	molecular_function//binding//cytoskeletal protein binding//actin binding//protein binding	NC_024464.2	-	168027267	168030299	1258	sp|Q8L9A0|RM21_ARATH 50S ribosomal protein L21, mitochondrial OS=Arabidopsis thaliana GN=RPL21M PE=2 SV=1//4.75821e-52	--	4	10	10	83	86	105	0.153047	0.336436	0.337165	3.83128	3.62902	3.73298	0.275549	3.7311	7.73881	89.9714	-3.5393	2.533e-13	7.4281e-12	DOWN
100194292	GO:0008150//GO:0006508//GO:0044238//GO:0071704//GO:0019538//GO:0008152//GO:0009058//GO:0043170	biological_process//proteolysis//primary metabolic process//organic substance metabolic process//protein metabolic process//metabolic process//biosynthetic process//macromolecule metabolic process	--	--	GO:0003824//GO:0016787//GO:0016788//GO:0017171//GO:0008236//GO:0003674//GO:0008233//GO:0070011	catalytic activity//hydrolase activity//hydrolase activity, acting on ester bonds//serine hydrolase activity//serine-type peptidase activity//molecular_function//peptidase activity//peptidase activity, acting on L-amino acid peptides	NC_024460.2	-	217692103	217694781	1077	-//-	--	16	1	8	29	36	19	0.715073	0.0392977	0.315063	1.56361	1.77443	0.789015	0.356478	1.37569	8.97415	28.0259	-1.6429	0.0060812	0.024984	DOWN
100194305	GO:0022610//GO:0007155//GO:0008150	biological adhesion//cell adhesion//biological_process	--	--	GO:0016772//GO:0019201//GO:0019205//GO:0016740//GO:0016301//GO:0003674//GO:0030246//GO:0004017//GO:0005488//GO:0016776//GO:0003824	transferase activity, transferring phosphorus-containing groups//nucleotide kinase activity//nucleobase-containing compound kinase activity//transferase activity//kinase activity//molecular_function//carbohydrate binding//adenylate kinase activity//binding//phosphotransferase activity, phosphate group as acceptor//catalytic activity	NC_024468.2	+	40111719	40115443	1246	sp|Q08480|KAD4_ORYSJ Adenylate kinase 4 OS=Oryza sativa subsp. japonica GN=ADK-B PE=2 SV=1//9.23851e-153	--	6	12	12	24	31	34	0.231782	0.407612	0.408495	1.11851	1.32073	1.22042	0.349296	1.21989	9.74105	29.1144	-1.5796	0.010807	0.040579	DOWN
100194323	--	--	--	--	GO:0003674//GO:0005515//GO:0005488	molecular_function//protein binding//binding	NC_024459.2	-	32948251	32950331	2081	sp|P0C899|PP271_ARATH Putative pentatricopeptide repeat-containing protein At3g49142 OS=Arabidopsis thaliana GN=PCMP-H77 PE=3 SV=1//6.55923e-07	--	5	3	10	36	60	55	0.115649	0.0610144	0.203822	1.00456	1.53056	1.18206	0.126829	1.23906	6.05284	49.2801	-3.0253	1.1637e-07	1.478e-06	DOWN
100194353	--	--	--	--	--	--	NC_024464.2	+	73176415	73178636	1591	-//-	--	10	48	26	78	92	182	0.302535	1.27689	0.693149	2.84689	3.06965	5.11621	0.757525	3.67759	26.4585	113.395	-2.0996	0.00063066	0.0035016	DOWN
100194373	--	--	--	--	GO:0016747//GO:0003824//GO:0016740//GO:0016746//GO:0003674	transferase activity, transferring acyl groups other than amino-acyl groups//catalytic activity//transferase activity//transferase activity, transferring acyl groups//molecular_function	NC_024461.2	+	31148345	31151401	1754	sp|Q94CD1|HHT1_ARATH Omega-hydroxypalmitate O-feruloyl transferase OS=Arabidopsis thaliana GN=HHT1 PE=1 SV=1//2.68213e-58	--	14	4	10	99	97	92	0.447752	0.112488	0.28183	3.81984	3.42143	2.734	0.28069	3.32509	9.75641	95.4443	-3.2902	3.6393e-13	1.0474e-11	DOWN
100194397	GO:0044763//GO:0035556//GO:0007154//GO:0007165//GO:0065007//GO:0023052//GO:0008150//GO:0051716//GO:0044699//GO:0050789//GO:0050896//GO:0050794//GO:0009987//GO:0044700	single-organism cellular process//intracellular signal transduction//cell communication//signal transduction//biological regulation//signaling//biological_process//cellular response to stimulus//single-organism process//regulation of biological process//response to stimulus//regulation of cellular process//cellular process//single organism signaling	--	--	GO:0008270//GO:0003674//GO:0046914//GO:0043167//GO:0043169//GO:0005488//GO:0046872	zinc ion binding//molecular_function//transition metal ion binding//ion binding//cation binding//binding//metal ion binding	NC_024466.2	-	142755461	142759030	1337	sp|O64571|UBA1C_ARATH UBP1-associated proteins 1C OS=Arabidopsis thaliana GN=UBA1C PE=3 SV=2//4.21038e-24	--	7	18	23	100	94	91	0.252007	0.569803	0.729659	4.34325	3.73223	3.04409	0.517156	3.70652	15.4913	94.5282	-2.6093	2.1535e-09	3.6504e-08	DOWN
100216621	GO:0044260//GO:0008152//GO:0044267//GO:0006464//GO:0019538//GO:0044238//GO:0071704//GO:0006793//GO:0043170//GO:0006468//GO:0006796//GO:0008150//GO:0044237//GO:0036211//GO:0016310//GO:0043412//GO:0009987	cellular macromolecule metabolic process//metabolic process//cellular protein metabolic process//cellular protein modification process//protein metabolic process//primary metabolic process//organic substance metabolic process//phosphorus metabolic process//macromolecule metabolic process//protein phosphorylation//phosphate-containing compound metabolic process//biological_process//cellular metabo…	--	--	GO:1901363//GO:0003674//GO:0016301//GO:0032553//GO:0097367//GO:0036094//GO:0030554//GO:0016740//GO:0001883//GO:0004672//GO:0000166//GO:0016772//GO:1901265//GO:0035639//GO:0001882//GO:0003824//GO:0017076//GO:0032555//GO:0043168//GO:0097159//GO:0005488//GO:0032549//GO:0043167//GO:0032550//GO:0005524//GO:0032559//GO:0016773	heterocyclic compound binding//molecular_function//kinase activity//ribonucleotide binding//carbohydrate derivative binding//small molecule binding//adenyl nucleotide binding//transferase activity//purine nucleoside binding//protein kinase activity//nucleotide binding//transferase activity, transferring phosphorus-containing groups//nucleoside phosphate binding//purine ribonucleoside triphosphate…	NC_024461.2	-	28623878	28627721	2818	sp|Q9FFW5|PERK8_ARATH Proline-rich receptor-like protein kinase PERK8 OS=Arabidopsis thaliana GN=PERK8 PE=1 SV=1//3.27958e-174	--	4	3	4	41	57	80	0.0683227	0.0450571	0.0602064	0.844869	1.07376	1.26969	0.0578621	1.06277	3.70953	57.6825	-3.9588	2.4715e-11	5.5622e-10	DOWN
100216650	--	--	--	--	--	--	NC_024463.2	+	213984324	213988535	1383	-//-	--	20	5	15	24	27	28	0.712558	0.156638	0.470933	1.03158	1.06091	0.926936	0.44671	1.00648	13.9609	25.9965	-0.89692	0.10324	0.25504	FALSE
100216652	GO:0055085//GO:0008150//GO:0051234//GO:0044699//GO:0009987//GO:1902578//GO:0044765//GO:0006810//GO:0051179//GO:0044763	transmembrane transport//biological_process//establishment of localization//single-organism process//cellular process//single-organism localization//single-organism transport//transport//localization//single-organism cellular process	GO:0005575//GO:0016020	cellular_component//membrane	GO:0005215//GO:0003674	transporter activity//molecular_function	NC_024463.2	+	198880598	198882408	1811	sp|Q9LZD0|NCS1_ARATH Purine-uracil permease NCS1 OS=Arabidopsis thaliana GN=NCS1 PE=1 SV=1//0	--	11	3	8	181	90	104	0.292361	0.070111	0.187368	5.80372	2.63813	2.5684	0.18328	3.67008	7.67039	126.623	-4.0451	7.4082e-06	6.564e-05	DOWN
100216669	GO:0008152//GO:0006996//GO:0008150//GO:0007005//GO:0016043//GO:0009987//GO:0071840	metabolic process//organelle organization//biological_process//mitochondrion organization//cellular component organization//cellular process//cellular component organization or biogenesis	GO:0005622//GO:0032865//GO:0031975//GO:0044446//GO:0005737//GO:0044429//GO:0044424//GO:0044432//GO:0043231//GO:0044425//GO:0098799//GO:0005623//GO:0005739//GO:0005740//GO:0031966//GO:0031968//GO:0019867//GO:0044455//GO:0098798//GO:0044232//GO:0044233//GO:0043227//GO:0044422//GO:0098805//GO:0016020//GO:0012505//GO:0098796//GO:0005575//GO:0005783//GO:0043229//GO:0098588//GO:0032991//GO:0043234//GO:…	intracellular//ERMES complex//envelope//intracellular organelle part//cytoplasm//mitochondrial part//intracellular part//endoplasmic reticulum part//intracellular membrane-bounded organelle//membrane part//outer mitochondrial membrane protein complex//cell//mitochondrion//mitochondrial envelope//mitochondrial membrane//organelle outer membrane//outer membrane//mitochondrial membrane part//mitocho…	GO:0003674//GO:0016741//GO:0008168//GO:0016740//GO:0003824	molecular_function//transferase activity, transferring one-carbon groups//methyltransferase activity//transferase activity//catalytic activity	NC_024461.2	+	122354674	122363844	4082	sp|Q8BZG5|RRNAD_MOUSE Protein RRNAD1 OS=Mus musculus GN=Rrnad1 PE=2 SV=1//1.5999e-34	--	44	100	52	73	91	82	0.585046	1.16916	0.609282	1.17101	1.33446	1.0131	0.78783	1.17286	63.1864	81.0066	-0.35842	0.37828	0.65444	FALSE
100216672	GO:0044260//GO:0044763//GO:0006952//GO:0008152//GO:0043207//GO:0051707//GO:0034641//GO:0009617//GO:0006725//GO:0006281//GO:0006974//GO:0009605//GO:0044238//GO:0071704//GO:0006259//GO:0006284//GO:0042742//GO:0098542//GO:0043170//GO:0044710//GO:0090304//GO:1901360//GO:0006139//GO:0046483//GO:0044699//GO:0050896//GO:0009607//GO:0008150//GO:0051716//GO:0044237//GO:0006950//GO:0051704//GO:0033554//GO:…	cellular macromolecule metabolic process//single-organism cellular process//defense response//metabolic process//response to external biotic stimulus//response to other organism//cellular nitrogen compound metabolic process//response to bacterium//cellular aromatic compound metabolic process//DNA repair//cellular response to DNA damage stimulus//response to external stimulus//primary metabolic pr…	--	--	GO:0003905//GO:0003674//GO:0016799//GO:0008725//GO:0003824//GO:0016787//GO:0016798//GO:0043733//GO:0019104	alkylbase DNA N-glycosylase activity//molecular_function//hydrolase activity, hydrolyzing N-glycosyl compounds//DNA-3-methyladenine glycosylase activity//catalytic activity//hydrolase activity//hydrolase activity, acting on glycosyl bonds//DNA-3-methylbase glycosylase activity//DNA N-glycosylase activity	NC_024460.2	-	33099095	33102422	2136	sp|Q7VG78|GUAA_HELHP Probable GMP synthase [glutamine-hydrolyzing] OS=Helicobacter hepaticus (strain ATCC 51449 / 3B1) GN=guaA PE=3 SV=1//7.83131e-45	--	39	45	42	30	53	45	0.878839	0.89165	0.83401	0.81558	1.31718	0.942233	0.868166	1.025	41.7958	41.7922	0.00012485	0.99069	1	FALSE
100216689	GO:0019222//GO:0009059//GO:0032774//GO:1901360//GO:0006914//GO:0071822//GO:0008104//GO:0051239//GO:0009056//GO:0006351//GO:1901576//GO:0010467//GO:0045995//GO:0044271//GO:0009987//GO:1903506//GO:0006807//GO:0015031//GO:0097659//GO:0006139//GO:0009058//GO:0051270//GO:0071840//GO:0046483//GO:1901362//GO:0051649//GO:0006996//GO:0032502//GO:0045184//GO:0034654//GO:0033036//GO:0007275//GO:0007010//GO:…	regulation of metabolic process//macromolecule biosynthetic process//RNA biosynthetic process//organic cyclic compound metabolic process//autophagy//protein complex subunit organization//protein localization//regulation of multicellular organismal process//catabolic process//transcription, DNA-templated//organic substance biosynthetic process//gene expression//regulation of embryonic development/…	GO:0005813//GO:0005801//GO:0043226//GO:0044444//GO:0044464//GO:0005783//GO:0005929//GO:0043229//GO:0043232//GO:0005737//GO:0044424//GO:0043231//GO:0019898//GO:0031514//GO:0044425//GO:0005815//GO:0005856//GO:0005575//GO:0005623//GO:0042995//GO:0044422//GO:0043227//GO:0016021//GO:0031224//GO:0005622//GO:0043228//GO:0044430//GO:0012505//GO:0015630//GO:0044446//GO:0016020	centrosome//cis-Golgi network//organelle//cytoplasmic part//cell part//endoplasmic reticulum//cilium//intracellular organelle//intracellular non-membrane-bounded organelle//cytoplasm//intracellular part//intracellular membrane-bounded organelle//extrinsic component of membrane//motile cilium//membrane part//microtubule organizing center//cytoskeleton//cellular_component//cell//cell projection//or…	GO:0001071//GO:0003677//GO:0003676//GO:0097159//GO:0005488//GO:0005102//GO:0003674//GO:0008092//GO:0043565//GO:0005515//GO:0003700//GO:1901363	nucleic acid binding transcription factor activity//DNA binding//nucleic acid binding//organic cyclic compound binding//binding//receptor binding//molecular_function//cytoskeletal protein binding//sequence-specific DNA binding//protein binding//transcription factor activity, sequence-specific DNA binding//heterocyclic compound binding	NC_024463.2	+	1115987	1118754	1452	-//-	--	9	11	15	34	32	49	0.298347	0.320634	0.438175	1.35975	1.16992	1.5093	0.352385	1.34632	11.5646	37.6147	-1.7016	0.0021281	0.010074	DOWN
100216732	GO:0046907//GO:0006886//GO:0045184//GO:0033036//GO:0051649//GO:0015031//GO:0008104//GO:0051234//GO:0071702//GO:0008150//GO:0070727//GO:0051179//GO:0016192//GO:0051641//GO:0006810//GO:0034613	intracellular transport//intracellular protein transport//establishment of protein localization//macromolecule localization//establishment of localization in cell//protein transport//protein localization//establishment of localization//organic substance transport//biological_process//cellular macromolecule localization//localization//vesicle-mediated transport//cellular localization//transport//c…	--	--	GO:0005488//GO:0005515//GO:0003674	binding//protein binding//molecular_function	NC_024460.2	-	152200319	152201729	1174	sp|Q9FMU2|PP380_ARATH Pentatricopeptide repeat-containing protein At5g14080 OS=Arabidopsis thaliana GN=At5g14080 PE=2 SV=2//1.67143e-30	--	15	20	13	112	116	121	0.614991	0.721016	0.469676	5.53983	5.2452	4.60961	0.601895	5.13155	15.8368	115.135	-2.862	4.1338e-12	1.0456e-10	DOWN
100216733	GO:0008150//GO:0044237//GO:0036211//GO:0043412//GO:0016310//GO:0009987//GO:0008152//GO:0044260//GO:0044267//GO:0006464//GO:0019538//GO:0044238//GO:0071704//GO:0043170//GO:0006793//GO:0006468//GO:0006796	biological_process//cellular metabolic process//protein modification process//macromolecule modification//phosphorylation//cellular process//metabolic process//cellular macromolecule metabolic process//cellular protein metabolic process//cellular protein modification process//protein metabolic process//primary metabolic process//organic substance metabolic process//macromolecule metabolic process…	--	--	GO:0035639//GO:0001882//GO:0003824//GO:0017076//GO:0043168//GO:0032555//GO:0005488//GO:0097159//GO:0032549//GO:0043167//GO:0032559//GO:0032550//GO:0005524//GO:0016773//GO:1901363//GO:0003674//GO:0016301//GO:0097367//GO:0032553//GO:0036094//GO:0030554//GO:0016740//GO:0001883//GO:0004672//GO:0000166//GO:0016772//GO:1901265	purine ribonucleoside triphosphate binding//nucleoside binding//catalytic activity//purine nucleotide binding//anion binding//purine ribonucleotide binding//binding//organic cyclic compound binding//ribonucleoside binding//ion binding//adenyl ribonucleotide binding//purine ribonucleoside binding//ATP binding//phosphotransferase activity, alcohol group as acceptor//heterocyclic compound binding//m…	NC_024466.2	-	177053628	177055727	1897	sp|Q9FE20|PBS1_ARATH Serine/threonine-protein kinase PBS1 OS=Arabidopsis thaliana GN=PBS1 PE=1 SV=1//5.56194e-147	--	25	24	18	86	72	71	0.634335	0.53546	0.402465	2.63256	2.01482	1.67393	0.524087	2.1071	22.4411	76.2182	-1.764	3.2972e-05	0.00025345	DOWN
100216757	GO:0034637//GO:0044710//GO:0016051//GO:0009058//GO:0006082//GO:0016053//GO:1901576//GO:0016138//GO:0008152//GO:0044763//GO:0005975//GO:0016137//GO:1901137//GO:0044238//GO:0071704//GO:0044723//GO:0051479//GO:0051478//GO:0043436//GO:0044249//GO:0009987//GO:0044262//GO:0019752//GO:1901659//GO:1901135//GO:0008150//GO:0044283//GO:0044281//GO:0044699//GO:0046394//GO:0044711//GO:1901657//GO:0044237	cellular carbohydrate biosynthetic process//single-organism metabolic process//carbohydrate biosynthetic process//biosynthetic process//organic acid metabolic process//organic acid biosynthetic process//organic substance biosynthetic process//glycoside biosynthetic process//metabolic process//single-organism cellular process//carbohydrate metabolic process//glycoside metabolic process//carbohydra…	GO:0005622//GO:0005623//GO:0005737//GO:0044424//GO:0044464//GO:0005575	intracellular//cell//cytoplasm//intracellular part//cell part//cellular_component	GO:0016740//GO:0016757//GO:0003674//GO:0050504//GO:0016758//GO:0003824//GO:0016787	transferase activity//transferase activity, transferring glycosyl groups//molecular_function//mannosyl-3-phosphoglycerate synthase activity//transferase activity, transferring hexosyl groups//catalytic activity//hydrolase activity	NC_024467.2	+	16249840	16255074	1372	sp|P48486|PP16_ARATH Serine/threonine-protein phosphatase PP1 isozyme 6 OS=Arabidopsis thaliana GN=TOPP6 PE=1 SV=2//0	--	14	14	13	104	80	100	0.491156	0.431874	0.401895	4.40175	3.09534	3.25982	0.441642	3.58564	13.6883	94.1436	-2.7819	2.0291e-10	4.0011e-09	DOWN
100216784	--	--	--	--	GO:0003674//GO:0005515//GO:0005488	molecular_function//protein binding//binding	NC_024465.2	+	2628547	2632379	2193	-//-	--	24	6	24	47	41	44	0.64071	0.140844	0.564597	1.51373	1.20715	1.09145	0.448717	1.27078	18.7177	43.7641	-1.2253	0.0098392	0.037588	DOWN
100216817	GO:0065007//GO:0042060//GO:0032501//GO:0044707//GO:0065008//GO:0009611//GO:0007599//GO:0008150//GO:0050878//GO:0050896//GO:0050817//GO:0007596//GO:0044699//GO:0006950	biological regulation//wound healing//multicellular organismal process//single-multicellular organism process//regulation of biological quality//response to wounding//hemostasis//biological_process//regulation of body fluid levels//response to stimulus//coagulation//blood coagulation//single-organism process//response to stress	--	--	--	--	NC_024459.2	-	199415469	199417575	2107	sp|Q9LS72|PP261_ARATH Pentatricopeptide repeat-containing protein At3g29230 OS=Arabidopsis thaliana GN=PCMP-E27 PE=2 SV=1//0	--	16	21	33	231	223	207	0.365512	0.421831	0.664313	6.3664	5.61839	4.39393	0.483885	5.45957	23.059	219.299	-3.2495	6.5687e-20	3.9538e-18	DOWN
100216886	GO:0044710//GO:0046413//GO:0009056//GO:0008152//GO:1901575//GO:0071704//GO:0018942//GO:0009987//GO:0055114//GO:0008150//GO:0018941//GO:0044699//GO:0044248//GO:0044237	single-organism metabolic process//organomercury catabolic process//catabolic process//metabolic process//organic substance catabolic process//organic substance metabolic process//organometal metabolic process//cellular process//oxidation-reduction process//biological_process//organomercury metabolic process//single-organism process//cellular catabolic process//cellular metabolic process	--	--	GO:0016829//GO:0003674//GO:0043167//GO:0043169//GO:0005488//GO:0046872//GO:0016491//GO:0018836//GO:0003824	lyase activity//molecular_function//ion binding//cation binding//binding//metal ion binding//oxidoreductase activity//alkylmercury lyase activity//catalytic activity	NC_024461.2	-	7821871	7823566	1597	sp|O04504|PPR27_ARATH Pentatricopeptide repeat-containing protein At1g09820 OS=Arabidopsis thaliana GN=At1g09820 PE=2 SV=1//1.29409e-14	--	27	9	27	48	47	44	0.813776	0.238518	0.717104	1.74535	1.5623	1.23224	0.589799	1.5133	21.7211	46.0829	-1.0851	0.017781	0.061798	FALSE
100216905	--	--	--	--	GO:0003674//GO:0005488//GO:0005515	molecular_function//binding//protein binding	NC_024464.2	+	98286678	98289708	1788	sp|Q96DI7|SNR40_HUMAN U5 small nuclear ribonucleoprotein 40 kDa protein OS=Homo sapiens GN=SNRNP40 PE=1 SV=1//2.08204e-07	--	13	35	24	58	38	48	0.369819	0.87549	0.601637	1.99055	1.19222	1.26879	0.615648	1.48385	23.1054	47.998	-1.0547	0.033599	0.10417	FALSE
100216980	--	--	--	--	--	--	NC_024459.2	-	80555017	80560050	2010	-//-	--	16	26	32	59	46	47	0.388564	0.555205	0.684809	1.7286	1.23204	1.06058	0.542859	1.34041	24.2064	50.666	-1.0656	0.024525	0.080523	FALSE
100216983	GO:0009059//GO:0009987//GO:0044249//GO:0009100//GO:0044723//GO:0043412//GO:0044237//GO:0036211//GO:0034645//GO:0009101//GO:0043413//GO:0044699//GO:1901135//GO:0070085//GO:0008150//GO:1901576//GO:0009058//GO:0043170//GO:0044710//GO:0006464//GO:0019538//GO:1901137//GO:0044238//GO:0071704//GO:0006486//GO:0008152//GO:0044763//GO:0044260//GO:0005975//GO:0044267	macromolecule biosynthetic process//cellular process//cellular biosynthetic process//glycoprotein metabolic process//single-organism carbohydrate metabolic process//macromolecule modification//cellular metabolic process//protein modification process//cellular macromolecule biosynthetic process//glycoprotein biosynthetic process//macromolecule glycosylation//single-organism process//carbohydrate d…	GO:0005575//GO:0016020	cellular_component//membrane	GO:0016758//GO:0003824//GO:0016757//GO:0016740//GO:0003674//GO:0008378	transferase activity, transferring hexosyl groups//catalytic activity//transferase activity, transferring glycosyl groups//transferase activity//molecular_function//galactosyltransferase activity	NC_024463.2	-	42781755	42792606	1778	sp|A8MRC7|B3GT2_ARATH Probable beta-1,3-galactosyltransferase 2 OS=Arabidopsis thaliana GN=B3GALT2 PE=2 SV=1//0	--	36	38	41	28	56	30	0.974578	0.904555	0.978082	0.914477	1.67197	0.754635	0.952405	1.11369	38.2674	37.5055	0.029015	0.98852	1	FALSE
100216990	--	--	--	--	--	--	NC_024466.2	+	99526849	99528173	1325	-//-	--	1	2	0	55	38	72	0.036327	0.0638848	0	2.41042	1.52244	2.43032	0.0334039	2.12106	0.968649	54.1652	-5.8052	2.3854e-14	7.8657e-13	DOWN
100216998	--	--	--	--	GO:0005488//GO:0005515//GO:0003674//GO:0046983	binding//protein binding//molecular_function//protein dimerization activity	NC_024460.2	-	30382790	30388701	4506	sp|Q9LW63|PP251_ARATH Putative pentatricopeptide repeat-containing protein At3g23330 OS=Arabidopsis thaliana GN=PCMP-H32 PE=3 SV=1//3.074e-10	--	13	12	17	143	133	150	0.187964	0.152564	0.2166	2.49441	2.12085	2.01523	0.185709	2.21016	14.0293	140.722	-3.3263	1.7077e-16	7.1768e-15	DOWN
100216999	GO:0009636//GO:0008150//GO:0050896//GO:0042221//GO:0046677	response to toxic substance//biological_process//response to stimulus//response to chemical//response to antibiotic	--	--	GO:0016740//GO:0016746//GO:0008270//GO:0016407//GO:0003674//GO:0008080//GO:0046914//GO:0043169//GO:0043167//GO:0005488//GO:0016747//GO:0016410//GO:0046872//GO:0005515//GO:0034069//GO:0003824//GO:0046353	transferase activity//transferase activity, transferring acyl groups//zinc ion binding//acetyltransferase activity//molecular_function//N-acetyltransferase activity//transition metal ion binding//cation binding//ion binding//binding//transferase activity, transferring acyl groups other than amino-acyl groups//N-acyltransferase activity//metal ion binding//protein binding//aminoglycoside N-acetylt…	NC_024467.2	+	142285999	142289411	2103	sp|Q65XV2|XB3_ORYSJ E3 ubiquitin-protein ligase XB3 OS=Oryza sativa subsp. japonica GN=XB3 PE=1 SV=1//0	--	20	46	36	49	93	69	0.500607	1.01242	0.794048	1.47966	2.56729	1.60479	0.769026	1.88391	32.9302	68.9957	-1.0671	0.010807	0.040579	DOWN
100217029	--	--	--	--	--	--	NC_024465.2	+	100971839	100973144	1306	-//-	--	7	0	16	36	32	59	0.257989	0	0.519637	1.60068	1.3007	2.02049	0.259209	1.64063	7.89002	41.3666	-2.3904	2.2987e-05	0.00018295	DOWN
100217039	--	--	--	--	GO:0003674//GO:0005515//GO:0005488	molecular_function//protein binding//binding	NC_024465.2	+	9809246	9822939	4301	sp|Q0WVF8|MMS19_ARATH MMS19 nucleotide excision repair protein homolog OS=Arabidopsis thaliana GN=MMS19 PE=1 SV=1//0	--	29	55	62	307	261	332	0.389146	0.648955	0.733134	4.96997	3.86261	4.13956	0.590412	4.32405	47.5066	297.132	-2.6449	7.1979e-17	3.1326e-15	DOWN
100217071	--	--	--	--	--	--	NC_024459.2	-	28835276	28836717	1442	sp|Q9LVS3|PP422_ARATH Pentatricopeptide repeat-containing protein At5g47360 OS=Arabidopsis thaliana GN=At5g47360 PE=2 SV=1//1.85843e-54	--	22	8	8	50	73	76	0.73435	0.234805	0.235314	2.0135	2.68738	2.3572	0.40149	2.35269	13.3113	64.96	-2.2869	6.6257e-07	7.2871e-06	DOWN
100217081	GO:0006807//GO:0009987//GO:0090407//GO:0009126//GO:0006753//GO:0044249//GO:0019438//GO:0044711//GO:0044237//GO:0009156//GO:0019693//GO:0009152//GO:0009117//GO:1901135//GO:0009165//GO:0072521//GO:0008150//GO:0009124//GO:0044281//GO:0044699//GO:0009161//GO:1901566//GO:1901362//GO:0046483//GO:0006139//GO:0009058//GO:0006796//GO:0009168//GO:0044271//GO:1901576//GO:1901360//GO:0009123//GO:1901564//GO:…	nitrogen compound metabolic process//cellular process//organophosphate biosynthetic process//purine nucleoside monophosphate metabolic process//nucleoside phosphate metabolic process//cellular biosynthetic process//aromatic compound biosynthetic process//single-organism biosynthetic process//cellular metabolic process//ribonucleoside monophosphate biosynthetic process//ribose phosphate metabolic …	--	--	GO:0016842//GO:0003824//GO:0016829//GO:0016840//GO:0004018//GO:0003674	amidine-lyase activity//catalytic activity//lyase activity//carbon-nitrogen lyase activity//N6-(1,2-dicarboxyethyl)AMP AMP-lyase (fumarate-forming) activity//molecular_function	NC_024459.2	+	51589180	51593606	1929	sp|P44797|PUR8_HAEIN Adenylosuccinate lyase OS=Haemophilus influenzae (strain ATCC 51907 / DSM 11121 / KW20 / Rd) GN=purB PE=3 SV=1//0	--	17	46	36	238	198	280	0.424192	1.00927	0.791578	7.16459	5.44885	6.49192	0.741681	6.36845	31.794	235.777	-2.8906	2.4714e-17	1.1369e-15	DOWN
100217086	--	--	--	--	--	--	NC_024463.2	+	29707100	29708948	1651	sp|Q7XDD0|G1L5_ORYSJ Protein G1-like5 OS=Oryza sativa subsp. japonica GN=G1L5 PE=1 SV=1//1.4231e-63	--	4	11	2	38	42	52	0.130354	0.315207	0.0574345	1.494	1.50953	1.5746	0.167665	1.52604	5.41433	43.2354	-2.9974	1.0671e-06	1.1241e-05	DOWN
100217092	GO:0006725//GO:0019439//GO:1901361//GO:0055086//GO:0019637//GO:0044763//GO:0008152//GO:0034641//GO:0009166//GO:0009259//GO:1901575//GO:0044238//GO:0006163//GO:0071704//GO:1901565//GO:0009214//GO:0009150//GO:1901292//GO:0044712//GO:0044710//GO:1901564//GO:1901136//GO:0009154//GO:0006793//GO:0072523//GO:0009187//GO:0006195//GO:0006796//GO:0006139//GO:0046483//GO:1901360//GO:0009056//GO:0046434//GO:…	cellular aromatic compound metabolic process//aromatic compound catabolic process//organic cyclic compound catabolic process//nucleobase-containing small molecule metabolic process//organophosphate metabolic process//single-organism cellular process//metabolic process//cellular nitrogen compound metabolic process//nucleotide catabolic process//ribonucleotide metabolic process//organic substance c…	--	--	GO:0004114//GO:0008081//GO:0003674//GO:0004112//GO:0004115//GO:0003824//GO:0016787//GO:0042578//GO:0016788	3',5'-cyclic-nucleotide phosphodiesterase activity//phosphoric diester hydrolase activity//molecular_function//cyclic-nucleotide phosphodiesterase activity//3',5'-cyclic-AMP phosphodiesterase activity//catalytic activity//hydrolase activity//phosphoric ester hydrolase activity//hydrolase activity, acting on ester bonds	NC_024465.2	-	135890462	135894173	2485	sp|Q8L633|RNZC_ARATH Ribonuclease Z, chloroplastic OS=Arabidopsis thaliana GN=CPZ PE=2 SV=1//5.01241e-142	--	3	16	15	151	97	111	0.0820454	0.384761	0.361495	4.98208	2.92571	2.8207	0.2761	3.57616	10.767	120.107	-3.4796	4.0614e-09	6.556e-08	DOWN
100217101	GO:0051171//GO:0051252//GO:0031323//GO:0034645//GO:0031326//GO:0010468//GO:0044237//GO:0008150//GO:0060255//GO:0050789//GO:0050794//GO:0009987//GO:0006807//GO:1903506//GO:0097659//GO:0009059//GO:0006351//GO:0080090//GO:0019219//GO:0019438//GO:0044249//GO:0044238//GO:0071704//GO:0009889//GO:0018130//GO:2001141//GO:0006725//GO:0044260//GO:0008152//GO:0034641//GO:2000112//GO:0006139//GO:0009058//GO:…	regulation of nitrogen compound metabolic process//regulation of RNA metabolic process//regulation of cellular metabolic process//cellular macromolecule biosynthetic process//regulation of cellular biosynthetic process//regulation of gene expression//cellular metabolic process//biological_process//regulation of macromolecule metabolic process//regulation of biological process//regulation of cellu…	GO:0005575//GO:0044427//GO:0044422//GO:0043227//GO:0044464//GO:0043226//GO:0098687//GO:0043232//GO:0005634//GO:0005694//GO:0043229//GO:0000775//GO:0005623//GO:0044424//GO:0043231//GO:0005622//GO:0043228//GO:0044446	cellular_component//chromosomal part//organelle part//membrane-bounded organelle//cell part//organelle//chromosomal region//intracellular non-membrane-bounded organelle//nucleus//chromosome//intracellular organelle//chromosome, centromeric region//cell//intracellular part//intracellular membrane-bounded organelle//intracellular//non-membrane-bounded organelle//intracellular organelle part	GO:0003682//GO:0097159//GO:0005488//GO:0003674//GO:1901363//GO:0003677//GO:0044877//GO:0003676	chromatin binding//organic cyclic compound binding//binding//molecular_function//heterocyclic compound binding//DNA binding//macromolecular complex binding//nucleic acid binding	NC_024459.2	-	109217566	109224994	1716	-//-	--	20	28	29	49	44	64	0.681775	0.83928	0.871137	2.01515	1.65421	2.02718	0.797397	1.89885	25.329	51.5179	-1.0243	0.024401	0.080178	FALSE
100217183	GO:0008152//GO:0008150	metabolic process//biological_process	--	--	GO:0050662//GO:0003674//GO:0005488//GO:0016491//GO:0048037//GO:0003824	coenzyme binding//molecular_function//binding//oxidoreductase activity//cofactor binding//catalytic activity	NC_024460.2	-	24521026	24525523	1338	sp|Q9M2E2|SDR1_ARATH (+)-neomenthol dehydrogenase OS=Arabidopsis thaliana GN=SDR1 PE=1 SV=1//2.539e-84	--	6	25	13	29	43	25	0.22029	0.807087	0.420595	1.28452	1.74116	0.852873	0.482657	1.29285	13.9029	32.1213	-1.2081	0.04331	0.12818	FALSE
100217210	--	--	--	--	--	--	NC_024462.2	+	107261302	107264530	1371	-//-	--	2	5	1	103	62	99	0.0702164	0.154353	0.0309375	4.36261	2.40064	3.22957	0.0851691	3.33094	2.55969	87.6125	-5.0971	9.3266e-15	3.2188e-13	DOWN
100217218	GO:0034645//GO:0051171//GO:0051252//GO:0031323//GO:0010468//GO:0044237//GO:0031326//GO:0008150//GO:0060255//GO:0050794//GO:0050789//GO:0009987//GO:1903506//GO:0006807//GO:0097659//GO:0009059//GO:0006351//GO:0019219//GO:0080090//GO:0019438//GO:0044249//GO:0071704//GO:0009889//GO:0044238//GO:0018130//GO:2001141//GO:0006725//GO:0034641//GO:2000112//GO:0044260//GO:0008152//GO:1901362//GO:0046483//GO:…	cellular macromolecule biosynthetic process//regulation of nitrogen compound metabolic process//regulation of RNA metabolic process//regulation of cellular metabolic process//regulation of gene expression//cellular metabolic process//regulation of cellular biosynthetic process//biological_process//regulation of macromolecule metabolic process//regulation of cellular process//regulation of biologi…	GO:0005575//GO:0043227//GO:0044464//GO:0043226//GO:0005634//GO:0043229//GO:0005623//GO:0044424//GO:0043231//GO:0005622	cellular_component//membrane-bounded organelle//cell part//organelle//nucleus//intracellular organelle//cell//intracellular part//intracellular membrane-bounded organelle//intracellular	GO:0005515//GO:0046872//GO:0043169//GO:0043167//GO:0005488//GO:0003674//GO:0046914//GO:0008270	protein binding//metal ion binding//cation binding//ion binding//binding//molecular_function//transition metal ion binding//zinc ion binding	NC_024459.2	+	239984925	239990767	2837	-//-	--	1	42	12	675	663	883	0.0259759	0.959306	0.274681	21.1531	18.9937	21.3124	0.419988	20.4864	16.6961	728.632	-5.4476	3.9869e-58	2.3838e-55	DOWN
100217224	--	--	--	--	--	--	NC_024459.2	+	136610645	136612252	1608	sp|Q9SZ10|PP338_ARATH Pentatricopeptide repeat-containing protein At4g26680, mitochondrial OS=Arabidopsis thaliana GN=At4g26680 PE=2 SV=1//6.2227e-06	--	0	1	0	36	34	55	0	0.0263207	0	1.30006	1.12244	1.52976	0.00877356	1.31742	0.294957	40.8085	-7.1122	1.646e-12	4.3364e-11	DOWN
100217231	--	--	--	--	GO:0016788//GO:0016787//GO:0003824//GO:0003674	hydrolase activity, acting on ester bonds//hydrolase activity//catalytic activity//molecular_function	NC_024467.2	+	15320674	15322689	1339	sp|Q5SNL7|FAN1_ORYSJ Fanconi-associated nuclease 1 homolog OS=Oryza sativa subsp. japonica GN=Os06g0171800 PE=3 SV=1//0	--	13	21	14	35	30	18	0.467314	0.663777	0.443477	1.51787	1.18936	0.601228	0.524856	1.10282	15.7017	27.9512	-0.83199	0.17266	0.37694	FALSE
100217236	--	--	--	--	--	--	NC_024468.2	+	50392406	50414947	1521	sp|Q8VZP1|GPP2_ARATH (DL)-glycerol-3-phosphatase 2 OS=Arabidopsis thaliana GN=GPP2 PE=1 SV=1//2.63253e-90	--	10	13	11	30	32	20	0.35006	0.400151	0.339323	1.26697	1.23543	0.650541	0.363178	1.05098	11.2235	27.3888	-1.2871	0.038398	0.11603	FALSE
100217257	GO:0051704//GO:0050830//GO:0050896//GO:0008150//GO:0009607//GO:0006950//GO:0098542//GO:0042742//GO:0009617//GO:0051707//GO:0006952//GO:0043207//GO:0009605	multi-organism process//defense response to Gram-positive bacterium//response to stimulus//biological_process//response to biotic stimulus//response to stress//defense response to other organism//defense response to bacterium//response to bacterium//response to other organism//defense response//response to external biotic stimulus//response to external stimulus	--	--	GO:0003824//GO:0008168//GO:0016740//GO:0003674//GO:0016741	catalytic activity//methyltransferase activity//transferase activity//molecular_function//transferase activity, transferring one-carbon groups	NC_024460.2	-	217672280	217674728	2339	sp|Q9SIP7|RS31_ARATH 40S ribosomal protein S3-1 OS=Arabidopsis thaliana GN=RPS3A PE=1 SV=1//2.80204e-36	--	17	19	38	141	170	129	0.349836	0.343801	0.689091	3.50054	3.85825	2.46665	0.460909	3.27515	24.485	145.699	-2.573	5.8115e-12	1.4379e-10	DOWN
100217265	GO:0071704//GO:0006259//GO:0044238//GO:0019538//GO:0006464//GO:0006974//GO:0006725//GO:0044267//GO:0006281//GO:0034641//GO:0008152//GO:0044763//GO:0044260//GO:0046483//GO:0006139//GO:0006796//GO:1901360//GO:0006468//GO:0044710//GO:0090304//GO:0006793//GO:0043170//GO:0006950//GO:0036211//GO:0044237//GO:0051716//GO:0008150//GO:0050896//GO:0044699//GO:0006807//GO:0009987//GO:0033554//GO:0016310//GO:…	organic substance metabolic process//DNA metabolic process//primary metabolic process//protein metabolic process//cellular protein modification process//cellular response to DNA damage stimulus//cellular aromatic compound metabolic process//cellular protein metabolic process//DNA repair//cellular nitrogen compound metabolic process//metabolic process//single-organism cellular process//cellular ma…	GO:0005623//GO:0043231//GO:0044424//GO:0005622//GO:0005575//GO:0043227//GO:0044464//GO:0043226//GO:0005634//GO:0043229	cell//intracellular membrane-bounded organelle//intracellular part//intracellular//cellular_component//membrane-bounded organelle//cell part//organelle//nucleus//intracellular organelle	GO:0032553//GO:0030234//GO:0097367//GO:0016301//GO:0003674//GO:0008081//GO:1901363//GO:1901265//GO:0016772//GO:0000166//GO:0001883//GO:0004672//GO:0016740//GO:0030554//GO:0098772//GO:0036094//GO:0032555//GO:0043168//GO:0016787//GO:0017076//GO:0003824//GO:0001882//GO:0035639//GO:0005515//GO:0030695//GO:0016773//GO:0005096//GO:0008047//GO:0016788//GO:0060589//GO:0032559//GO:0032550//GO:0005524//GO:…	ribonucleotide binding//enzyme regulator activity//carbohydrate derivative binding//kinase activity//molecular_function//phosphoric diester hydrolase activity//heterocyclic compound binding//nucleoside phosphate binding//transferase activity, transferring phosphorus-containing groups//nucleotide binding//purine nucleoside binding//protein kinase activity//transferase activity//adenyl nucleotide b…	NC_024465.2	-	98428628	98451741	2967	sp|C0LGG4|Y1518_ARATH Probable LRR receptor-like serine/threonine-protein kinase At1g51860 OS=Arabidopsis thaliana GN=At1g51860 PE=2 SV=2//0	--	61	10	38	98	70	69	1.20978	0.174387	0.664106	2.34478	1.53109	1.27153	0.682757	1.7158	38.4947	79.327	-1.0432	0.049523	0.14291	FALSE
100217302	GO:0043933//GO:0044085//GO:0008152//GO:0022607//GO:0034622//GO:0043623//GO:0044710//GO:0006461//GO:0065003//GO:0008150//GO:0044699//GO:0009987//GO:0071840//GO:0055114//GO:0071822//GO:0016043//GO:0070271//GO:0017004	macromolecular complex subunit organization//cellular component biogenesis//metabolic process//cellular component assembly//cellular macromolecular complex assembly//cellular protein complex assembly//single-organism metabolic process//protein complex assembly//macromolecular complex assembly//biological_process//single-organism process//cellular process//cellular component organization or biogen…	GO:0005575//GO:0016020	cellular_component//membrane	--	--	NC_024465.2	+	83431697	83435751	2662	-//-	--	26	67	36	61	61	66	0.549853	1.24591	0.670893	1.55634	1.42275	1.29694	0.822218	1.42534	41.3967	62.0273	-0.58339	0.18526	0.39687	FALSE
100217304	GO:0051704//GO:0048522//GO:0010506//GO:0098742//GO:0009987//GO:0007157//GO:0006914//GO:0009894//GO:0008150//GO:0050794//GO:0050789//GO:0044248//GO:0031323//GO:0007155//GO:0044237//GO:0048518//GO:0010508//GO:0009405//GO:0065007//GO:0031325//GO:0019222//GO:0009056//GO:0031329//GO:0008152//GO:0098609//GO:0009896//GO:0031331//GO:0022610//GO:0009893	multi-organism process//positive regulation of cellular process//regulation of autophagy//cell-cell adhesion via plasma-membrane adhesion molecules//cellular process//heterophilic cell-cell adhesion via plasma membrane cell adhesion molecules//autophagy//regulation of catabolic process//biological_process//regulation of cellular process//regulation of biological process//cellular catabolic proces…	GO:0016020//GO:0031224//GO:0016021//GO:0005575//GO:0044425	membrane//intrinsic component of membrane//integral component of membrane//cellular_component//membrane part	GO:0005488//GO:0003779//GO:0005515//GO:0008092//GO:0003674	binding//actin binding//protein binding//cytoskeletal protein binding//molecular_function	NC_024467.2	+	129902092	129912209	2357	sp|O48791|SCAB1_ARATH Stomatal closure-related actin-binding protein 1 OS=Arabidopsis thaliana GN=SCAB1 PE=1 SV=1//2.80508e-174	--	25	48	40	37	69	68	0.592191	0.999772	0.834948	1.05736	1.80259	1.49669	0.80897	1.45222	36.7235	56.508	-0.62175	0.14246	0.32655	FALSE
100272239	--	--	--	--	--	--	NC_024460.2	+	77320644	77321698	898	-//-	--	1	8	3	95	85	136	0.0536006	0.377048	0.141699	6.14319	5.02475	6.77345	0.190783	5.98046	3.72068	103.387	-4.7963	8.4049e-20	4.9997e-18	DOWN
100272251	--	--	--	--	--	--	NC_024461.2	-	160564021	160591933	3841	-//-	--	26	71	62	104	57	99	0.490579	1.17796	1.03087	2.36739	1.18614	1.73569	0.899804	1.76307	51.0897	86.3471	-0.75712	0.10126	0.25119	FALSE
100272272	GO:0009987//GO:0006807//GO:1903506//GO:0097659//GO:0009059//GO:0006351//GO:0019219//GO:0080090//GO:0019438//GO:0044249//GO:0034645//GO:0051171//GO:0051252//GO:0031323//GO:0010468//GO:0044237//GO:0006260//GO:0031326//GO:0008150//GO:0060255//GO:0050794//GO:0050789//GO:0044699//GO:1901362//GO:0046483//GO:0006139//GO:0009058//GO:0010467//GO:0044271//GO:0032774//GO:1901360//GO:0019222//GO:1901576//GO:…	cellular process//nitrogen compound metabolic process//regulation of nucleic acid-templated transcription//nucleic acid-templated transcription//macromolecule biosynthetic process//transcription, DNA-templated//regulation of nucleobase-containing compound metabolic process//regulation of primary metabolic process//aromatic compound biosynthetic process//cellular biosynthetic process//cellular mac…	--	--	GO:0097159//GO:0005488//GO:0043565//GO:0003676//GO:0003677//GO:0001071//GO:0003674//GO:0003700//GO:1901363	organic cyclic compound binding//binding//sequence-specific DNA binding//nucleic acid binding//DNA binding//nucleic acid binding transcription factor activity//molecular_function//transcription factor activity, sequence-specific DNA binding//heterocyclic compound binding	NC_024463.2	+	174493414	174497696	1588	sp|Q5JMK6|BZP06_ORYSJ Basic leucine zipper 6 OS=Oryza sativa subsp. japonica GN=BZIP06 PE=2 SV=1//8.02278e-14	--	40	21	17	43	54	47	1.21243	0.559696	0.454069	1.5724	1.80516	1.32372	0.742064	1.56709	26.9098	47.4521	-0.81834	0.056067	0.15794	FALSE
100272294	GO:0008150//GO:0044699//GO:0015979//GO:0044237//GO:0006276//GO:0009987//GO:0008152//GO:0044763	biological_process//single-organism process//photosynthesis//cellular metabolic process//plasmid maintenance//cellular process//metabolic process//single-organism cellular process	GO:0016020//GO:0044436//GO:0043227//GO:0034357//GO:0005575//GO:0098796//GO:0009523//GO:0032991//GO:0043229//GO:0044444//GO:0044464//GO:0043234//GO:0043226//GO:0005622//GO:0009579//GO:0009521//GO:0044425//GO:0005623//GO:0005737//GO:0043231//GO:0044424//GO:0009536//GO:0009507	membrane//thylakoid part//membrane-bounded organelle//photosynthetic membrane//cellular_component//membrane protein complex//photosystem II//macromolecular complex//intracellular organelle//cytoplasmic part//cell part//protein complex//organelle//intracellular//thylakoid//photosystem//membrane part//cell//cytoplasm//intracellular membrane-bounded organelle//intracellular part//plastid//chloroplast	GO:0042030//GO:0008657//GO:0060589//GO:0004857//GO:0030234//GO:0003674//GO:0072586//GO:0098772//GO:0060590	ATPase inhibitor activity//DNA topoisomerase (ATP-hydrolyzing) inhibitor activity//nucleoside-triphosphatase regulator activity//enzyme inhibitor activity//enzyme regulator activity//molecular_function//DNA topoisomerase (ATP-hydrolyzing) regulator activity//molecular function regulator//ATPase regulator activity	NC_024459.2	+	89562537	89567461	1870	sp|Q9FLR0|NEN1_ARATH Protein NEN1 OS=Arabidopsis thaliana GN=NEN1 PE=2 SV=1//3.3258e-14	--	1	5	11	52	38	32	0.0264469	0.116274	0.256357	1.65912	1.10837	0.786368	0.133026	1.18462	5.45525	40.9763	-2.9091	5.2318e-06	4.791e-05	DOWN
100272304	GO:0007018//GO:1902589//GO:0008150//GO:0044699//GO:0007017//GO:0006928//GO:0030865//GO:0016043//GO:0071840//GO:0009987//GO:0044763//GO:0030036//GO:0030029//GO:0007010//GO:0006996//GO:0030866	microtubule-based movement//single-organism organelle organization//biological_process//single-organism process//microtubule-based process//movement of cell or subcellular component//cortical cytoskeleton organization//cellular component organization//cellular component organization or biogenesis//cellular process//single-organism cellular process//actin cytoskeleton organization//actin filament-…	GO:0005575//GO:0005856//GO:0043232//GO:0043229//GO:0044464//GO:0043226//GO:0043228//GO:0005622//GO:0005623//GO:0044424	cellular_component//cytoskeleton//intracellular non-membrane-bounded organelle//intracellular organelle//cell part//organelle//non-membrane-bounded organelle//intracellular//cell//intracellular part	GO:0001882//GO:0035639//GO:0016817//GO:0005515//GO:0043168//GO:0032555//GO:0017111//GO:0046906//GO:0032403//GO:0017076//GO:0008092//GO:0016787//GO:0003824//GO:0005524//GO:0032550//GO:0016818//GO:0032559//GO:0043167//GO:0032549//GO:0005488//GO:0097159//GO:0008017//GO:1901363//GO:0003774//GO:0097367//GO:0032553//GO:0020037//GO:0015631//GO:0003674//GO:0030554//GO:0016462//GO:0003777//GO:0036094//GO:…	nucleoside binding//purine ribonucleoside triphosphate binding//hydrolase activity, acting on acid anhydrides//protein binding//anion binding//purine ribonucleotide binding//nucleoside-triphosphatase activity//tetrapyrrole binding//protein complex binding//purine nucleotide binding//cytoskeletal protein binding//hydrolase activity//catalytic activity//ATP binding//purine ribonucleoside binding//h…	NC_024459.2	+	287588487	287598295	4332	sp|Q2TAC6|KIF19_HUMAN Kinesin-like protein KIF19 OS=Homo sapiens GN=KIF19 PE=2 SV=2//1.15298e-93	--	52	56	41	95	103	119	0.823604	0.779903	0.572238	1.81526	1.7992	1.75131	0.725248	1.78859	49.6364	104.11	-1.0686	0.0025317	0.011756	DOWN
100272311	--	--	--	--	--	--	NC_024459.2	-	255611960	255613527	1031	-//-	--	1	2	3	36	23	53	0.0466861	0.0821022	0.12342	2.02764	1.18424	2.29913	0.0840694	1.83701	1.95094	36.6195	-4.2304	2.0634e-08	2.9715e-07	DOWN
100272326	GO:0009987//GO:0016310//GO:0043412//GO:0044237//GO:0036211//GO:0008150//GO:0006796//GO:0006793//GO:0043170//GO:0006468//GO:0019538//GO:0006464//GO:0071704//GO:0044238//GO:0008152//GO:0044260//GO:0044267	cellular process//phosphorylation//macromolecule modification//cellular metabolic process//protein modification process//biological_process//phosphate-containing compound metabolic process//phosphorus metabolic process//macromolecule metabolic process//protein phosphorylation//protein metabolic process//cellular protein modification process//organic substance metabolic process//primary metabolic …	--	--	GO:0016773//GO:0097159//GO:0005488//GO:0032559//GO:0032550//GO:0005524//GO:0032549//GO:0043167//GO:0017076//GO:0003824//GO:0032555//GO:0043168//GO:0001882//GO:0035639//GO:0000166//GO:0001883//GO:0004672//GO:1901265//GO:0016772//GO:0030554//GO:0036094//GO:0016740//GO:0016301//GO:0003674//GO:0032553//GO:0097367//GO:1901363	phosphotransferase activity, alcohol group as acceptor//organic cyclic compound binding//binding//adenyl ribonucleotide binding//purine ribonucleoside binding//ATP binding//ribonucleoside binding//ion binding//purine nucleotide binding//catalytic activity//purine ribonucleotide binding//anion binding//nucleoside binding//purine ribonucleoside triphosphate binding//nucleotide binding//purine nucle…	NC_024463.2	-	179261956	179264230	1494	sp|P93749|Y2197_ARATH Probable protein kinase At2g41970 OS=Arabidopsis thaliana GN=At2g41970 PE=2 SV=1//1.72561e-161	--	9	8	3	36	42	23	0.28996	0.226633	0.0851714	1.39926	1.49235	0.688533	0.200588	1.19338	6.75056	33.7371	-2.3213	0.00021214	0.001336	DOWN
100272377	GO:0051649//GO:1902578//GO:0044765//GO:0046907//GO:0048193//GO:0006888//GO:1902582//GO:0008150//GO:0051234//GO:0044699//GO:0016482//GO:0006810//GO:0016192//GO:0051179//GO:0051641	establishment of localization in cell//single-organism localization//single-organism transport//intracellular transport//Golgi vesicle transport//ER to Golgi vesicle-mediated transport//single-organism intracellular transport//biological_process//establishment of localization//single-organism process//cytoplasmic transport//transport//vesicle-mediated transport//localization//cellular localization	GO:0044464//GO:0043226//GO:0043229//GO:0005575//GO:0043227//GO:0005801//GO:0005623//GO:0043231//GO:0044424//GO:0005622	cell part//organelle//intracellular organelle//cellular_component//membrane-bounded organelle//cis-Golgi network//cell//intracellular membrane-bounded organelle//intracellular part//intracellular	--	--	NC_024460.2	-	202837846	202840524	1719	sp|Q54CU7|TPC2L_DICDI Trafficking protein particle complex subunit 2-like protein OS=Dictyostelium discoideum GN=trappc2l PE=3 SV=1//1.62662e-26	--	33	44	26	46	49	61	0.924025	1.08333	0.641536	1.55392	1.51319	1.58709	0.882963	1.5514	33.9895	51.1484	-0.5896	0.17355	0.37842	FALSE
100272448	GO:0009058//GO:0034613//GO:0006810//GO:0008152//GO:0051641//GO:0016192//GO:0051179//GO:1902578//GO:0008104//GO:0015031//GO:0051649//GO:0045184//GO:0033036//GO:0048193//GO:0006888//GO:0044765//GO:0046907//GO:0006886//GO:1902582//GO:0070727//GO:0044699//GO:0016482//GO:0008150//GO:0051234//GO:0071702	biosynthetic process//cellular protein localization//transport//metabolic process//cellular localization//vesicle-mediated transport//localization//single-organism localization//protein localization//protein transport//establishment of localization in cell//establishment of protein localization//macromolecule localization//Golgi vesicle transport//ER to Golgi vesicle-mediated transport//single-or…	GO:0012506//GO:0031988//GO:0005737//GO:0030135//GO:0043231//GO:0044424//GO:0044425//GO:0030133//GO:0012507//GO:0005623//GO:0044433//GO:0005622//GO:0044446//GO:0031410//GO:0043234//GO:0043226//GO:0031090//GO:0044444//GO:0044464//GO:0043229//GO:0016023//GO:0032991//GO:0030134//GO:0098588//GO:0030658//GO:0030120//GO:0098796//GO:0031982//GO:0030117//GO:0030127//GO:0005575//GO:0043227//GO:0044422//GO:…	vesicle membrane//membrane-bounded vesicle//cytoplasm//coated vesicle//intracellular membrane-bounded organelle//intracellular part//membrane part//transport vesicle//ER to Golgi transport vesicle membrane//cell//cytoplasmic vesicle part//intracellular//intracellular organelle part//cytoplasmic vesicle//protein complex//organelle//organelle membrane//cytoplasmic part//cell part//intracellular org…	GO:0016740//GO:0046914//GO:0003674//GO:0016742//GO:0016741//GO:0008270//GO:0046872//GO:0005488//GO:0043167//GO:0043169//GO:0003824	transferase activity//transition metal ion binding//molecular_function//hydroxymethyl-, formyl- and related transferase activity//transferase activity, transferring one-carbon groups//zinc ion binding//metal ion binding//binding//ion binding//cation binding//catalytic activity	NC_024460.2	+	52836057	52839039	1243	sp|P52423|PUR3_VIGUN Phosphoribosylglycinamide formyltransferase, chloroplastic OS=Vigna unguiculata GN=PUR3 PE=2 SV=2//8.85759e-111	--	4	11	8	21	30	23	0.154894	0.374546	0.272987	0.981058	1.28122	0.827568	0.267476	1.02995	7.37891	24.3704	-1.7237	0.012967	0.047271	DOWN
100272468	--	--	--	--	--	--	NC_024468.2	+	124263229	124264585	1357	-//-	--	21	25	15	39	35	66	0.744878	0.779729	0.468851	1.6689	1.36918	2.17526	0.664486	1.73778	20.2388	45.5525	-1.1704	0.013787	0.049777	DOWN
100272490	--	--	--	--	GO:0003676//GO:0003677//GO:0003674//GO:1901363//GO:0097159//GO:0005488//GO:0043565	nucleic acid binding//DNA binding//molecular_function//heterocyclic compound binding//organic cyclic compound binding//binding//sequence-specific DNA binding	NC_024463.2	-	33167464	33179301	1356	sp|P79769|TSN_CHICK Translin OS=Gallus gallus GN=TSN PE=1 SV=1//8.1019e-29	--	5	15	10	92	86	92	0.190854	0.503454	0.336363	4.23662	3.62039	3.26302	0.343557	3.70668	9.59233	89.3137	-3.2189	9.543e-12	2.2883e-10	DOWN
100272496	GO:0008152//GO:0044710//GO:0008150//GO:0050896//GO:0044699//GO:0006950//GO:0006979//GO:0055114	metabolic process//single-organism metabolic process//biological_process//response to stimulus//single-organism process//response to stress//response to oxidative stress//oxidation-reduction process	--	--	GO:1901363//GO:0020037//GO:0003674//GO:0016209//GO:0016684//GO:0016491//GO:0046906//GO:0003824//GO:0005488//GO:0004601//GO:0097159	heterocyclic compound binding//heme binding//molecular_function//antioxidant activity//oxidoreductase activity, acting on peroxide as acceptor//oxidoreductase activity//tetrapyrrole binding//catalytic activity//binding//peroxidase activity//organic cyclic compound binding	NC_024459.2	+	78770054	78773308	1290	sp|A5H452|PER70_MAIZE Peroxidase 70 OS=Zea mays GN=PER70 PE=1 SV=1//7.06326e-11	--	0	14	0	20	53	31	0	0.464003	0	0.909464	2.20322	1.08572	0.154668	1.39947	4.1294	33.9202	-3.0381	0.00091146	0.0048282	DOWN
100272504	GO:0006725//GO:2001141//GO:2000112//GO:0034641//GO:0008152//GO:0044260//GO:0009889//GO:0071704//GO:0044238//GO:0018130//GO:0090304//GO:0006355//GO:0065007//GO:0010556//GO:0043170//GO:0016070//GO:0034654//GO:1901362//GO:0046483//GO:0009058//GO:0006139//GO:0044271//GO:0010467//GO:1901576//GO:0019222//GO:1901360//GO:0032774//GO:0060255//GO:0008150//GO:0050794//GO:0050789//GO:0034645//GO:0031323//GO:…	cellular aromatic compound metabolic process//regulation of RNA biosynthetic process//regulation of cellular macromolecule biosynthetic process//cellular nitrogen compound metabolic process//metabolic process//cellular macromolecule metabolic process//regulation of biosynthetic process//organic substance metabolic process//primary metabolic process//heterocycle biosynthetic process//nucleic acid …	GO:0005622//GO:0005623//GO:0043231//GO:0044424//GO:0043227//GO:0005575//GO:0005634//GO:0043229//GO:0044464//GO:0043226	intracellular//cell//intracellular membrane-bounded organelle//intracellular part//membrane-bounded organelle//cellular_component//nucleus//intracellular organelle//cell part//organelle	--	--	NC_024464.2	+	164331273	164336624	2071	sp|Q5W670|IAA18_ORYSJ Auxin-responsive protein IAA18 OS=Oryza sativa subsp. japonica GN=IAA18 PE=2 SV=1//7.81943e-78	--	28	14	37	93	94	70	0.755879	0.332323	0.880184	3.02885	2.79865	1.75588	0.656129	2.52779	26.8489	85.6305	-1.6733	2.8927e-05	0.00022528	DOWN
100272530	--	--	--	--	GO:0003674//GO:0005515//GO:0005488	molecular_function//protein binding//binding	NC_024459.2	+	40773224	40780641	5074	sp|Q9ZT82|CALSC_ARATH Callose synthase 12 OS=Arabidopsis thaliana GN=CALS12 PE=2 SV=1//1.398e-06	--	32	40	47	158	175	156	0.392325	0.431214	0.507774	2.33697	2.36624	1.77714	0.443771	2.16012	39.307	161.678	-2.0403	3.8634e-09	6.2803e-08	DOWN
100272536	GO:0071704//GO:0044238//GO:0005975//GO:0008152//GO:0008150	organic substance metabolic process//primary metabolic process//carbohydrate metabolic process//metabolic process//biological_process	GO:0005575//GO:0016020	cellular_component//membrane	GO:0016860//GO:0003674//GO:0046914//GO:0008270//GO:0004476//GO:0016861//GO:0003824//GO:0016853//GO:0046872//GO:0043169//GO:0043167//GO:0005488	intramolecular oxidoreductase activity//molecular_function//transition metal ion binding//zinc ion binding//mannose-6-phosphate isomerase activity//intramolecular oxidoreductase activity, interconverting aldoses and ketoses//catalytic activity//isomerase activity//metal ion binding//cation binding//ion binding//binding	NC_024466.2	+	11642123	11672846	1642	sp|Q9M884|MPI1_ARATH Mannose-6-phosphate isomerase 1 OS=Arabidopsis thaliana GN=PMI1 PE=1 SV=1//5.73485e-149	--	25	32	47	72	112	73	0.732846	0.824822	1.21408	2.54628	3.6209	1.98837	0.923917	2.71852	34.2962	84.7632	-1.3054	0.00089769	0.0047681	DOWN
100272568	GO:0006810//GO:0006858//GO:0051179//GO:0008150//GO:0051234	transport//extracellular transport//localization//biological_process//establishment of localization	--	--	GO:0003674//GO:0046983//GO:0005515//GO:0005488	molecular_function//protein dimerization activity//protein binding//binding	NC_024463.2	-	181271149	181284374	2710	-//-	--	18	25	16	123	100	156	0.319705	0.39044	0.250423	2.63562	1.95886	2.57456	0.320189	2.38968	19.43	124.509	-2.6799	1.1723e-11	2.7717e-10	DOWN
100272587	--	--	--	--	--	--	NC_024462.2	+	185652136	185653845	1578	-//-	--	15	29	29	107	84	69	0.560124	0.9522	0.954264	4.82034	3.45938	2.39411	0.822196	3.55794	23.7302	87.1627	-1.877	4.5403e-05	0.00033739	DOWN
100272594	GO:0018130//GO:0006810//GO:0071704//GO:0044238//GO:0034641//GO:0008152//GO:0044260//GO:0051179//GO:0006725//GO:0044271//GO:0010467//GO:1901576//GO:0032774//GO:1901360//GO:1901362//GO:0046483//GO:0006139//GO:0009058//GO:0043170//GO:0016070//GO:0034654//GO:0090304//GO:0044237//GO:0009405//GO:0034645//GO:0051234//GO:0008150//GO:0006351//GO:0009059//GO:0097659//GO:0006807//GO:0009987//GO:0044249//GO:…	heterocycle biosynthetic process//transport//organic substance metabolic process//primary metabolic process//cellular nitrogen compound metabolic process//metabolic process//cellular macromolecule metabolic process//localization//cellular aromatic compound metabolic process//cellular nitrogen compound biosynthetic process//gene expression//organic substance biosynthetic process//RNA biosynthetic …	GO:0043231//GO:0044424//GO:0005623//GO:0044446//GO:0005622//GO:0031975//GO:0005635//GO:0005643//GO:0005576//GO:0005575//GO:0043227//GO:0044422//GO:0012505//GO:0043226//GO:0031967//GO:0044464//GO:0043229//GO:0044428//GO:0005634	intracellular membrane-bounded organelle//intracellular part//cell//intracellular organelle part//intracellular//envelope//nuclear envelope//nuclear pore//extracellular region//cellular_component//membrane-bounded organelle//organelle part//endomembrane system//organelle//organelle envelope//cell part//intracellular organelle//nuclear part//nucleus	GO:0003674//GO:0098772//GO:0016248//GO:0008200//GO:0019855//GO:0005246//GO:0016247	molecular_function//molecular function regulator//channel inhibitor activity//ion channel inhibitor activity//calcium channel inhibitor activity//calcium channel regulator activity//channel regulator activity	NC_024462.2	+	4796507	4820940	7057	sp|Q8L748|NU107_ARATH Nuclear pore complex protein NUP107 OS=Arabidopsis thaliana GN=NUP107 PE=1 SV=1//0	--	39	37	46	214	196	197	0.35299	0.294467	0.366887	2.33675	1.9565	1.65678	0.338115	1.98334	40.7458	201.292	-2.3046	4.7617e-12	1.1892e-10	DOWN
100272600	GO:0008152//GO:0005975//GO:0044238//GO:0071704//GO:0008150	metabolic process//carbohydrate metabolic process//primary metabolic process//organic substance metabolic process//biological_process	GO:0016020//GO:0005575	membrane//cellular_component	GO:0008270//GO:0003674//GO:0046914//GO:0016860//GO:0016861//GO:0004476//GO:0003824//GO:0005488//GO:0043167//GO:0043169//GO:0046872//GO:0016853	zinc ion binding//molecular_function//transition metal ion binding//intramolecular oxidoreductase activity//intramolecular oxidoreductase activity, interconverting aldoses and ketoses//mannose-6-phosphate isomerase activity//catalytic activity//binding//ion binding//cation binding//metal ion binding//isomerase activity	NC_024461.2	-	23248796	23254657	1508	sp|Q9M884|MPI1_ARATH Mannose-6-phosphate isomerase 1 OS=Arabidopsis thaliana GN=PMI1 PE=1 SV=1//3.30309e-154	--	40	29	28	35	28	34	1.27675	0.813917	0.787553	1.34776	0.985663	1.00838	0.959405	1.11394	32.8712	32.1385	0.032519	1	1	FALSE
100272604	--	--	--	--	--	--	NC_024467.2	+	61597161	61601496	1710	sp|Q84JH9|TBL25_ARATH Protein trichome birefringence-like 25 OS=Arabidopsis thaliana GN=TBL25 PE=2 SV=1//8.16803e-130	--	22	18	9	37	67	58	0.619259	0.445512	0.223239	1.25647	2.07994	1.51698	0.429337	1.6178	16.5883	52.832	-1.6712	0.00037894	0.0022366	DOWN
100272608	GO:0006793//GO:0009967//GO:0043170//GO:0023052//GO:0023056//GO:0065007//GO:0030111//GO:0007165//GO:0006470//GO:0006796//GO:0008152//GO:0044260//GO:0044763//GO:0010646//GO:0007166//GO:0044267//GO:0016311//GO:0019538//GO:0007154//GO:0032446//GO:0016567//GO:0048583//GO:0006464//GO:0071704//GO:0016055//GO:0044238//GO:0010647//GO:0090263//GO:0060070//GO:0048522//GO:0030177//GO:0043412//GO:0023051//GO:…	phosphorus metabolic process//positive regulation of signal transduction//macromolecule metabolic process//signaling//positive regulation of signaling//biological regulation//regulation of Wnt signaling pathway//signal transduction//protein dephosphorylation//phosphate-containing compound metabolic process//metabolic process//cellular macromolecule metabolic process//single-organism cellular proc…	GO:0019028//GO:0019012//GO:0044423//GO:0005575	viral capsid//virion//virion part//cellular_component	GO:0003933//GO:0019238//GO:0003676//GO:0003677//GO:0016814//GO:0004721//GO:1901363//GO:0003674//GO:0042578//GO:0097159//GO:0005488//GO:0008138//GO:0016788//GO:0004725//GO:0016810//GO:0016791//GO:0016787//GO:0003824	GTP cyclohydrolase activity//cyclohydrolase activity//nucleic acid binding//DNA binding//hydrolase activity, acting on carbon-nitrogen (but not peptide) bonds, in cyclic amidines//phosphoprotein phosphatase activity//heterocyclic compound binding//molecular_function//phosphoric ester hydrolase activity//organic cyclic compound binding//binding//protein tyrosine/serine/threonine phosphatase activi…	NC_024461.2	+	55745448	55752427	3875	sp|Q75QN6|DPHS1_ARATH Dual specificity protein phosphatase PHS1 OS=Arabidopsis thaliana GN=PHS1 PE=1 SV=1//6.38568e-06	--	23	53	53	68	82	76	0.32276	0.653981	0.655398	1.15123	1.26909	0.990984	0.544046	1.1371	41.6974	74.4406	-0.83613	0.039387	0.11861	FALSE
100272665	GO:0008152//GO:0008150	metabolic process//biological_process	--	--	GO:0003674//GO:0050662//GO:0003824//GO:0016491//GO:0048037//GO:0005488	molecular_function//coenzyme binding//catalytic activity//oxidoreductase activity//cofactor binding//binding	NC_024467.2	+	120122555	120126192	1279	sp|Q6RVV4|TIC32_PEA Short-chain dehydrogenase TIC 32, chloroplastic OS=Pisum sativum GN=TIC32 PE=1 SV=1//8.50479e-107	--	13	21	19	25	64	27	0.498592	0.708205	0.642145	1.15676	2.70712	0.962204	0.616314	1.6087	17.3388	38.1135	-1.1363	0.094658	0.23868	FALSE
100272670	GO:0051704//GO:0009405//GO:0008150	multi-organism process//pathogenesis//biological_process	--	--	GO:0003674//GO:0045735	molecular_function//nutrient reservoir activity	NC_024459.2	+	125176626	125178256	1631	-//-	--	4	7	2	92	87	131	0.118046	0.181647	0.0520115	3.27552	2.83163	3.59223	0.117235	3.23313	4.2345	101.435	-4.5822	5.1593e-19	2.8275e-17	DOWN
100272673	GO:0006810//GO:0015893//GO:0098662//GO:0098655//GO:0042493//GO:0051179//GO:0044763//GO:0035434//GO:0030001//GO:0006855//GO:0098660//GO:0055085//GO:0042221//GO:0006812//GO:0051234//GO:0008150//GO:0050896//GO:0044699//GO:0034220//GO:0009987//GO:1902578//GO:0006825//GO:0000041//GO:0044765//GO:0006811	transport//drug transport//inorganic cation transmembrane transport//cation transmembrane transport//response to drug//localization//single-organism cellular process//copper ion transmembrane transport//metal ion transport//drug transmembrane transport//inorganic ion transmembrane transport//transmembrane transport//response to chemical//cation transport//establishment of localization//biological…	GO:0044425//GO:0005575//GO:0016020//GO:0031224//GO:0016021	membrane part//cellular_component//membrane//intrinsic component of membrane//integral component of membrane	GO:0022857//GO:0003674//GO:0046915//GO:0005375//GO:0015238//GO:0015291//GO:0008324//GO:0005215//GO:0022804//GO:0015297//GO:0022892//GO:0022891//GO:0022890//GO:0046873//GO:0015075//GO:0090484	transmembrane transporter activity//molecular_function//transition metal ion transmembrane transporter activity//copper ion transmembrane transporter activity//drug transmembrane transporter activity//secondary active transmembrane transporter activity//cation transmembrane transporter activity//transporter activity//active transmembrane transporter activity//antiporter activity//substrate-specif…	NC_024460.2	+	209827214	209830299	2073	sp|Q9LYT3|TT12_ARATH Protein TRANSPARENT TESTA 12 OS=Arabidopsis thaliana GN=TT12 PE=2 SV=1//2.22818e-71	--	38	28	33	152	188	164	0.965206	0.625363	0.738632	4.6578	5.26648	3.87063	0.7764	4.5983	33.4559	166.151	-2.3122	2.7265e-11	6.0974e-10	DOWN
100272704	GO:0033013//GO:0006807//GO:0019354//GO:0009987//GO:0055114//GO:0034660//GO:0044249//GO:0019438//GO:0046156//GO:0006779//GO:0042440//GO:0044711//GO:0008033//GO:0006778//GO:0044237//GO:0034470//GO:0008150//GO:0044699//GO:1901566//GO:0033014//GO:0046483//GO:1901362//GO:0006139//GO:0009058//GO:0010467//GO:0046148//GO:0044271//GO:1901360//GO:1901576//GO:0044710//GO:0090304//GO:1901564//GO:0051186//GO:…	tetrapyrrole metabolic process//nitrogen compound metabolic process//siroheme biosynthetic process//cellular process//oxidation-reduction process//ncRNA metabolic process//cellular biosynthetic process//aromatic compound biosynthetic process//siroheme metabolic process//porphyrin-containing compound biosynthetic process//pigment metabolic process//single-organism biosynthetic process//tRNA proces…	--	--	GO:0016628//GO:0016627//GO:0043167//GO:0097159//GO:0005488//GO:0043168//GO:0003824//GO:0071949//GO:0016491//GO:0048037//GO:1901265//GO:0005198//GO:0000166//GO:0050660//GO:0036094//GO:0003674//GO:0050662//GO:1901363//GO:0043115	oxidoreductase activity, acting on the CH-CH group of donors, NAD or NADP as acceptor//oxidoreductase activity, acting on the CH-CH group of donors//ion binding//organic cyclic compound binding//binding//anion binding//catalytic activity//FAD binding//oxidoreductase activity//cofactor binding//nucleoside phosphate binding//structural molecule activity//nucleotide binding//flavin adenine dinucleot…	NC_024462.2	-	214485248	214486943	1332	sp|Q6ZFU6|NTRB_ORYSJ Thioredoxin reductase NTRB OS=Oryza sativa subsp. japonica GN=NTRB PE=2 SV=1//2.05126e-163	--	0	2	3	94	113	100	0	0.0635491	0.0955301	4.09798	4.50346	3.35771	0.0530264	3.98638	1.5722	101.258	-6.0091	2.6769e-23	2.1363e-21	DOWN
100272706	--	--	--	--	--	--	NC_024459.2	+	298057916	298062686	1792	sp|F4IH21|TBL33_ARATH Protein trichome birefringence-like 33 OS=Arabidopsis thaliana GN=TBL33 PE=2 SV=1//1.01759e-154	--	25	39	21	99	158	127	0.671503	0.921107	0.497055	3.20807	4.68049	3.16966	0.696555	3.68607	27.8477	125.905	-2.1767	7.1815e-09	1.1152e-07	DOWN
100272708	GO:0008150//GO:0009607//GO:0050896//GO:0006950//GO:0051704//GO:0050830//GO:0009617//GO:0051707//GO:0043207//GO:0008152//GO:0006952//GO:0009605//GO:0098542//GO:0042742	biological_process//response to biotic stimulus//response to stimulus//response to stress//multi-organism process//defense response to Gram-positive bacterium//response to bacterium//response to other organism//response to external biotic stimulus//metabolic process//defense response//response to external stimulus//defense response to other organism//defense response to bacterium	--	--	GO:0016787//GO:0003824//GO:0003674	hydrolase activity//catalytic activity//molecular_function	NC_024463.2	-	1609222	1611852	1572	sp|Q851L5|ILL3_ORYSJ IAA-amino acid hydrolase ILR1-like 3 OS=Oryza sativa subsp. japonica GN=ILL3 PE=2 SV=1//0	--	10	12	17	49	75	40	0.306192	0.323081	0.45869	1.81005	2.53268	1.13803	0.362654	1.82692	12.8931	54.3601	-2.0759	4.3678e-05	0.00032608	DOWN
100272709	--	--	--	--	--	--	NC_024465.2	-	28114876	28120751	1426	-//-	--	17	15	14	61	58	80	0.601666	0.466805	0.436629	2.60458	2.26392	2.63086	0.5017	2.49979	15.4469	65.2839	-2.0794	6.0453e-06	5.4614e-05	DOWN
100272726	--	--	--	--	GO:0005515//GO:0005488//GO:0003674	protein binding//binding//molecular_function	NC_024466.2	+	163837344	163840259	1601	sp|Q9ZVC2|NPR5_ARATH Regulatory protein NPR5 OS=Arabidopsis thaliana GN=NPR5 PE=1 SV=1//0	--	29	30	33	156	159	183	0.871871	0.793073	0.874271	5.65822	5.27203	5.11219	0.846405	5.34748	30.6372	163.903	-2.4195	8.4117e-12	2.0335e-10	DOWN
100272759	--	--	--	--	--	--	NC_024460.2	+	220375885	220377688	1389	sp|Q5VP70|PIN3A_ORYSJ Probable auxin efflux carrier component 3a OS=Oryza sativa subsp. japonica GN=PIN3A PE=2 SV=1//9.29241e-08	--	8	31	29	154	112	122	0.277226	0.944589	0.885562	6.43821	4.28043	3.9283	0.702459	4.88231	21.669	129.413	-2.5783	3.7645e-09	6.141e-08	DOWN
100272786	GO:0009987//GO:0044723//GO:0006629//GO:0044237//GO:0070085//GO:0008150//GO:0044699//GO:0030258//GO:0044710//GO:0044255//GO:0044238//GO:0030259//GO:0071704//GO:0008152//GO:0044763//GO:0005975	cellular process//single-organism carbohydrate metabolic process//lipid metabolic process//cellular metabolic process//glycosylation//biological_process//single-organism process//lipid modification//single-organism metabolic process//cellular lipid metabolic process//primary metabolic process//lipid glycosylation//organic substance metabolic process//metabolic process//single-organism cellular pr…	--	--	GO:0016758//GO:0003824//GO:0016757//GO:0016740//GO:0003674	transferase activity, transferring hexosyl groups//catalytic activity//transferase activity, transferring glycosyl groups//transferase activity//molecular_function	NC_024460.2	-	208457133	208458713	1526	sp|Q66PF2|URT1_FRAAN Putative UDP-rhamnose:rhamnosyltransferase 1 OS=Fragaria ananassa GN=GT4 PE=2 SV=1//1.51465e-18	--	4	6	2	85	61	31	0.127337	0.167951	0.056105	3.26448	2.14166	0.916974	0.117131	2.1077	3.93954	60.1727	-3.933	0.00012719	0.00084775	DOWN
100272794	--	--	GO:0005575//GO:1902494//GO:0000151//GO:0044422//GO:0043227//GO:0044464//GO:0043234//GO:0043226//GO:0005634//GO:1990234//GO:0044428//GO:0032991//GO:0043229//GO:0005623//GO:0044424//GO:0043231//GO:0005622//GO:0044446//GO:0031461//GO:0005680//GO:0000152	cellular_component//catalytic complex//ubiquitin ligase complex//organelle part//membrane-bounded organelle//cell part//protein complex//organelle//nucleus//transferase complex//nuclear part//macromolecular complex//intracellular organelle//cell//intracellular part//intracellular membrane-bounded organelle//intracellular//intracellular organelle part//cullin-RING ubiquitin ligase complex//anaphas…	GO:0003824//GO:0005515//GO:0046872//GO:0043167//GO:0043169//GO:0005488//GO:0003674//GO:0046914//GO:0004842//GO:0008270//GO:0019787//GO:0016740	catalytic activity//protein binding//metal ion binding//ion binding//cation binding//binding//molecular_function//transition metal ion binding//ubiquitin-protein transferase activity//zinc ion binding//ubiquitin-like protein transferase activity//transferase activity	NC_024467.2	-	154162032	154167438	1409	sp|Q8L649|BB_ARATH E3 ubiquitin ligase BIG BROTHER OS=Arabidopsis thaliana GN=BB PE=1 SV=1//9.58817e-63	--	12	10	11	34	36	25	0.431367	0.316084	0.348446	1.4745	1.42723	0.835039	0.365299	1.24559	11.0961	31.6594	-1.5126	0.0098095	0.037491	DOWN
100272799	GO:0006366//GO:0097659//GO:0006807//GO:1903506//GO:0009987//GO:0006351//GO:0009059//GO:0019219//GO:0080090//GO:0044249//GO:0019438//GO:0034645//GO:0031323//GO:0051252//GO:0051171//GO:0006357//GO:0044237//GO:0010468//GO:0031326//GO:0060255//GO:0008150//GO:0050794//GO:0050789//GO:0046483//GO:1901362//GO:0009058//GO:0006139//GO:0044271//GO:0010467//GO:1901576//GO:0032774//GO:1901360//GO:0019222//GO:…	transcription from RNA polymerase II promoter//nucleic acid-templated transcription//nitrogen compound metabolic process//regulation of nucleic acid-templated transcription//cellular process//transcription, DNA-templated//macromolecule biosynthetic process//regulation of nucleobase-containing compound metabolic process//regulation of primary metabolic process//cellular biosynthetic process//aroma…	GO:0044464//GO:0043226//GO:0043234//GO:0070013//GO:0005634//GO:0031974//GO:0043229//GO:0032991//GO:0044451//GO:0044428//GO:0005654//GO:0005575//GO:0031981//GO:0043227//GO:0044422//GO:0016592//GO:0005623//GO:0043231//GO:0044424//GO:0044446//GO:0005622//GO:0043233	cell part//organelle//protein complex//intracellular organelle lumen//nucleus//membrane-enclosed lumen//intracellular organelle//macromolecular complex//nucleoplasm part//nuclear part//nucleoplasm//cellular_component//nuclear lumen//membrane-bounded organelle//organelle part//mediator complex//cell//intracellular membrane-bounded organelle//intracellular part//intracellular organelle part//intrac…	GO:0003712//GO:0000989//GO:0001076//GO:0001104//GO:0000988//GO:0003674	transcription cofactor activity//transcription factor activity, transcription factor binding//transcription factor activity, RNA polymerase II transcription factor binding//RNA polymerase II transcription cofactor activity//transcription factor activity, protein binding//molecular_function	NC_024467.2	-	4608796	4610513	1718	sp|Q9C9L2|TCP15_ARATH Transcription factor TCP15 OS=Arabidopsis thaliana GN=TCP15 PE=2 SV=1//2.49335e-39	--	14	6	12	25	46	37	0.392239	0.147813	0.296266	0.845013	1.42137	0.963221	0.278772	1.07653	11.0012	35.2729	-1.6809	0.0022789	0.010704	DOWN
100272802	GO:0071704//GO:0044238//GO:0019538//GO:0006464//GO:0044267//GO:0008152//GO:0044260//GO:0006796//GO:0006468//GO:0043170//GO:0006793//GO:0036211//GO:0044237//GO:0008150//GO:0009987//GO:0043412//GO:0016310	organic substance metabolic process//primary metabolic process//protein metabolic process//cellular protein modification process//cellular protein metabolic process//metabolic process//cellular macromolecule metabolic process//phosphate-containing compound metabolic process//protein phosphorylation//macromolecule metabolic process//phosphorus metabolic process//protein modification process//cellu…	--	--	GO:0097367//GO:0032553//GO:0016301//GO:0003674//GO:1901363//GO:1901265//GO:0016772//GO:0000166//GO:0004672//GO:0001883//GO:0016740//GO:0030554//GO:0036094//GO:0043168//GO:0032555//GO:0017076//GO:0003824//GO:0001882//GO:0035639//GO:0005515//GO:0016773//GO:0032559//GO:0005524//GO:0032550//GO:0043167//GO:0032549//GO:0005488//GO:0097159	carbohydrate derivative binding//ribonucleotide binding//kinase activity//molecular_function//heterocyclic compound binding//nucleoside phosphate binding//transferase activity, transferring phosphorus-containing groups//nucleotide binding//protein kinase activity//purine nucleoside binding//transferase activity//adenyl nucleotide binding//small molecule binding//anion binding//purine ribonucleoti…	NC_024466.2	-	17871310	17876972	2887	sp|Q93ZS4|NIK3_ARATH Protein NSP-INTERACTING KINASE 3 OS=Arabidopsis thaliana GN=NIK3 PE=1 SV=1//0	--	30	25	30	49	56	39	0.622682	0.456271	0.548711	1.22699	1.28191	0.752161	0.542555	1.08702	28.5589	47.8669	-0.74509	0.096841	0.2428	FALSE
100272856	GO:0044710//GO:0008152//GO:0055114//GO:0044699//GO:0008150	single-organism metabolic process//metabolic process//oxidation-reduction process//single-organism process//biological_process	--	--	GO:0036094//GO:0000166//GO:0050660//GO:1901265//GO:0050662//GO:1901363//GO:0003674//GO:0097159//GO:0005488//GO:0043167//GO:0048037//GO:0016491//GO:0003824//GO:0043168	small molecule binding//nucleotide binding//flavin adenine dinucleotide binding//nucleoside phosphate binding//coenzyme binding//heterocyclic compound binding//molecular_function//organic cyclic compound binding//binding//ion binding//cofactor binding//oxidoreductase activity//catalytic activity//anion binding	NC_024462.2	+	33796802	33798587	1786	sp|P93479|RETO_PAPSO Reticuline oxidase OS=Papaver somniferum GN=BBE1 PE=3 SV=1//2.4156e-107	--	8	14	10	45	26	40	0.215603	0.331764	0.237488	1.46311	0.772794	1.00167	0.261618	1.07919	10.4336	36.9393	-1.8239	0.0016601	0.0081193	DOWN
100272881	--	--	GO:0005634//GO:0044428//GO:1990234//GO:0043229//GO:0032991//GO:0044464//GO:0043234//GO:0043226//GO:0016021//GO:0031224//GO:0016020//GO:1902494//GO:0000151//GO:0043227//GO:0044422//GO:0005575//GO:0000152//GO:0005680//GO:0005622//GO:0044446//GO:0031461//GO:0044425//GO:0005623//GO:0044424//GO:0043231	nucleus//nuclear part//transferase complex//intracellular organelle//macromolecular complex//cell part//protein complex//organelle//integral component of membrane//intrinsic component of membrane//membrane//catalytic complex//ubiquitin ligase complex//membrane-bounded organelle//organelle part//cellular_component//nuclear ubiquitin ligase complex//anaphase-promoting complex//intracellular//intrac…	GO:0043167//GO:0043169//GO:0005488//GO:0046872//GO:0005515//GO:0003824//GO:0016740//GO:0019787//GO:0004842//GO:0008270//GO:0046914//GO:0003674	ion binding//cation binding//binding//metal ion binding//protein binding//catalytic activity//transferase activity//ubiquitin-like protein transferase activity//ubiquitin-protein transferase activity//zinc ion binding//transition metal ion binding//molecular_function	NC_024462.2	+	245954801	245955485	685	sp|Q9SG96|ATL72_ARATH RING-H2 finger protein ATL72 OS=Arabidopsis thaliana GN=ATL72 PE=2 SV=1//6.68512e-09	--	0	9	9	18	19	10	0	0.556077	0.557282	1.52591	1.47243	0.652915	0.37112	1.21708	5.60149	15.7632	-1.4927	0.089398	0.22821	FALSE
100272891	GO:0016071//GO:0008150//GO:0007155//GO:0044237//GO:0006397//GO:0006807//GO:0009987//GO:0006725//GO:0034641//GO:0008152//GO:0044260//GO:0071704//GO:0044238//GO:0022610//GO:0090304//GO:0043170//GO:0016070//GO:0006396//GO:0046483//GO:0006139//GO:0010467//GO:1901360	mRNA metabolic process//biological_process//cell adhesion//cellular metabolic process//mRNA processing//nitrogen compound metabolic process//cellular process//cellular aromatic compound metabolic process//cellular nitrogen compound metabolic process//metabolic process//cellular macromolecule metabolic process//organic substance metabolic process//primary metabolic process//biological adhesion//nu…	GO:0043227//GO:0005575//GO:0005634//GO:0043229//GO:0044464//GO:0043226//GO:0005622//GO:0005623//GO:0043231//GO:0044424//GO:0005737	membrane-bounded organelle//cellular_component//nucleus//intracellular organelle//cell part//organelle//intracellular//cell//intracellular membrane-bounded organelle//intracellular part//cytoplasm	GO:0004521//GO:0003723//GO:0004540//GO:0016787//GO:0003824//GO:0004518//GO:0097159//GO:0005488//GO:0016788//GO:0016893//GO:1901363//GO:0004519//GO:0003674//GO:0004525//GO:0016891//GO:0003676//GO:0032296	endoribonuclease activity//RNA binding//ribonuclease activity//hydrolase activity//catalytic activity//nuclease activity//organic cyclic compound binding//binding//hydrolase activity, acting on ester bonds//endonuclease activity, active with either ribo- or deoxyribonucleic acids and producing 5'-phosphomonoesters//heterocyclic compound binding//endonuclease activity//molecular_function//ribonucl…	NC_024466.2	+	86964448	86974996	2998	sp|Q6ATG6|RTL2_ORYSJ Ribonuclease 3-like protein 2 OS=Oryza sativa subsp. japonica GN=Os05g0271300 PE=2 SV=2//7.11226e-157	--	13	25	18	121	140	138	0.33213	0.56162	0.405242	3.7295	3.94475	3.27601	0.432997	3.65009	18.1912	131.37	-2.8523	7.1935e-13	1.9681e-11	DOWN
100272909	GO:0008150//GO:0051234//GO:0051179//GO:0006810	biological_process//establishment of localization//localization//transport	GO:0016020//GO:0005575	membrane//cellular_component	GO:0016758//GO:0003824//GO:0016740//GO:0016757//GO:0015018//GO:0003674//GO:0008194//GO:0015020	transferase activity, transferring hexosyl groups//catalytic activity//transferase activity//transferase activity, transferring glycosyl groups//galactosylgalactosylxylosylprotein 3-beta-glucuronosyltransferase activity//molecular_function//UDP-glycosyltransferase activity//glucuronosyltransferase activity	NC_024466.2	-	135650688	135656323	1881	sp|Q75L84|GT51_ORYSJ Probable glucuronosyltransferase Os05g0123100 OS=Oryza sativa subsp. japonica GN=Os05g0123100 PE=2 SV=1//2.41864e-154	--	8	12	16	131	107	101	0.204714	0.270007	0.36079	4.04417	3.01972	2.40148	0.278504	3.15512	11.8082	113.066	-3.2593	6.5523e-14	2.0465e-12	DOWN
100272969	--	--	--	--	--	--	NC_024468.2	-	140831672	140832861	1069	sp|Q9SZL5|PP356_ARATH Pentatricopeptide repeat-containing protein At4g38150 OS=Arabidopsis thaliana GN=At4g38150 PE=2 SV=1//6.83593e-34	--	8	9	15	38	42	46	0.362586	0.358675	0.599087	2.07781	2.09941	1.93723	0.440116	2.03815	10.5959	41.4208	-1.9668	0.0003475	0.0020713	DOWN
100273052	GO:0008152//GO:0008150	metabolic process//biological_process	--	--	GO:0003674//GO:0050662//GO:0003824//GO:0016491//GO:0048037//GO:0005488	molecular_function//coenzyme binding//catalytic activity//oxidoreductase activity//cofactor binding//binding	NC_024468.2	+	133844806	133846508	1291	sp|A4UHT7|SALR_PAPBR Salutaridine reductase OS=Papaver bracteatum GN=SALR PE=1 SV=1//7.18449e-72	--	1	1	3	23	21	43	0.0382314	0.0336169	0.101069	1.06084	0.885453	1.52753	0.0576392	1.15794	1.65598	28.2143	-4.0907	9.015e-07	9.6489e-06	DOWN
100273131	--	--	--	--	--	--	NC_024463.2	+	180473027	180476149	1912	sp|A2X6E6|SUT5_ORYSI Sucrose transport protein SUT5 OS=Oryza sativa subsp. indica GN=SUT5 PE=3 SV=1//0	--	17	28	22	85	71	61	0.427964	0.619803	0.488043	2.58153	1.97125	1.42689	0.511936	1.99322	21.9008	72.5042	-1.7271	8.7602e-05	0.00060857	DOWN
100273145	GO:0009987//GO:0043412//GO:0044237//GO:0043687//GO:0006629//GO:0036211//GO:0006479//GO:0044699//GO:0043414//GO:0008150//GO:0043170//GO:0044710//GO:0008213//GO:0006481//GO:0018410//GO:0019538//GO:0006464//GO:0032259//GO:0071704//GO:0044238//GO:0044260//GO:0008152//GO:0044267	cellular process//macromolecule modification//cellular metabolic process//post-translational protein modification//lipid metabolic process//protein modification process//protein methylation//single-organism process//macromolecule methylation//biological_process//macromolecule metabolic process//single-organism metabolic process//protein alkylation//C-terminal protein methylation//C-terminal prote…	GO:0044464//GO:0005575//GO:0016020//GO:0016021//GO:0031224//GO:0044424//GO:0005737//GO:0005623//GO:0044425//GO:0005622	cell part//cellular_component//membrane//integral component of membrane//intrinsic component of membrane//intracellular part//cytoplasm//cell//membrane part//intracellular	GO:0016627//GO:0051998//GO:0010340//GO:0004671//GO:0008171//GO:0008276//GO:0003824//GO:0008757//GO:0016491//GO:0003880//GO:0008168//GO:0016740//GO:0003674//GO:0016741	oxidoreductase activity, acting on the CH-CH group of donors//protein carboxyl O-methyltransferase activity//carboxyl-O-methyltransferase activity//protein C-terminal S-isoprenylcysteine carboxyl O-methyltransferase activity//O-methyltransferase activity//protein methyltransferase activity//catalytic activity//S-adenosylmethionine-dependent methyltransferase activity//oxidoreductase activity//pro…	NC_024468.2	-	95280553	95282115	1376	sp|O74507|YJD4_SCHPO Uncharacterized protein C594.04c OS=Schizosaccharomyces pombe (strain 972 / ATCC 24843) GN=SPCC594.04c PE=3 SV=2//2.65242e-08	--	6	12	13	128	93	133	0.209884	0.369102	0.400727	5.40179	3.58787	4.32295	0.326571	4.43754	10.0685	117.091	-3.5397	1.0554e-15	4.0302e-14	DOWN
100273164	--	--	--	--	GO:0003674//GO:0005488//GO:0005515	molecular_function//binding//protein binding	NC_024459.2	-	47656553	47658148	1596	sp|Q9SFC7|FB135_ARATH F-box protein At3g07870 OS=Arabidopsis thaliana GN=At3g07870 PE=2 SV=1//6.90454e-08	--	12	27	11	47	45	35	0.361905	0.716002	0.292337	1.71006	1.49676	0.980804	0.456748	1.39587	16.1104	42.3455	-1.3942	0.0087626	0.033969	DOWN
100273215	GO:0008152//GO:0044260//GO:2000112//GO:0034641//GO:0044267//GO:2001141//GO:0006725//GO:0018130//GO:0006464//GO:0019538//GO:0044238//GO:0009889//GO:0071704//GO:0034654//GO:0016070//GO:0043170//GO:0006793//GO:0010556//GO:0090304//GO:0006355//GO:0065007//GO:0006468//GO:1901576//GO:0032774//GO:1901360//GO:0019222//GO:0044271//GO:0010467//GO:0006139//GO:0009058//GO:0006796//GO:0046483//GO:1901362//GO:…	metabolic process//cellular macromolecule metabolic process//regulation of cellular macromolecule biosynthetic process//cellular nitrogen compound metabolic process//cellular protein metabolic process//regulation of RNA biosynthetic process//cellular aromatic compound metabolic process//heterocycle biosynthetic process//cellular protein modification process//protein metabolic process//primary met…	GO:0005622//GO:0043231//GO:0044424//GO:0005623//GO:0043227//GO:0005575//GO:0043229//GO:0005634//GO:0043226//GO:0044464	intracellular//intracellular membrane-bounded organelle//intracellular part//cell//membrane-bounded organelle//cellular_component//intracellular organelle//nucleus//organelle//cell part	GO:1901363//GO:0003674//GO:0016301//GO:0097367//GO:0032553//GO:0036094//GO:0030554//GO:0016740//GO:0004672//GO:0001883//GO:0000166//GO:0016772//GO:1901265//GO:0035639//GO:0001882//GO:0000287//GO:0003824//GO:0017076//GO:0043168//GO:0032555//GO:0005488//GO:0097159//GO:0043167//GO:0032549//GO:0043169//GO:0032559//GO:0005524//GO:0032550//GO:0046872//GO:0004674//GO:0016773	heterocyclic compound binding//molecular_function//kinase activity//carbohydrate derivative binding//ribonucleotide binding//small molecule binding//adenyl nucleotide binding//transferase activity//protein kinase activity//purine nucleoside binding//nucleotide binding//transferase activity, transferring phosphorus-containing groups//nucleoside phosphate binding//purine ribonucleoside triphosphate…	NC_024462.2	+	160459315	160463817	1457	sp|Q58DG1|MYG1_BOVIN UPF0160 protein MYG1, mitochondrial OS=Bos taurus PE=2 SV=1//9.12361e-97	--	18	43	32	220	187	206	0.594646	1.24909	0.931566	8.76818	6.81324	6.32346	0.925099	7.30163	29.9781	203.265	-2.7614	3.6665e-15	1.3152e-13	DOWN
100273230	--	--	--	--	--	--	NC_024465.2	-	1373981	1375031	1051	sp|Q9FIG6|DIR1_ARATH Dirigent protein 1 OS=Arabidopsis thaliana GN=DIR1 PE=2 SV=1//1.75313e-33	--	5	44	17	101	200	116	0.228988	1.77188	0.686072	5.5804	10.1018	4.93631	0.895645	6.87284	20.4381	136.991	-2.7447	1.8469e-05	0.00015019	DOWN
100273269	--	--	--	--	GO:0097159//GO:0005488//GO:0003674//GO:1901363//GO:0003676//GO:0003677	organic cyclic compound binding//binding//molecular_function//heterocyclic compound binding//nucleic acid binding//DNA binding	NC_024463.2	+	975041	975788	748	sp|Q2HU68|H2A1_MEDTR Probable histone H2A.1 OS=Medicago truncatula GN=MtrDRAFT_AC149210g1v1 PE=3 SV=1//7.92962e-46	--	5	6	17	15	13	17	0.321747	0.339495	0.963986	1.16449	0.9226	1.01647	0.541742	1.03452	9.22972	14.834	-0.68455	0.37797	0.6541	FALSE
100273281	--	--	--	--	--	--	NC_024462.2	+	163245682	163250684	1577	-//-	--	1	0	2	78	61	108	0.0305221	0	0.0537925	2.87216	2.05338	3.06295	0.0281049	2.66283	1.03359	80.914	-6.2906	1.1905e-20	7.7721e-19	DOWN
100273300	--	--	GO:0036338//GO:0019012//GO:0019031//GO:0005575//GO:0044423	viral membrane//virion//viral envelope//cellular_component//virion part	GO:0003674//GO:0046983//GO:0005515//GO:0005488	molecular_function//protein dimerization activity//protein binding//binding	NC_024467.2	+	104671008	104677491	1788	sp|Q8VZ02|BH048_ARATH Transcription factor bHLH48 OS=Arabidopsis thaliana GN=BHLH48 PE=2 SV=1//2.11293e-46	--	13	14	14	27	39	64	0.382244	0.361962	0.362746	0.957771	1.2647	1.74855	0.368984	1.32367	13.637	41.8856	-1.6189	0.0016503	0.0080793	DOWN
100273340	--	--	--	--	--	--	NC_024463.2	+	87171763	87173878	823	sp|O82179|GCSH2_ARATH Glycine cleavage system H protein 2, mitochondrial OS=Arabidopsis thaliana GN=GDH2 PE=2 SV=1//2.64964e-78	--	11	12	23	31	21	21	0.643337	0.617113	1.18536	2.1873	1.35454	1.14121	0.815271	1.56102	15.2365	24.4709	-0.68354	0.27295	0.5245	FALSE
100273383	GO:0044710//GO:0008152//GO:0055114//GO:0008150//GO:0044699	single-organism metabolic process//metabolic process//oxidation-reduction process//biological_process//single-organism process	--	--	GO:0016705//GO:0020037//GO:0003674//GO:0046914//GO:1901363//GO:0046872//GO:0043169//GO:0043167//GO:0097159//GO:0005488//GO:0005506//GO:0046906//GO:0003824//GO:0016491	oxidoreductase activity, acting on paired donors, with incorporation or reduction of molecular oxygen//heme binding//molecular_function//transition metal ion binding//heterocyclic compound binding//metal ion binding//cation binding//ion binding//organic cyclic compound binding//binding//iron ion binding//tetrapyrrole binding//catalytic activity//oxidoreductase activity	NC_024463.2	-	184494302	184496053	1572	sp|Q9SD85|F3PH_ARATH Flavonoid 3&apos;-monooxygenase OS=Arabidopsis thaliana GN=CYP75B1 PE=1 SV=1//0	--	11	21	11	121	88	35	0.336811	0.565393	0.2968	4.46971	2.97168	0.995778	0.399668	2.81239	13.9619	83.2761	-2.5764	0.008513	0.033167	DOWN
100273437	GO:0006468//GO:0016310//GO:0043412//GO:0006793//GO:0043170//GO:0009987//GO:0006796//GO:0044267//GO:0008150//GO:0008152//GO:0044260//GO:0071704//GO:0044238//GO:0036211//GO:0019538//GO:0044237//GO:0006464	protein phosphorylation//phosphorylation//macromolecule modification//phosphorus metabolic process//macromolecule metabolic process//cellular process//phosphate-containing compound metabolic process//cellular protein metabolic process//biological_process//metabolic process//cellular macromolecule metabolic process//organic substance metabolic process//primary metabolic process//protein modificati…	--	--	GO:0032559//GO:0032550//GO:0005524//GO:0016740//GO:0032549//GO:0043167//GO:0097159//GO:0005488//GO:0030554//GO:0036094//GO:0016773//GO:1901265//GO:0016772//GO:0000166//GO:0001883//GO:0004672//GO:0001882//GO:1901363//GO:0035639//GO:0032555//GO:0043168//GO:0032553//GO:0097367//GO:0017076//GO:0016301//GO:0003674//GO:0003824	adenyl ribonucleotide binding//purine ribonucleoside binding//ATP binding//transferase activity//ribonucleoside binding//ion binding//organic cyclic compound binding//binding//adenyl nucleotide binding//small molecule binding//phosphotransferase activity, alcohol group as acceptor//nucleoside phosphate binding//transferase activity, transferring phosphorus-containing groups//nucleotide binding//p…	NC_024467.2	-	130019797	130021554	1521	sp|Q8GXZ3|Y5102_ARATH Serine/threonine-protein kinase At5g01020 OS=Arabidopsis thaliana GN=At5g01020 PE=1 SV=1//7.29636e-129	--	1	6	1	155	130	135	0.0316458	0.166957	0.0278865	5.91765	4.53718	3.96965	0.0754965	4.80816	2.47591	139.573	-5.8169	3.6563e-28	4.2573e-26	DOWN
100273461	--	--	--	--	--	--	NC_024463.2	+	119560494	119561644	1151	-//-	--	8	13	14	134	149	188	0.33455	0.478026	0.515912	6.76045	6.872	7.30516	0.442829	6.9792	11.4483	154.154	-3.7512	5.5903e-20	3.3821e-18	DOWN
100273462	--	--	--	--	--	--	NC_024461.2	-	192389280	192393619	1655	sp|Q8LE47|PPR87_ARATH Pentatricopeptide repeat-containing protein At1g61870, mitochondrial OS=Arabidopsis thaliana GN=PPR336 PE=2 SV=2//3.00459e-95	--	10	11	27	177	167	192	0.290836	0.281305	0.691973	6.21043	5.35661	5.1886	0.421371	5.58522	15.8725	176.871	-3.4781	1.1969e-19	7.0257e-18	DOWN
100273488	--	--	--	--	--	--	NC_024460.2	+	25943775	25944673	899	-//-	--	2	14	20	29	18	39	0.107082	0.6591	0.943612	1.8732	1.06288	1.94023	0.569932	1.62544	11.4355	28.2097	-1.3027	0.037512	0.11392	FALSE
100273498	--	--	--	--	GO:0003674//GO:0003824//GO:0016746//GO:0016747//GO:0016740	molecular_function//catalytic activity//transferase activity, transferring acyl groups//transferase activity, transferring acyl groups other than amino-acyl groups//transferase activity	NC_024461.2	+	178231293	178234426	1695	sp|Q94CD1|HHT1_ARATH Omega-hydroxypalmitate O-feruloyl transferase OS=Arabidopsis thaliana GN=HHT1 PE=1 SV=1//0	--	3	34	11	31	31	37	0.128699	1.28254	0.415837	1.60441	1.4667	1.47488	0.609024	1.51533	14.7665	32.5682	-1.1411	0.060271	0.16751	FALSE
100273546	GO:0051704//GO:0051234//GO:0008150//GO:0009405//GO:0051179//GO:0006810	multi-organism process//establishment of localization//biological_process//pathogenesis//localization//transport	GO:0043229//GO:0044428//GO:0005634//GO:0043226//GO:0031967//GO:0044464//GO:0043227//GO:0044422//GO:0012505//GO:0005575//GO:0005643//GO:0044446//GO:0005622//GO:0005635//GO:0031975//GO:0044424//GO:0043231//GO:0005623	intracellular organelle//nuclear part//nucleus//organelle//organelle envelope//cell part//membrane-bounded organelle//organelle part//endomembrane system//cellular_component//nuclear pore//intracellular organelle part//intracellular//nuclear envelope//envelope//intracellular part//intracellular membrane-bounded organelle//cell	GO:0005488//GO:0005515//GO:0003674	binding//protein binding//molecular_function	NC_024461.2	+	121900368	121902726	2359	sp|Q9SY02|PP301_ARATH Pentatricopeptide repeat-containing protein At4g02750 OS=Arabidopsis thaliana GN=PCMP-H24 PE=3 SV=1//3.084e-54	--	6	7	10	80	62	106	0.122425	0.12559	0.179802	1.96928	1.3952	2.00967	0.142606	1.79138	7.61141	81.3626	-3.4181	3.71e-12	9.4514e-11	DOWN
100273551	GO:0006270//GO:0044238//GO:0006259//GO:0071704//GO:0008152//GO:0044260//GO:0034641//GO:0006725//GO:1901576//GO:1901360//GO:0009058//GO:0006139//GO:0046483//GO:0006261//GO:0043170//GO:0090304//GO:0044237//GO:0006260//GO:0034645//GO:0008150//GO:0009059//GO:0006807//GO:0009987//GO:0044249	DNA replication initiation//primary metabolic process//DNA metabolic process//organic substance metabolic process//metabolic process//cellular macromolecule metabolic process//cellular nitrogen compound metabolic process//cellular aromatic compound metabolic process//organic substance biosynthetic process//organic cyclic compound metabolic process//biosynthetic process//nucleobase-containing comp…	--	--	GO:0071771//GO:0003674//GO:0016829//GO:0003824//GO:0005515//GO:0016830//GO:0005488	aldehyde decarbonylase activity//molecular_function//lyase activity//catalytic activity//protein binding//carbon-carbon lyase activity//binding	NC_024459.2	+	255748790	255757603	2163	sp|Q75LV5|YAO_ORYSJ U3 snoRNP-associated protein-like YAOH OS=Oryza sativa subsp. japonica GN=Os03g0625900 PE=2 SV=1//0	--	21	56	44	89	85	131	0.467314	1.09576	0.862819	2.38935	2.0861	2.70871	0.80863	2.39472	38.878	99.6916	-1.3585	0.00036431	0.0021592	DOWN
100273566	--	--	--	--	--	--	NC_024462.2	+	27710205	27712814	1868	sp|Q8DI01|FABZ_THEEB 3-hydroxyacyl-[acyl-carrier-protein] dehydratase FabZ OS=Thermosynechococcus elongatus (strain BP-1) GN=fabZ PE=3 SV=1//6.55951e-41	--	24	24	47	70	83	75	0.618415	0.543773	1.0672	2.17604	2.3587	1.79569	0.743128	2.11015	31.5578	75.1915	-1.2526	0.0019337	0.0092609	DOWN
100273570	--	--	GO:0044425//GO:0031224//GO:0016021//GO:0016020//GO:0005575	membrane part//intrinsic component of membrane//integral component of membrane//membrane//cellular_component	--	--	NC_024466.2	-	96648481	96679050	1875	sp|Q9FTT3|TPT_ORYSJ Triose phosphate/phosphate translocator TPT, chloroplastic OS=Oryza sativa subsp. japonica GN=TPT PE=2 SV=1//2.01875e-170	--	27	26	23	70	70	85	0.69312	0.586888	0.520295	2.16792	1.98184	2.02752	0.600101	2.05909	25.4256	73.9801	-1.5409	0.00020557	0.0012997	DOWN
100273591	GO:0006468//GO:0006793//GO:0043170//GO:0006796//GO:0044267//GO:0044260//GO:0008152//GO:0044238//GO:0071704//GO:0006464//GO:0019538//GO:0016310//GO:0043412//GO:0009987//GO:0008150//GO:0036211//GO:0044237	protein phosphorylation//phosphorus metabolic process//macromolecule metabolic process//phosphate-containing compound metabolic process//cellular protein metabolic process//cellular macromolecule metabolic process//metabolic process//primary metabolic process//organic substance metabolic process//cellular protein modification process//protein metabolic process//phosphorylation//macromolecule modi…	GO:0016020//GO:0005575	membrane//cellular_component	GO:0016740//GO:0036094//GO:0030554//GO:0016772//GO:1901265//GO:0004672//GO:0001883//GO:0000166//GO:1901363//GO:0032553//GO:0097367//GO:0003674//GO:0016301//GO:0043167//GO:0032549//GO:0005524//GO:0032550//GO:0032559//GO:0097159//GO:0005488//GO:0016773//GO:0035639//GO:0001882//GO:0032555//GO:0043168//GO:0003824//GO:0017076	transferase activity//small molecule binding//adenyl nucleotide binding//transferase activity, transferring phosphorus-containing groups//nucleoside phosphate binding//protein kinase activity//purine nucleoside binding//nucleotide binding//heterocyclic compound binding//ribonucleotide binding//carbohydrate derivative binding//molecular_function//kinase activity//ion binding//ribonucleoside bindin…	NC_024462.2	+	213023222	213025338	2023	sp|Q8RWZ5|SD25_ARATH G-type lectin S-receptor-like serine/threonine-protein kinase SD2-5 OS=Arabidopsis thaliana GN=SD25 PE=1 SV=1//2.88268e-95	--	47	27	10	135	107	172	1.11827	0.564873	0.209666	3.87511	2.80776	3.80259	0.630937	3.49515	29.0387	135.994	-2.2275	2.9781e-09	4.9329e-08	DOWN
100273599	--	--	--	--	--	--	NC_024462.2	+	225114712	225116836	1589	-//-	--	12	51	22	111	130	194	0.386872	1.44575	0.625009	4.31727	4.62227	5.81151	0.819211	4.91702	26.7911	141.411	-2.4001	1.7885e-10	3.5562e-09	DOWN
100273607	--	--	--	--	GO:0005488//GO:0005515//GO:0005179//GO:0005102//GO:0003674	binding//protein binding//hormone activity//receptor binding//molecular_function	NC_024467.2	-	118775845	118783506	2745	sp|Q940Y1|ORP2A_ARATH Oxysterol-binding protein-related protein 2A OS=Arabidopsis thaliana GN=ORP2A PE=2 SV=1//0	--	38	57	84	71	111	57	0.686844	0.905914	1.33792	1.54822	2.21271	0.957306	0.976894	1.57275	58.7086	79.2346	-0.43256	0.34881	0.62169	FALSE
100273652	GO:0044764//GO:0000746//GO:0051704//GO:0009987//GO:0008150	multi-organism cellular process//conjugation//multi-organism process//cellular process//biological_process	GO:0000152//GO:0005680//GO:0005622//GO:0044446//GO:0031461//GO:0005623//GO:0044424//GO:0043231//GO:0005634//GO:1990234//GO:0044428//GO:0032991//GO:0043229//GO:0044464//GO:0043234//GO:0043226//GO:1902494//GO:0000151//GO:0044422//GO:0043227//GO:0005575	nuclear ubiquitin ligase complex//anaphase-promoting complex//intracellular//intracellular organelle part//cullin-RING ubiquitin ligase complex//cell//intracellular part//intracellular membrane-bounded organelle//nucleus//transferase complex//nuclear part//macromolecular complex//intracellular organelle//cell part//protein complex//organelle//catalytic complex//ubiquitin ligase complex//organelle…	GO:0019787//GO:0016740//GO:0004842//GO:0008270//GO:0003674//GO:0046914//GO:0043167//GO:0043169//GO:0005488//GO:0046872//GO:0005515//GO:0003824	ubiquitin-like protein transferase activity//transferase activity//ubiquitin-protein transferase activity//zinc ion binding//molecular_function//transition metal ion binding//ion binding//cation binding//binding//metal ion binding//protein binding//catalytic activity	NC_024460.2	-	48710316	48711658	1343	sp|Q9LRB7|EL5_ORYSJ E3 ubiquitin-protein ligase EL5 OS=Oryza sativa subsp. japonica GN=EL5.1 PE=1 SV=1//2.27388e-15	--	17	18	7	26	31	39	0.609283	0.567257	0.221078	1.1242	1.22534	1.29878	0.465872	1.21611	14.0397	31.3542	-1.1591	0.036045	0.11035	FALSE
100273653	GO:0051220//GO:0007154//GO:0034613//GO:0065008//GO:0044763//GO:0051641//GO:0006621//GO:0051179//GO:0045185//GO:0023052//GO:0033365//GO:0007165//GO:0065007//GO:0070972//GO:0044699//GO:0035437//GO:0050789//GO:0070727//GO:0050896//GO:0050794//GO:0008150//GO:0051235//GO:0051716//GO:1902578//GO:0008104//GO:0051651//GO:0009987//GO:0032507//GO:0044700//GO:0033036//GO:0072595	cytoplasmic sequestering of protein//cell communication//cellular protein localization//regulation of biological quality//single-organism cellular process//cellular localization//protein retention in ER lumen//localization//maintenance of protein location//signaling//protein localization to organelle//signal transduction//biological regulation//protein localization to endoplasmic reticulum//singl…	GO:0043231//GO:0044424//GO:0044425//GO:0005623//GO:0005622//GO:0005575//GO:0043227//GO:0031224//GO:0016021//GO:0016020//GO:0043226//GO:0044464//GO:0043229//GO:0005634	intracellular membrane-bounded organelle//intracellular part//membrane part//cell//intracellular//cellular_component//membrane-bounded organelle//intrinsic component of membrane//integral component of membrane//membrane//organelle//cell part//intracellular organelle//nucleus	GO:0003674//GO:1901363//GO:0003677//GO:0003676//GO:0005048//GO:0046923//GO:0033218//GO:0097159//GO:0005488//GO:0042277	molecular_function//heterocyclic compound binding//DNA binding//nucleic acid binding//signal sequence binding//ER retention sequence binding//amide binding//organic cyclic compound binding//binding//peptide binding	NC_024466.2	+	4076455	4083792	1796	sp|Q12010|YPQ1_YEAST Probable vacuolar amino acid transporter YPQ1 OS=Saccharomyces cerevisiae (strain ATCC 204508 / S288c) GN=YPQ1 PE=1 SV=1//4.79299e-17	--	6	6	35	183	176	150	0.161793	0.142264	0.831674	5.95332	5.23415	3.75838	0.378577	4.98195	15.5022	169.284	-3.4489	7.3476e-19	3.9837e-17	DOWN
100273673	GO:0051704//GO:0009405//GO:0008150	multi-organism process//pathogenesis//biological_process	--	--	--	--	NC_024466.2	+	170830080	170831596	1517	-//-	--	19	28	21	45	30	45	0.602856	0.781188	0.587161	1.72256	1.0498	1.3267	0.657068	1.36635	22.3308	39.7549	-0.8321	0.099147	0.24728	FALSE
100273676	GO:0008152//GO:0008150	metabolic process//biological_process	--	--	GO:0003674//GO:0003824	molecular_function//catalytic activity	NC_024459.2	-	207100033	207105141	2133	sp|Q9LIR4|ILVD_ARATH Dihydroxy-acid dehydratase, chloroplastic OS=Arabidopsis thaliana GN=DHAD PE=2 SV=1//0	--	17	13	27	209	222	256	0.383982	0.258192	0.537407	5.6952	5.53021	5.37284	0.393194	5.53275	19.1135	225.789	-3.5623	4.0232e-23	3.147e-21	DOWN
100273731	--	--	--	--	--	--	NC_024459.2	-	229149978	229151910	1933	sp|Q7X6A5|PPR81_ARATH Pentatricopeptide repeat-containing protein At1g55630 OS=Arabidopsis thaliana GN=At1g55630 PE=2 SV=1//1.24188e-170	--	5	6	4	78	91	95	0.124504	0.131372	0.0877711	2.3432	2.49909	2.19806	0.114549	2.34678	4.97314	86.7572	-4.1248	1.7044e-15	6.3183e-14	DOWN
100273748	--	--	--	--	GO:0003674//GO:0005515//GO:0005488	molecular_function//protein binding//binding	NC_024465.2	-	14098809	14101534	1751	-//-	--	17	24	17	47	50	46	0.467314	0.580107	0.4118	1.55868	1.51585	1.17495	0.486407	1.41649	19.0838	47.3014	-1.3095	0.0074729	0.029725	DOWN
100273750	GO:1901360//GO:0032774//GO:1901576//GO:0010467//GO:0044271//GO:0006139//GO:0009058//GO:1901362//GO:0046483//GO:0034654//GO:0043170//GO:0016070//GO:0090304//GO:0018130//GO:0044238//GO:0071704//GO:0008152//GO:0044260//GO:0034641//GO:0006725//GO:0006351//GO:0009059//GO:0006807//GO:0009987//GO:0097659//GO:0044249//GO:0019438//GO:0044237//GO:0034645//GO:0008150	organic cyclic compound metabolic process//RNA biosynthetic process//organic substance biosynthetic process//gene expression//cellular nitrogen compound biosynthetic process//nucleobase-containing compound metabolic process//biosynthetic process//organic cyclic compound biosynthetic process//heterocycle metabolic process//nucleobase-containing compound biosynthetic process//macromolecule metaboli…	--	--	GO:0016772//GO:0003676//GO:0016740//GO:0003674//GO:0016779//GO:1901363//GO:0097159//GO:0005488//GO:0003824//GO:0003968//GO:0034062//GO:0003723	transferase activity, transferring phosphorus-containing groups//nucleic acid binding//transferase activity//molecular_function//nucleotidyltransferase activity//heterocyclic compound binding//organic cyclic compound binding//binding//catalytic activity//RNA-directed RNA polymerase activity//RNA polymerase activity//RNA binding	NC_024466.2	+	8015352	8016669	1318	-//-	--	5	12	17	36	31	41	0.1826	0.385344	0.547088	1.58611	1.24859	1.39128	0.371677	1.40866	10.9995	35.5969	-1.6943	0.0034807	0.015513	DOWN
100273751	GO:0044238//GO:0071704//GO:0008152//GO:0044260//GO:0034641//GO:0006725//GO:1901360//GO:0010467//GO:0006139//GO:0046483//GO:0006396//GO:0016070//GO:0043170//GO:0090304//GO:0044237//GO:0008150//GO:0006807//GO:0009987	primary metabolic process//organic substance metabolic process//metabolic process//cellular macromolecule metabolic process//cellular nitrogen compound metabolic process//cellular aromatic compound metabolic process//organic cyclic compound metabolic process//gene expression//nucleobase-containing compound metabolic process//heterocycle metabolic process//RNA processing//RNA metabolic process//ma…	--	--	GO:0003674//GO:0016741//GO:1901363//GO:0003676//GO:0008168//GO:0016740//GO:0003824//GO:0008173//GO:0003723//GO:0097159//GO:0005488	molecular_function//transferase activity, transferring one-carbon groups//heterocyclic compound binding//nucleic acid binding//methyltransferase activity//transferase activity//catalytic activity//RNA methyltransferase activity//RNA binding//organic cyclic compound binding//binding	NC_024466.2	+	180533175	180534972	1798	sp|Q76NT0|MRM1_DICDI rRNA methyltransferase 1, mitochondrial OS=Dictyostelium discoideum GN=mrm1 PE=3 SV=1//2.48341e-34	--	0	10	13	113	125	129	0	0.235393	0.306674	3.64952	3.69056	3.20883	0.180689	3.5163	7.20616	120.851	-4.0679	1.5912e-18	8.3842e-17	DOWN
100273755	GO:0007154//GO:0035556//GO:0044763//GO:0023052//GO:0065007//GO:0007165//GO:0050794//GO:0050896//GO:0050789//GO:0044699//GO:0051716//GO:0008150//GO:0000160//GO:0044700//GO:0009987	cell communication//intracellular signal transduction//single-organism cellular process//signaling//biological regulation//signal transduction//regulation of cellular process//response to stimulus//regulation of biological process//single-organism process//cellular response to stimulus//biological_process//phosphorelay signal transduction system//single organism signaling//cellular process	GO:0044425//GO:0005575//GO:0016020//GO:0016021//GO:0031224	membrane part//cellular_component//membrane//integral component of membrane//intrinsic component of membrane	GO:0016301//GO:0003674//GO:0046983//GO:0005057//GO:0004672//GO:0004871//GO:0016772//GO:0000155//GO:0016740//GO:0060089//GO:0003824//GO:0005515//GO:0004872//GO:0004673//GO:0016775//GO:0016773//GO:0005488//GO:0038023	kinase activity//molecular_function//protein dimerization activity//receptor signaling protein activity//protein kinase activity//signal transducer activity//transferase activity, transferring phosphorus-containing groups//phosphorelay sensor kinase activity//transferase activity//molecular transducer activity//catalytic activity//protein binding//receptor activity//protein histidine kinase activ…	NC_024467.2	+	6851933	6853646	1714	sp|Q9LS72|PP261_ARATH Pentatricopeptide repeat-containing protein At3g29230 OS=Arabidopsis thaliana GN=PCMP-E27 PE=2 SV=1//1.88292e-73	--	3	2	7	74	108	113	0.0842473	0.0493858	0.173225	2.50708	3.34491	2.94859	0.102286	2.93353	4.01813	96.285	-4.5827	1.5407e-18	8.1664e-17	DOWN
100273784	GO:0048519//GO:0044765//GO:0016043//GO:0060627//GO:0071840//GO:0009987//GO:1902578//GO:0051234//GO:0071702//GO:0008150//GO:0050794//GO:0044699//GO:0050789//GO:0006897//GO:0065007//GO:0050764//GO:0048523//GO:0051051//GO:0030100//GO:0051129//GO:0045806//GO:0051179//GO:0071705//GO:0016192//GO:0051128//GO:0042886//GO:0051049//GO:0006909//GO:0006810//GO:0015833//GO:0050765//GO:0032879	negative regulation of biological process//single-organism transport//cellular component organization//regulation of vesicle-mediated transport//cellular component organization or biogenesis//cellular process//single-organism localization//establishment of localization//organic substance transport//biological_process//regulation of cellular process//single-organism process//regulation of biologic…	--	--	GO:0032559//GO:0032550//GO:0005524//GO:0032549//GO:0043167//GO:0097159//GO:0005488//GO:0001882//GO:0035639//GO:0032555//GO:0043168//GO:0017076//GO:0030554//GO:0036094//GO:1901265//GO:0000166//GO:0001883//GO:1901363//GO:0032553//GO:0097367//GO:0003674	adenyl ribonucleotide binding//purine ribonucleoside binding//ATP binding//ribonucleoside binding//ion binding//organic cyclic compound binding//binding//nucleoside binding//purine ribonucleoside triphosphate binding//purine ribonucleotide binding//anion binding//purine nucleotide binding//adenyl nucleotide binding//small molecule binding//nucleoside phosphate binding//nucleotide binding//purine …	NC_024466.2	+	165490726	165494747	1220	sp|Q5ZM30|RPR1A_CHICK Regulation of nuclear pre-mRNA domain-containing protein 1A OS=Gallus gallus GN=RPRD1A PE=2 SV=1//2.95259e-15	--	3	13	14	31	38	26	0.118361	0.45099	0.486734	1.47553	1.65347	0.953149	0.352028	1.36072	9.55467	31.5222	-1.7221	0.0058302	0.024109	DOWN
100273802	GO:0036211//GO:0001510//GO:0034470//GO:0008033//GO:0044237//GO:0008150//GO:0043414//GO:0006400//GO:0009987//GO:0006807//GO:0043412//GO:0034660//GO:0044238//GO:0006399//GO:0030488//GO:0071704//GO:0006464//GO:0032259//GO:0019538//GO:0044267//GO:0006725//GO:0044260//GO:0008152//GO:0034641//GO:0006139//GO:0046483//GO:1901360//GO:0009451//GO:0010467//GO:0090304//GO:0006396//GO:0016070//GO:0043170	protein modification process//RNA methylation//ncRNA processing//tRNA processing//cellular metabolic process//biological_process//macromolecule methylation//tRNA modification//cellular process//nitrogen compound metabolic process//macromolecule modification//ncRNA metabolic process//primary metabolic process//tRNA metabolic process//tRNA methylation//organic substance metabolic process//cellular …	GO:0005575//GO:0071944//GO:0009276//GO:0016021//GO:0031224//GO:1902494//GO:0030312//GO:0016020//GO:0009274//GO:0044444//GO:0044464//GO:0043234//GO:1990234//GO:0032991//GO:0044425//GO:0005623//GO:0005737//GO:0044424//GO:0031975//GO:0030313//GO:0005622//GO:0005618//GO:0034708//GO:0031515//GO:0043527	cellular_component//cell periphery//Gram-negative-bacterium-type cell wall//integral component of membrane//intrinsic component of membrane//catalytic complex//external encapsulating structure//membrane//peptidoglycan-based cell wall//cytoplasmic part//cell part//protein complex//transferase complex//macromolecular complex//membrane part//cell//cytoplasm//intracellular part//envelope//cell envelo…	GO:0016426//GO:0003824//GO:0008173//GO:0008757//GO:0051998//GO:0008276//GO:0008171//GO:0010340//GO:0004719//GO:0016741//GO:0003674//GO:0016740//GO:0008175//GO:0016429//GO:0008168	tRNA (adenine) methyltransferase activity//catalytic activity//RNA methyltransferase activity//S-adenosylmethionine-dependent methyltransferase activity//protein carboxyl O-methyltransferase activity//protein methyltransferase activity//O-methyltransferase activity//carboxyl-O-methyltransferase activity//protein-L-isoaspartate (D-aspartate) O-methyltransferase activity//transferase activity, tran…	NC_024460.2	+	10765402	10767637	1298	sp|Q80XC2|TRM61_MOUSE tRNA (adenine(58)-N(1))-methyltransferase catalytic subunit TRMT61A OS=Mus musculus GN=Trmt61a PE=2 SV=1//8.95466e-55	--	21	37	23	67	90	105	0.778736	1.20645	0.751582	2.99741	3.68078	3.61794	0.912257	3.43205	26.3977	85.4541	-1.6947	3.1014e-05	0.00024006	DOWN
100273819	--	--	--	--	GO:1901363//GO:0032553//GO:0097367//GO:0003674//GO:0030554//GO:0036094//GO:1901265//GO:0000166//GO:0001883//GO:0001882//GO:0035639//GO:0032555//GO:0043168//GO:0017076//GO:0032550//GO:0005524//GO:0032559//GO:0032549//GO:0043167//GO:0097159//GO:0005488	heterocyclic compound binding//ribonucleotide binding//carbohydrate derivative binding//molecular_function//adenyl nucleotide binding//small molecule binding//nucleoside phosphate binding//nucleotide binding//purine nucleoside binding//nucleoside binding//purine ribonucleoside triphosphate binding//purine ribonucleotide binding//anion binding//purine nucleotide binding//purine ribonucleoside bind…	NC_024463.2	-	31726007	31729775	1292	-//-	--	11	12	10	21	22	30	0.45762	0.438966	0.366598	1.05398	1.0094	1.15967	0.421061	1.07435	10.9799	23.8808	-1.121	0.073682	0.19657	FALSE
100273850	--	--	--	--	--	--	NC_024459.2	-	246138852	246140550	1562	-//-	--	2	9	9	126	176	133	0.0616304	0.243862	0.244391	4.68421	5.98141	3.80818	0.183294	4.8246	6.35896	143.407	-4.4952	5.1481e-23	3.9918e-21	DOWN
100273853	GO:0006139//GO:0046483//GO:1901360//GO:0009451//GO:0090304//GO:0016070//GO:0043170//GO:0044238//GO:0071704//GO:0006725//GO:0044085//GO:0001522//GO:0044260//GO:0022613//GO:0008152//GO:0034641//GO:0009987//GO:0006807//GO:0071840//GO:0043412//GO:0042254//GO:0044237//GO:0008150	nucleobase-containing compound metabolic process//heterocycle metabolic process//organic cyclic compound metabolic process//RNA modification//nucleic acid metabolic process//RNA metabolic process//macromolecule metabolic process//primary metabolic process//organic substance metabolic process//cellular aromatic compound metabolic process//cellular component biogenesis//pseudouridine synthesis//cel…	--	--	--	--	NC_024462.2	+	206113781	206115860	1302	sp|Q8VZT0|NLAL1_ARATH Putative H/ACA ribonucleoprotein complex subunit 1-like protein 1 OS=Arabidopsis thaliana GN=At3g03920 PE=2 SV=1//1.13048e-14	--	1	6	4	47	34	39	0.0369688	0.19504	0.130308	2.0962	1.38624	1.33968	0.120772	1.60738	3.4582	39.9711	-3.5309	2.1731e-07	2.6169e-06	DOWN
100273885	--	--	--	--	--	--	NC_024467.2	-	53061312	53078355	1550	-//-	--	17	17	19	22	88	58	0.527914	0.464195	0.51993	0.824209	3.01386	1.67357	0.504013	1.83721	17.6739	54.2176	-1.6171	0.030345	0.095864	FALSE
100273894	GO:0097659//GO:0009987//GO:1903506//GO:0006807//GO:0009059//GO:0006351//GO:0080090//GO:0019219//GO:0019438//GO:0044249//GO:0051252//GO:0031323//GO:0051171//GO:0034645//GO:0031326//GO:0044237//GO:0010468//GO:0060255//GO:0008150//GO:0050789//GO:0050794//GO:0009058//GO:0006139//GO:1901362//GO:0046483//GO:1901576//GO:0019222//GO:1901360//GO:0032774//GO:0044271//GO:0010467//GO:0010556//GO:0090304//GO:…	nucleic acid-templated transcription//cellular process//regulation of nucleic acid-templated transcription//nitrogen compound metabolic process//macromolecule biosynthetic process//transcription, DNA-templated//regulation of primary metabolic process//regulation of nucleobase-containing compound metabolic process//aromatic compound biosynthetic process//cellular biosynthetic process//regulation o…	GO:0044444//GO:0044464//GO:0043226//GO:0043229//GO:0005575//GO:0043227//GO:0005739//GO:0005623//GO:0005737//GO:0044424//GO:0043231//GO:0005622	cytoplasmic part//cell part//organelle//intracellular organelle//cellular_component//membrane-bounded organelle//mitochondrion//cell//cytoplasm//intracellular part//intracellular membrane-bounded organelle//intracellular	GO:0005488//GO:0097159//GO:0043566//GO:0003677//GO:0003676//GO:0003674//GO:1901363//GO:0003690	binding//organic cyclic compound binding//structure-specific DNA binding//DNA binding//nucleic acid binding//molecular_function//heterocyclic compound binding//double-stranded DNA binding	NC_024462.2	-	128466061	128467439	1379	-//-	--	10	18	10	66	74	75	0.349045	0.552448	0.307581	2.77924	2.84865	2.43245	0.403025	2.68678	12.3709	70.8039	-2.5169	1.218e-07	1.5409e-06	DOWN
100273895	GO:0016070//GO:0043170//GO:0034654//GO:0065007//GO:0006355//GO:0090304//GO:0010556//GO:0010467//GO:0044271//GO:0032774//GO:1901360//GO:0019222//GO:1901576//GO:1901362//GO:0046483//GO:0009058//GO:0006139//GO:0034641//GO:0005975//GO:2000112//GO:0044260//GO:0008152//GO:0006725//GO:2001141//GO:0018130//GO:0071704//GO:0009889//GO:0044238//GO:0019438//GO:0044249//GO:0019219//GO:0080090//GO:0009059//GO:…	RNA metabolic process//macromolecule metabolic process//nucleobase-containing compound biosynthetic process//biological regulation//regulation of transcription, DNA-templated//nucleic acid metabolic process//regulation of macromolecule biosynthetic process//gene expression//cellular nitrogen compound biosynthetic process//RNA biosynthetic process//organic cyclic compound metabolic process//regula…	--	--	GO:0001071//GO:0003676//GO:0003677//GO:0003700//GO:1901363//GO:0003674//GO:0097159//GO:0005488//GO:0016798//GO:0004553//GO:0016787//GO:0003824	nucleic acid binding transcription factor activity//nucleic acid binding//DNA binding//transcription factor activity, sequence-specific DNA binding//heterocyclic compound binding//molecular_function//organic cyclic compound binding//binding//hydrolase activity, acting on glycosyl bonds//hydrolase activity, hydrolyzing O-glycosyl compounds//hydrolase activity//catalytic activity	NC_024465.2	-	77376492	77379327	1763	sp|Q9M088|E135_ARATH Glucan endo-1,3-beta-glucosidase 5 OS=Arabidopsis thaliana GN=At4g31140 PE=1 SV=1//3.33277e-157	--	16	67	23	51	53	63	0.436831	1.60844	0.553349	1.67983	1.59586	1.59822	0.866208	1.62463	33.3528	54.8755	-0.71836	0.14171	0.32524	FALSE
100273919	GO:0006259//GO:0071704//GO:0034645//GO:0044238//GO:0006260//GO:0044237//GO:0006725//GO:0008150//GO:0034641//GO:0044260//GO:0008152//GO:0046483//GO:0006139//GO:0009058//GO:0009987//GO:0006807//GO:1901576//GO:0009059//GO:1901360//GO:0090304//GO:0043170//GO:0044249	DNA metabolic process//organic substance metabolic process//cellular macromolecule biosynthetic process//primary metabolic process//DNA replication//cellular metabolic process//cellular aromatic compound metabolic process//biological_process//cellular nitrogen compound metabolic process//cellular macromolecule metabolic process//metabolic process//heterocycle metabolic process//nucleobase-contain…	GO:0005623//GO:0005575//GO:0044425//GO:0044424//GO:0043231//GO:0031981//GO:0044446//GO:0016020//GO:0000808//GO:0044454//GO:0005622//GO:0043228//GO:0016021//GO:0031224//GO:0043227//GO:0044427//GO:0044422//GO:0000228//GO:0043233//GO:0044464//GO:0043226//GO:0043234//GO:0005664//GO:0070013//GO:0005634//GO:0043232//GO:0043229//GO:0031974//GO:0032991//GO:0044428//GO:0005694	cell//cellular_component//membrane part//intracellular part//intracellular membrane-bounded organelle//nuclear lumen//intracellular organelle part//membrane//origin recognition complex//nuclear chromosome part//intracellular//non-membrane-bounded organelle//integral component of membrane//intrinsic component of membrane//membrane-bounded organelle//chromosomal part//organelle part//nuclear chromo…	GO:0003674//GO:1901363//GO:0003676//GO:0003677//GO:0005488//GO:0097159	molecular_function//heterocyclic compound binding//nucleic acid binding//DNA binding//binding//organic cyclic compound binding	NC_024461.2	-	143313258	143320604	3989	-//-	--	5	4	9	108	65	96	0.0603326	0.0424404	0.0956978	1.57219	0.86501	1.07635	0.0661569	1.17119	6.02037	89.5016	-3.894	2.0098e-11	4.5841e-10	DOWN
100273979	GO:0006820//GO:1903825//GO:0006810//GO:0044763//GO:0098656//GO:0071705//GO:0015849//GO:0051179//GO:0003333//GO:0046942//GO:0015711//GO:0055085//GO:0044699//GO:0044419//GO:0034220//GO:0008150//GO:0051234//GO:0071702//GO:1902578//GO:0009987//GO:0006865//GO:0006811//GO:0044765//GO:0051704	anion transport//organic acid transmembrane transport//transport//single-organism cellular process//anion transmembrane transport//nitrogen compound transport//organic acid transport//localization//amino acid transmembrane transport//carboxylic acid transport//organic anion transport//transmembrane transport//single-organism process//interspecies interaction between organisms//ion transmembrane t…	--	--	--	--	NC_024462.2	+	38547770	38551498	1627	sp|Q9FKS8|LHT1_ARATH Lysine histidine transporter 1 OS=Arabidopsis thaliana GN=LHT1 PE=1 SV=1//0	--	7	20	16	272	226	169	0.207089	0.520266	0.417115	9.70796	7.37382	4.64565	0.38149	7.24248	13.7892	223.699	-4.0199	2.6967e-11	6.0384e-10	DOWN
100273995	GO:0008610//GO:0032774//GO:1901360//GO:1901576//GO:0042158//GO:0010467//GO:0044271//GO:0006796//GO:0009058//GO:0006139//GO:0046483//GO:1901362//GO:0034654//GO:0044255//GO:0006793//GO:0009247//GO:0016070//GO:0043170//GO:0044710//GO:0090304//GO:0006464//GO:0018130//GO:0019538//GO:0044238//GO:1901137//GO:0006664//GO:0071704//GO:0006643//GO:0044260//GO:0019637//GO:0044763//GO:0008152//GO:0034641//GO:…	lipid biosynthetic process//RNA biosynthetic process//organic cyclic compound metabolic process//organic substance biosynthetic process//lipoprotein biosynthetic process//gene expression//cellular nitrogen compound biosynthetic process//phosphate-containing compound metabolic process//biosynthetic process//nucleobase-containing compound metabolic process//heterocycle metabolic process//organic cy…	GO:0044424//GO:0043231//GO:0044425//GO:0005623//GO:0005622//GO:0043226//GO:0044464//GO:0043229//GO:0005634//GO:0005575//GO:0043227//GO:0031224//GO:0016021//GO:0016020	intracellular part//intracellular membrane-bounded organelle//membrane part//cell//intracellular//organelle//cell part//intracellular organelle//nucleus//cellular_component//membrane-bounded organelle//intrinsic component of membrane//integral component of membrane//membrane	GO:0016757//GO:0016772//GO:0003677//GO:0003676//GO:0016740//GO:0003674//GO:0016779//GO:0008375//GO:0008194//GO:1901363//GO:0016758//GO:0097159//GO:0005488//GO:0017176//GO:0003824//GO:0003899//GO:0034062	transferase activity, transferring glycosyl groups//transferase activity, transferring phosphorus-containing groups//DNA binding//nucleic acid binding//transferase activity//molecular_function//nucleotidyltransferase activity//acetylglucosaminyltransferase activity//UDP-glycosyltransferase activity//heterocyclic compound binding//transferase activity, transferring hexosyl groups//organic cyclic c…	NC_024460.2	+	150582915	150597317	1593	sp|Q9M1J2|RPE5A_ARATH DNA-directed RNA polymerase V subunit 5A OS=Arabidopsis thaliana GN=NRPE5A PE=1 SV=1//1.27195e-58	--	20	44	24	150	155	176	0.60431	1.16902	0.639026	5.46792	5.16521	4.94133	0.804117	5.19149	28.4111	158.3	-2.4781	1.1189e-11	2.6507e-10	DOWN
100274012	GO:0016032//GO:0044711//GO:0072593//GO:0044237//GO:0009165//GO:0008150//GO:0009117//GO:0044699//GO:0044419//GO:0044281//GO:0006733//GO:0006801//GO:0009108//GO:0006807//GO:0019363//GO:0009987//GO:0046496//GO:0006753//GO:0090407//GO:0055114//GO:0051704//GO:0044249//GO:0019438//GO:0072525//GO:0044238//GO:0071704//GO:0051188//GO:0072524//GO:0018130//GO:1901293//GO:0006725//GO:0044403//GO:0008152//GO:…	viral process//single-organism biosynthetic process//reactive oxygen species metabolic process//cellular metabolic process//nucleotide biosynthetic process//biological_process//nucleotide metabolic process//single-organism process//interspecies interaction between organisms//small molecule metabolic process//oxidoreduction coenzyme metabolic process//superoxide metabolic process//coenzyme biosynt…	GO:0005575//GO:0044423//GO:0036338//GO:0019012//GO:0019031	cellular_component//virion part//viral membrane//virion//viral envelope	GO:0003824//GO:0016721//GO:0016491//GO:0016773//GO:0046872//GO:0004784//GO:0043167//GO:0043169//GO:0003951//GO:0005488//GO:0003674//GO:0016301//GO:0016772//GO:0016740//GO:0016209	catalytic activity//oxidoreductase activity, acting on superoxide radicals as acceptor//oxidoreductase activity//phosphotransferase activity, alcohol group as acceptor//metal ion binding//superoxide dismutase activity//ion binding//cation binding//NAD+ kinase activity//binding//molecular_function//kinase activity//transferase activity, transferring phosphorus-containing groups//transferase activi…	NC_024467.2	+	25846592	25849249	1548	sp|Q5VRL3|SODF1_ORYSJ Superoxide dismutase [Fe] 1, chloroplastic OS=Oryza sativa subsp. japonica GN=Os06g0115400 PE=2 SV=1//9.86296e-154	--	26	19	24	192	270	198	0.808441	0.519477	0.657603	7.20239	9.25901	5.7206	0.66184	7.394	23.3096	217.703	-3.2234	4.9884e-20	3.0368e-18	DOWN
100274015	GO:0055114//GO:0044699//GO:0008150//GO:0044710//GO:0008152	oxidation-reduction process//single-organism process//biological_process//single-organism metabolic process//metabolic process	--	--	GO:0046872//GO:0005506//GO:0005488//GO:0097159//GO:0043167//GO:0043169//GO:0003824//GO:0046906//GO:0016491//GO:0016705//GO:0046914//GO:0003674//GO:0020037//GO:1901363	metal ion binding//iron ion binding//binding//organic cyclic compound binding//ion binding//cation binding//catalytic activity//tetrapyrrole binding//oxidoreductase activity//oxidoreductase activity, acting on paired donors, with incorporation or reduction of molecular oxygen//transition metal ion binding//molecular_function//heme binding//heterocyclic compound binding	NC_024467.2	-	81994757	82001380	1720	sp|Q5Z5R4|C7016_ORYSJ Ent-kaurene oxidase 2 OS=Oryza sativa subsp. japonica GN=CYP701A6 PE=1 SV=1//0	--	9	31	10	82	131	97	0.25186	0.76281	0.246601	2.76842	4.0431	2.52226	0.420424	3.11126	15.8266	101.85	-2.686	3.9572e-10	7.4791e-09	DOWN
100274018	GO:1901566//GO:0009058//GO:0010467//GO:0044271//GO:1901576//GO:1901564//GO:0043170//GO:0071704//GO:0043043//GO:0044238//GO:0019538//GO:0044267//GO:0034641//GO:0044260//GO:0008152//GO:0009987//GO:0006807//GO:0043604//GO:0009059//GO:0044249//GO:0034645//GO:0006412//GO:0044237//GO:0043603//GO:0006518//GO:0008150	organonitrogen compound biosynthetic process//biosynthetic process//gene expression//cellular nitrogen compound biosynthetic process//organic substance biosynthetic process//organonitrogen compound metabolic process//macromolecule metabolic process//organic substance metabolic process//peptide biosynthetic process//primary metabolic process//protein metabolic process//cellular protein metabolic p…	GO:0005623//GO:0044424//GO:0030529//GO:0005737//GO:0005622//GO:0043228//GO:0044464//GO:0044444//GO:0043226//GO:0043232//GO:0032991//GO:0043229//GO:0005575//GO:0005840	cell//intracellular part//ribonucleoprotein complex//cytoplasm//intracellular//non-membrane-bounded organelle//cell part//cytoplasmic part//organelle//intracellular non-membrane-bounded organelle//macromolecular complex//intracellular organelle//cellular_component//ribosome	GO:0003676//GO:0008097//GO:0005198//GO:0019843//GO:0003674//GO:1901363//GO:0003735//GO:0097159//GO:0005488//GO:0003723	nucleic acid binding//5S rRNA binding//structural molecule activity//rRNA binding//molecular_function//heterocyclic compound binding//structural constituent of ribosome//organic cyclic compound binding//binding//RNA binding	NC_024466.2	-	144951798	144954838	1283	sp|Q9AAV8|RL25_CAUCR 50S ribosomal protein L25 OS=Caulobacter crescentus (strain ATCC 19089 / CB15) GN=rplY PE=3 SV=1//3.42118e-19	--	10	4	11	57	52	64	0.375162	0.131952	0.363655	2.57985	2.15154	2.23101	0.290256	2.3208	8.5689	57.0348	-2.7347	1.3544e-07	1.7014e-06	DOWN
100274020	--	--	--	--	--	--	NC_024460.2	+	198177247	198179580	2240	sp|B7E321|DRB5_ORYSJ Double-stranded RNA-binding protein 5 OS=Oryza sativa subsp. japonica GN=DRB5 PE=2 SV=1//2.67722e-72	--	35	36	37	133	128	110	0.822591	0.743971	0.766293	3.7711	3.31781	2.4022	0.777618	3.16371	35.9891	123.358	-1.7772	1.0984e-06	1.1531e-05	DOWN
100274043	GO:0044281//GO:0044699//GO:0015012//GO:0008150//GO:1901135//GO:0044237//GO:0006029//GO:0034645//GO:0009101//GO:0044711//GO:0043436//GO:0044249//GO:0009100//GO:0006023//GO:0030166//GO:0030201//GO:0006790//GO:0009059//GO:0006024//GO:0006807//GO:0009987//GO:0008152//GO:0044260//GO:0044763//GO:0006022//GO:0019538//GO:0071704//GO:1901137//GO:0044238//GO:0043170//GO:1901564//GO:0044710//GO:0044272//GO:…	small molecule metabolic process//single-organism process//heparan sulfate proteoglycan biosynthetic process//biological_process//carbohydrate derivative metabolic process//cellular metabolic process//proteoglycan metabolic process//cellular macromolecule biosynthetic process//glycoprotein biosynthetic process//single-organism biosynthetic process//oxoacid metabolic process//cellular biosynthetic…	GO:0016020//GO:0031224//GO:0016021//GO:0005575//GO:0044425	membrane//intrinsic component of membrane//integral component of membrane//cellular_component//membrane part	--	--	NC_024468.2	+	114294232	114295803	1572	sp|Q9LT84|U496M_ARATH UPF0496 protein At3g19330 OS=Arabidopsis thaliana GN=At3g19330 PE=2 SV=2//1.14028e-11	--	4	7	5	23	40	38	0.122477	0.188464	0.134909	0.849614	1.35076	1.08113	0.148617	1.09384	5.21679	32.8928	-2.6565	5.6028e-05	0.00040742	DOWN
100274058	GO:0008152//GO:0044710//GO:0008150//GO:0044699//GO:0055114	metabolic process//single-organism metabolic process//biological_process//single-organism process//oxidation-reduction process	--	--	GO:0003674//GO:0003824//GO:0016491//GO:0046872//GO:0043169//GO:0043167//GO:0005488	molecular_function//catalytic activity//oxidoreductase activity//metal ion binding//cation binding//ion binding//binding	NC_024463.2	+	3891196	3893063	1350	sp|F4J0A8|P4H6_ARATH Probable prolyl 4-hydroxylase 6 OS=Arabidopsis thaliana GN=P4H6 PE=2 SV=1//3.04523e-21	--	26	12	19	25	19	32	0.995598	0.404045	0.641123	1.15492	0.802399	1.13858	0.680255	1.03196	19.6078	24.9634	-0.34839	0.48145	0.76208	FALSE
100274071	--	--	--	--	--	--	NC_024459.2	+	17973680	17975699	1514	-//-	--	11	24	34	1235	1197	1505	0.349714	0.670917	0.952525	47.3683	41.9701	44.4588	0.657718	44.5991	22.3777	1294.46	-5.8541	3.6384e-74	3.8003e-71	DOWN
100274078	--	--	--	--	--	--	NC_024460.2	-	5964116	5965557	1442	sp|Q9M8M3|PP136_ARATH Pentatricopeptide repeat-containing protein At1g80550, mitochondrial OS=Arabidopsis thaliana GN=At1g80550 PE=2 SV=1//6.98301e-129	--	5	9	9	37	27	24	0.166898	0.264156	0.264728	1.48999	0.993963	0.744377	0.231927	1.07611	7.49516	29.5159	-1.9775	0.0025415	0.011798	DOWN
100274087	--	--	--	--	GO:0036094//GO:1901265//GO:0000166//GO:1901363//GO:0003674//GO:0005488//GO:0097159	small molecule binding//nucleoside phosphate binding//nucleotide binding//heterocyclic compound binding//molecular_function//binding//organic cyclic compound binding	NC_024460.2	+	70442758	70460733	2651	sp|Q5XUX6|RMI1_ARATH RecQ-mediated genome instability protein 1 OS=Arabidopsis thaliana GN=RMI1 PE=1 SV=1//4.25143e-113	--	20	103	45	46	46	62	0.376925	1.70687	0.747334	1.04588	0.956112	1.08572	0.943709	1.02924	52.6897	50.4734	0.061998	0.83175	1	FALSE
100274141	GO:0071704//GO:0009889//GO:0044238//GO:0018130//GO:0006725//GO:2001141//GO:0034641//GO:2000112//GO:0008152//GO:0044260//GO:0046483//GO:1901362//GO:0009058//GO:0006139//GO:0010467//GO:0044271//GO:0032774//GO:1901360//GO:0019222//GO:1901576//GO:0006355//GO:0065007//GO:0090304//GO:0010556//GO:0016070//GO:0043170//GO:0034654//GO:0034645//GO:0051171//GO:0031323//GO:0051252//GO:0010468//GO:0044237//GO:…	organic substance metabolic process//regulation of biosynthetic process//primary metabolic process//heterocycle biosynthetic process//cellular aromatic compound metabolic process//regulation of RNA biosynthetic process//cellular nitrogen compound metabolic process//regulation of cellular macromolecule biosynthetic process//metabolic process//cellular macromolecule metabolic process//heterocycle m…	GO:0005623//GO:0043231//GO:0044424//GO:0005622//GO:0005575//GO:0043227//GO:0044464//GO:0043226//GO:0005634//GO:0043229	cell//intracellular membrane-bounded organelle//intracellular part//intracellular//cellular_component//membrane-bounded organelle//cell part//organelle//nucleus//intracellular organelle	GO:0003674//GO:0005515//GO:0005488	molecular_function//protein binding//binding	NC_024463.2	-	18196347	18197747	1111	sp|Q75GK1|IAA12_ORYSJ Auxin-responsive protein IAA12 OS=Oryza sativa subsp. japonica GN=IAA12 PE=2 SV=1//1.06839e-47	--	1	6	0	30	27	35	0.0433243	0.228571	0	1.56803	1.29009	1.40897	0.0906317	1.42236	2.14848	30.2962	-3.8178	1.7284e-06	1.7482e-05	DOWN
100274147	--	--	--	--	--	--	NC_024468.2	+	30897413	30899504	2092	sp|Q9C9I3|PP115_ARATH Pentatricopeptide repeat-containing protein At1g71460, chloroplastic OS=Arabidopsis thaliana GN=PCMP-A3 PE=2 SV=1//9.27298e-16	--	5	3	1	168	119	202	0.115041	0.0606936	0.020275	4.66331	3.01965	4.31854	0.0653367	4.0005	3.10597	160.982	-5.6957	4.8364e-25	4.4153e-23	DOWN
100274154	--	--	--	--	GO:0004860//GO:0098772//GO:0030234//GO:0003674//GO:0004857//GO:0019210//GO:0019887//GO:0019207	protein kinase inhibitor activity//molecular function regulator//enzyme regulator activity//molecular_function//enzyme inhibitor activity//kinase inhibitor activity//protein kinase regulator activity//kinase regulator activity	NC_024467.2	-	151217338	151218738	1250	-//-	--	10	15	6	30	19	42	0.385067	0.507884	0.203594	1.39366	0.806892	1.50275	0.365515	1.23443	10.1763	29.8067	-1.5504	0.010563	0.039835	DOWN
100274177	GO:0006810//GO:0034613//GO:0051179//GO:0016192//GO:0051641//GO:0051649//GO:0015031//GO:0008104//GO:0006886//GO:0046907//GO:0033036//GO:0045184//GO:0071702//GO:0051234//GO:0008150//GO:0070727	transport//cellular protein localization//localization//vesicle-mediated transport//cellular localization//establishment of localization in cell//protein transport//protein localization//intracellular protein transport//intracellular transport//macromolecule localization//establishment of protein localization//organic substance transport//establishment of localization//biological_process//cellula…	GO:0005886//GO:0030136//GO:0012506//GO:0031988//GO:0030125//GO:0044431//GO:0030140//GO:0005623//GO:0030133//GO:0044425//GO:0044424//GO:0043231//GO:0030135//GO:0005737//GO:0031410//GO:0030660//GO:0012510//GO:0044446//GO:0005622//GO:0044433//GO:0044464//GO:0030132//GO:0044444//GO:0031090//GO:0043226//GO:0043234//GO:0030120//GO:0030658//GO:0032991//GO:0098588//GO:0030665//GO:0098797//GO:0016023//GO:…	plasma membrane//clathrin-coated vesicle//vesicle membrane//membrane-bounded vesicle//clathrin vesicle coat//Golgi apparatus part//trans-Golgi network transport vesicle//cell//transport vesicle//membrane part//intracellular part//intracellular membrane-bounded organelle//coated vesicle//cytoplasm//cytoplasmic vesicle//Golgi-associated vesicle membrane//trans-Golgi network transport vesicle membra…	GO:0005198//GO:0003674	structural molecule activity//molecular_function	NC_024467.2	-	145518103	145525819	4236	sp|Q0WSY2|FPP4_ARATH Filament-like plant protein 4 OS=Arabidopsis thaliana GN=FPP4 PE=1 SV=1//0	--	57	54	50	99	105	75	0.929718	0.774476	0.718661	1.94811	1.88883	1.13668	0.807618	1.65787	53.8871	92.9095	-0.78589	0.029698	0.094319	FALSE
100274179	--	--	--	--	GO:0005515//GO:0005488//GO:0003674	protein binding//binding//molecular_function	NC_024465.2	+	151509520	151513003	3273	sp|Q9SJZ3|PP169_ARATH Pentatricopeptide repeat-containing protein At2g22410, mitochondrial OS=Arabidopsis thaliana GN=PCMP-E28 PE=2 SV=1//1.11852e-142	--	2	2	2	78	75	59	0.0320035	0.0281407	0.0282017	1.50579	1.3236	0.877246	0.0294487	1.23554	2.00224	70.6561	-5.1411	3.7303e-16	1.5071e-14	DOWN
100274235	GO:0008152//GO:0008150	metabolic process//biological_process	GO:0019028//GO:0019012//GO:0044423//GO:0005575	viral capsid//virion//virion part//cellular_component	GO:0050662//GO:0003674//GO:0005198//GO:0048037//GO:0016491//GO:0003824//GO:0005488	coenzyme binding//molecular_function//structural molecule activity//cofactor binding//oxidoreductase activity//catalytic activity//binding	NC_024460.2	+	224133287	224136024	1400	sp|Q9M2E2|SDR1_ARATH (+)-neomenthol dehydrogenase OS=Arabidopsis thaliana GN=SDR1 PE=1 SV=1//4.00806e-86	--	8	20	14	37	41	85	0.288439	0.634062	0.444805	1.60941	1.63033	2.84764	0.455769	2.02913	13.513	52.5263	-1.9587	0.00091137	0.0048282	DOWN
100274239	GO:0044106//GO:0006586//GO:0071704//GO:0044238//GO:0034641//GO:0008152//GO:0044763//GO:0006725//GO:0006576//GO:1901360//GO:0006082//GO:0046483//GO:0042430//GO:1901564//GO:0009072//GO:0044710//GO:0044237//GO:0009308//GO:0006520//GO:1901605//GO:0044281//GO:0044699//GO:0008150//GO:0019752//GO:0006568//GO:0006807//GO:0009987//GO:0043436	cellular amine metabolic process//indolalkylamine metabolic process//organic substance metabolic process//primary metabolic process//cellular nitrogen compound metabolic process//metabolic process//single-organism cellular process//cellular aromatic compound metabolic process//cellular biogenic amine metabolic process//organic cyclic compound metabolic process//organic acid metabolic process//het…	--	--	GO:0003674//GO:0016860//GO:0016861//GO:0003824//GO:0004640//GO:0016853	molecular_function//intramolecular oxidoreductase activity//intramolecular oxidoreductase activity, interconverting aldoses and ketoses//catalytic activity//phosphoribosylanthranilate isomerase activity//isomerase activity	NC_024464.2	+	125931610	125933943	1406	sp|Q42440|PAI1_ARATH N-(5&apos;-phosphoribosyl)anthranilate isomerase 1, chloroplastic OS=Arabidopsis thaliana GN=PAI1 PE=2 SV=1//1.57488e-83	--	13	13	4	68	64	72	0.465922	0.409686	0.12633	2.94022	2.52974	2.39775	0.333979	2.62257	10.0677	67.3659	-2.7423	2.2994e-08	3.2873e-07	DOWN
100274250	GO:0008150//GO:0006508//GO:0008152//GO:0019538//GO:0071704//GO:0044238//GO:0043170	biological_process//proteolysis//metabolic process//protein metabolic process//organic substance metabolic process//primary metabolic process//macromolecule metabolic process	--	--	GO:0005515//GO:0016787//GO:0003824//GO:0005488//GO:0017171//GO:0004175//GO:0008233//GO:0003674//GO:0008236//GO:0070011//GO:0004252	protein binding//hydrolase activity//catalytic activity//binding//serine hydrolase activity//endopeptidase activity//peptidase activity//molecular_function//serine-type peptidase activity//peptidase activity, acting on L-amino acid peptides//serine-type endopeptidase activity	NC_024464.2	-	151367047	151371937	2190	sp|Q9FIV6|DGP10_ARATH Protease Do-like 10, mitochondrial OS=Arabidopsis thaliana GN=DEGP10 PE=2 SV=1//0	--	6	15	15	77	56	56	0.136548	0.300168	0.300818	2.11411	1.40556	1.1842	0.245845	1.56796	11.6082	63.1943	-2.4446	1.0173e-06	1.0774e-05	DOWN
100274259	GO:0019538//GO:0071704//GO:0044238//GO:0008152//GO:0043170//GO:0008150//GO:0006508	protein metabolic process//organic substance metabolic process//primary metabolic process//metabolic process//macromolecule metabolic process//biological_process//proteolysis	GO:0031012//GO:0005575	extracellular matrix//cellular_component	GO:0008233//GO:0046914//GO:0003674//GO:0008270//GO:0070011//GO:0004222//GO:0016787//GO:0003824//GO:0046872//GO:0008237//GO:0004175//GO:0005488//GO:0043169//GO:0043167	peptidase activity//transition metal ion binding//molecular_function//zinc ion binding//peptidase activity, acting on L-amino acid peptides//metalloendopeptidase activity//hydrolase activity//catalytic activity//metal ion binding//metallopeptidase activity//endopeptidase activity//binding//cation binding//ion binding	NC_024467.2	-	1977796	1979126	1331	sp|O04529|2MMP_ARATH Metalloendoproteinase 2-MMP OS=Arabidopsis thaliana GN=2MMP PE=1 SV=1//3.23894e-94	--	29	7	8	53	35	26	1.04873	0.222589	0.254938	2.3123	1.39592	0.87366	0.508754	1.5273	15.6674	38.5479	-1.2989	0.069	0.18674	FALSE
100274336	GO:0044710//GO:0008152//GO:0055114//GO:0044699//GO:0008150	single-organism metabolic process//metabolic process//oxidation-reduction process//single-organism process//biological_process	--	--	GO:0003674//GO:0046872//GO:0005488//GO:0043169//GO:0043167//GO:0003824//GO:0005509//GO:0016491	molecular_function//metal ion binding//binding//cation binding//ion binding//catalytic activity//calcium ion binding//oxidoreductase activity	NC_024461.2	-	193802529	193808465	2092	sp|F4JJJ3|NDB3_ARATH External alternative NAD(P)H-ubiquinone oxidoreductase B3, mitochondrial OS=Arabidopsis thaliana GN=NDB3 PE=2 SV=1//0	--	12	64	23	67	97	152	0.276099	1.2948	0.466326	1.85977	2.4614	3.24959	0.679074	2.52359	30.953	101.95	-1.7197	0.0015281	0.0075497	DOWN
100274358	GO:0055114//GO:0044699//GO:0008150//GO:0044710//GO:0008152	oxidation-reduction process//single-organism process//biological_process//single-organism metabolic process//metabolic process	--	--	GO:0046872//GO:0097159//GO:0005488//GO:0005506//GO:0043169//GO:0043167//GO:0003824//GO:0046906//GO:0016491//GO:0016705//GO:0003674//GO:0046914//GO:0020037//GO:1901363	metal ion binding//organic cyclic compound binding//binding//iron ion binding//cation binding//ion binding//catalytic activity//tetrapyrrole binding//oxidoreductase activity//oxidoreductase activity, acting on paired donors, with incorporation or reduction of molecular oxygen//molecular_function//transition metal ion binding//heme binding//heterocyclic compound binding	NC_024464.2	-	156037211	156039183	1757	sp|Q9LUC5|C7A15_ARATH Cytochrome P450 72A15 OS=Arabidopsis thaliana GN=CYP72A15 PE=2 SV=1//6.50334e-50	--	23	46	27	119	92	81	0.630089	1.10808	0.651801	3.93298	2.77964	2.06187	0.796655	2.92483	31.1195	97.764	-1.6515	9.3429e-05	0.00064401	DOWN
100274417	--	--	--	--	--	--	NC_024466.2	+	134410245	134413472	2691	sp|Q9M302|PP270_ARATH Pentatricopeptide repeat-containing protein At3g48810 OS=Arabidopsis thaliana GN=At3g48810 PE=2 SV=1//6.77285e-28	--	13	10	11	59	54	73	0.269713	0.18243	0.201107	1.47676	1.2356	1.40729	0.21775	1.37322	11.4749	61.136	-2.4135	7.9063e-07	8.5603e-06	DOWN
100274432	--	--	--	--	GO:0003674//GO:0005515//GO:0005488	molecular_function//protein binding//binding	NC_024459.2	+	11126731	11130713	1840	sp|Q6AZT7|NPHP3_XENLA Nephrocystin-3 OS=Xenopus laevis GN=nphp3 PE=2 SV=1//1.79042e-09	--	2	11	11	105	98	102	0.0523188	0.253022	0.25357	3.31374	2.82735	2.4793	0.186304	2.87346	7.60373	100.977	-3.7312	5.0353e-15	1.7775e-13	DOWN
100274438	GO:0006518//GO:0009152//GO:0009117//GO:0008150//GO:0072521//GO:1901135//GO:0009165//GO:0009124//GO:0044281//GO:0009161//GO:0044699//GO:0034645//GO:0044711//GO:0036211//GO:0044237//GO:0009156//GO:0006412//GO:0019693//GO:0043603//GO:0043412//GO:0016310//GO:0019438//GO:0044249//GO:0009987//GO:0006807//GO:0009126//GO:0090407//GO:0009059//GO:0043604//GO:0006753//GO:0009167//GO:0044267//GO:0006725//GO:…	peptide metabolic process//purine ribonucleotide biosynthetic process//nucleotide metabolic process//biological_process//purine-containing compound metabolic process//carbohydrate derivative metabolic process//nucleotide biosynthetic process//nucleoside monophosphate biosynthetic process//small molecule metabolic process//ribonucleoside monophosphate metabolic process//single-organism process//ce…	GO:0005575//GO:0019012	cellular_component//virion	GO:0001882//GO:0035639//GO:0003723//GO:0043168//GO:0032555//GO:0017076//GO:0003824//GO:0005524//GO:0032550//GO:0032559//GO:0043167//GO:0032549//GO:0005488//GO:0097159//GO:0016773//GO:0016842//GO:1901363//GO:0097367//GO:0032553//GO:0016301//GO:0003674//GO:0016740//GO:0030554//GO:0004018//GO:0036094//GO:1901265//GO:0003676//GO:0016829//GO:0016772//GO:0000166//GO:0016840//GO:0004672//GO:0001883	nucleoside binding//purine ribonucleoside triphosphate binding//RNA binding//anion binding//purine ribonucleotide binding//purine nucleotide binding//catalytic activity//ATP binding//purine ribonucleoside binding//adenyl ribonucleotide binding//ion binding//ribonucleoside binding//binding//organic cyclic compound binding//phosphotransferase activity, alcohol group as acceptor//amidine-lyase activ…	NC_024460.2	-	53484720	53488015	2068	sp|Q3EDL4|Y1154_ARATH Probable serine/threonine-protein kinase At1g01540 OS=Arabidopsis thaliana GN=At1g01540 PE=1 SV=2//1.52496e-167	--	21	14	17	100	96	98	0.488781	0.286524	0.348676	2.80799	2.46429	2.11945	0.37466	2.46391	17.6491	97.2969	-2.4628	2.9814e-09	4.9361e-08	DOWN
100274463	--	--	--	--	GO:0008270//GO:0046914//GO:0003674//GO:0043169//GO:0043167//GO:0005488//GO:0046872	zinc ion binding//transition metal ion binding//molecular_function//cation binding//ion binding//binding//metal ion binding	NC_024462.2	-	197665382	197668707	1826	sp|Q0WQK2|ZDHC9_ARATH Probable protein S-acyltransferase 7 OS=Arabidopsis thaliana GN=PAT07 PE=1 SV=1//3.80154e-144	--	14	10	13	51	35	38	0.36904	0.231784	0.301971	1.62187	1.01751	0.930744	0.300932	1.19004	12.5084	41.4496	-1.7285	0.001218	0.0062052	DOWN
100274490	--	--	--	--	--	--	NC_024468.2	+	123591303	123594862	2334	-//-	--	9	11	11	28	28	20	0.40074	0.430676	0.431609	1.50411	1.375	0.827469	0.421008	1.23553	10.2549	25.3579	-1.3061	0.042197	0.12544	FALSE
100274498	GO:0006725//GO:0006281//GO:0034641//GO:0044763//GO:0044260//GO:0008152//GO:0071704//GO:0006259//GO:0044238//GO:0006974//GO:0044710//GO:0090304//GO:0043170//GO:0046483//GO:0006139//GO:1901360//GO:0051716//GO:0008150//GO:0050896//GO:0044699//GO:0006950//GO:0044237//GO:0009987//GO:0006807//GO:0033554	cellular aromatic compound metabolic process//DNA repair//cellular nitrogen compound metabolic process//single-organism cellular process//cellular macromolecule metabolic process//metabolic process//organic substance metabolic process//DNA metabolic process//primary metabolic process//cellular response to DNA damage stimulus//single-organism metabolic process//nucleic acid metabolic process//macr…	GO:0044446//GO:0005622//GO:0043228//GO:0000793//GO:0030915//GO:0005623//GO:0044424//GO:0044427//GO:0044422//GO:0005575//GO:0043232//GO:0032991//GO:0043229//GO:0005694//GO:0044464//GO:0043226//GO:0043234	intracellular organelle part//intracellular//non-membrane-bounded organelle//condensed chromosome//Smc5-Smc6 complex//cell//intracellular part//chromosomal part//organelle part//cellular_component//intracellular non-membrane-bounded organelle//macromolecular complex//intracellular organelle//chromosome//cell part//organelle//protein complex	GO:0008270//GO:0003674//GO:0046914//GO:0005515//GO:0043169//GO:0043167//GO:0005488//GO:0046872	zinc ion binding//molecular_function//transition metal ion binding//protein binding//cation binding//ion binding//binding//metal ion binding	NC_024468.2	-	1785769	1789499	1645	sp|Q6PAF4|NSE1_XENLA Non-structural maintenance of chromosomes element 1 homolog OS=Xenopus laevis GN=nsmce1 PE=2 SV=1//7.13327e-18	--	2	10	11	68	61	85	0.0596817	0.262391	0.289256	2.44805	2.00755	2.35685	0.203776	2.27082	7.30877	70.3201	-3.2662	3.0415e-10	5.8606e-09	DOWN
100274518	--	--	--	--	--	--	NC_024464.2	-	33193521	33195139	1352	sp|Q0JMY8|SALT_ORYSJ Salt stress-induced protein OS=Oryza sativa subsp. japonica GN=SALT PE=2 SV=1//3.84134e-29	--	4	19	4	54	57	37	0.142406	0.594785	0.125489	2.31934	2.23805	1.22397	0.28756	1.92712	8.42885	49.4068	-2.5513	6.4981e-06	5.8274e-05	DOWN
100274546	--	--	--	--	--	--	NC_024465.2	-	47562657	47564164	1508	-//-	--	11	5	13	34	53	109	0.351105	0.14033	0.36565	1.30925	1.86572	3.23275	0.285695	2.13591	9.89745	62.6034	-2.6611	0.00099951	0.0052369	DOWN
100274557	--	--	--	--	--	--	NC_024463.2	+	57857797	57859494	1621	sp|Q9LFM6|PP375_ARATH Pentatricopeptide repeat-containing protein At5g11310, mitochondrial OS=Arabidopsis thaliana GN=At5g11310 PE=2 SV=1//3.48367e-92	--	34	38	25	93	66	85	1.00958	0.992165	0.654154	3.33155	2.16139	2.34522	0.885301	2.61272	32.2711	81.0438	-1.3285	0.00088238	0.0046973	DOWN
100274569	GO:0006351//GO:0009059//GO:0006807//GO:1903506//GO:0009987//GO:0097659//GO:0044249//GO:0019438//GO:0080090//GO:0019219//GO:0031326//GO:0010468//GO:0044237//GO:0051171//GO:0031323//GO:0051252//GO:0034645//GO:0050789//GO:0050794//GO:0008150//GO:0060255//GO:1901360//GO:0032774//GO:0019222//GO:1901576//GO:0010467//GO:0044271//GO:0009058//GO:0006139//GO:0046483//GO:1901362//GO:0034654//GO:0016070//GO:…	transcription, DNA-templated//macromolecule biosynthetic process//nitrogen compound metabolic process//regulation of nucleic acid-templated transcription//cellular process//nucleic acid-templated transcription//cellular biosynthetic process//aromatic compound biosynthetic process//regulation of primary metabolic process//regulation of nucleobase-containing compound metabolic process//regulation o…	GO:0043226//GO:0044464//GO:0043229//GO:0005634//GO:0005575//GO:0043227//GO:0043231//GO:0044424//GO:0005623//GO:0005622	organelle//cell part//intracellular organelle//nucleus//cellular_component//membrane-bounded organelle//intracellular membrane-bounded organelle//intracellular part//cell//intracellular	--	--	NC_024466.2	-	113492914	113496523	1869	sp|Q75GB1|IAA17_ORYSJ Auxin-responsive protein IAA17 OS=Oryza sativa subsp. japonica GN=IAA17 PE=2 SV=1//3.26286e-71	--	26	15	22	114	135	121	0.906203	0.459707	0.675698	4.79355	5.18934	3.91867	0.680536	4.63385	21.4749	122.053	-2.5068	8.0961e-11	1.6973e-09	DOWN
100274574	GO:0006082//GO:0044255//GO:0044710//GO:0032787//GO:0044238//GO:0071704//GO:0008152//GO:0044763//GO:0006631//GO:0055114//GO:0009987//GO:0019752//GO:0043436//GO:0044237//GO:0006629//GO:0044699//GO:0044281//GO:0008150	organic acid metabolic process//cellular lipid metabolic process//single-organism metabolic process//monocarboxylic acid metabolic process//primary metabolic process//organic substance metabolic process//metabolic process//single-organism cellular process//fatty acid metabolic process//oxidation-reduction process//cellular process//carboxylic acid metabolic process//oxoacid metabolic process//cel…	--	--	GO:0000166//GO:0050660//GO:1901265//GO:0036094//GO:0003674//GO:0003857//GO:0050662//GO:1901363//GO:0016614//GO:0097159//GO:0005488//GO:0043167//GO:0071949//GO:0003824//GO:0043168//GO:0048037//GO:0016491//GO:0016616	nucleotide binding//flavin adenine dinucleotide binding//nucleoside phosphate binding//small molecule binding//molecular_function//3-hydroxyacyl-CoA dehydrogenase activity//coenzyme binding//heterocyclic compound binding//oxidoreductase activity, acting on CH-OH group of donors//organic cyclic compound binding//binding//ion binding//FAD binding//catalytic activity//anion binding//cofactor binding…	NC_024459.2	+	235997065	236002252	2779	sp|B5WWZ8|FAO1_LOTJA Long-chain-alcohol oxidase FAO1 OS=Lotus japonicus GN=FAO1 PE=1 SV=1//0	--	17	21	32	91	51	73	0.311839	0.338718	0.517261	2.01384	1.03176	1.24425	0.389273	1.42995	23.1103	71.7996	-1.6354	0.00088135	0.0046926	DOWN
100274582	--	--	--	--	--	--	NC_024464.2	-	148670954	148673061	2108	sp|P81898|PNAA_PRUDU Peptide-N4-(N-acetyl-beta-glucosaminyl)asparagine amidase A OS=Prunus dulcis PE=1 SV=2//1.52172e-110	--	6	14	15	42	55	63	0.137002	0.281087	0.301817	1.15698	1.38505	1.33665	0.239969	1.29289	11.3133	52.2531	-2.2075	2.0182e-05	0.00016262	DOWN
100274585	--	--	--	--	--	--	NC_024460.2	+	136751386	136752263	878	sp|Q9SS03|DIR21_ARATH Dirigent protein 21 OS=Arabidopsis thaliana GN=DIR21 PE=3 SV=1//2.56945e-40	--	8	4	15	20	23	31	0.438572	0.192819	0.724636	1.32276	1.39061	1.57912	0.452009	1.43083	9.12115	24.1453	-1.4045	0.027306	0.088027	FALSE
100274616	--	--	--	--	--	--	NC_024466.2	-	168217357	168220994	2505	sp|Q9SJN2|PP187_ARATH Pentatricopeptide repeat-containing protein At2g36240 OS=Arabidopsis thaliana GN=At2g36240 PE=2 SV=1//1.65101e-78	--	28	36	12	41	52	61	0.571073	0.645615	0.215671	1.00883	1.16967	1.15602	0.477453	1.11151	25.1522	50.307	-1.0001	0.026692	0.086275	FALSE
100274657	--	--	--	--	--	--	NC_024467.2	-	31380764	31390523	648	-//-	--	0	0	1	72	47	40	0	0	0.0654558	6.45214	3.8503	2.76078	0.0218186	4.35441	0.32743	53.6039	-7.355	3.3508e-10	6.401e-09	DOWN
100274672	GO:0008150//GO:0044419//GO:0051704	biological_process//interspecies interaction between organisms//multi-organism process	GO:0016020//GO:0005575	membrane//cellular_component	GO:0034062//GO:0016817//GO:0004197//GO:0008194//GO:0017111//GO:0003968//GO:0003674//GO:0003824//GO:0016787//GO:0008375//GO:0016779//GO:0008233//GO:0016740//GO:0016818//GO:0008234//GO:0016462//GO:0070011//GO:0004175//GO:0016772//GO:0016758//GO:0016757	RNA polymerase activity//hydrolase activity, acting on acid anhydrides//cysteine-type endopeptidase activity//UDP-glycosyltransferase activity//nucleoside-triphosphatase activity//RNA-directed RNA polymerase activity//molecular_function//catalytic activity//hydrolase activity//acetylglucosaminyltransferase activity//nucleotidyltransferase activity//peptidase activity//transferase activity//hydrol…	NC_024462.2	-	240654633	240663775	1796	-//-	--	30	35	23	87	84	85	0.815819	0.836909	0.55116	2.85425	2.51929	2.1478	0.734629	2.50711	29.2164	84.7261	-1.536	0.00012773	0.0008509	DOWN
100274694	GO:0051169//GO:0034613//GO:0043933//GO:0044238//GO:0006259//GO:0051276//GO:0006913//GO:0009889//GO:0034508//GO:0006810//GO:0071704//GO:0018130//GO:0006464//GO:0061640//GO:0019538//GO:0007154//GO:0051382//GO:0044085//GO:0000910//GO:2001141//GO:0006725//GO:0044267//GO:0019954//GO:0006605//GO:0051179//GO:0051383//GO:0007049//GO:0000003//GO:0008152//GO:0044763//GO:0044260//GO:2000112//GO:0090529//GO:…	nuclear transport//cellular protein localization//macromolecular complex subunit organization//primary metabolic process//DNA metabolic process//chromosome organization//nucleocytoplasmic transport//regulation of biosynthetic process//centromere complex assembly//transport//organic substance metabolic process//heterocycle biosynthetic process//cellular protein modification process//cytoskeleton-d…	GO:0044425//GO:0000775//GO:0005623//GO:0005737//GO:0005940//GO:0043231//GO:0044424//GO:0005622//GO:0043228//GO:0044446//GO:0019867//GO:0032156//GO:0005882//GO:0045111//GO:0005856//GO:0005575//GO:0071944//GO:0016021//GO:0031224//GO:0016020//GO:0044430//GO:0000776//GO:0043227//GO:0044422//GO:0044427//GO:0044444//GO:0044464//GO:0043234//GO:0044448//GO:0043226//GO:0098687//GO:0005634//GO:0043232//GO:…	membrane part//chromosome, centromeric region//cell//cytoplasm//septin ring//intracellular membrane-bounded organelle//intracellular part//intracellular//non-membrane-bounded organelle//intracellular organelle part//outer membrane//septin cytoskeleton//intermediate filament//intermediate filament cytoskeleton//cytoskeleton//cellular_component//cell periphery//integral component of membrane//intri…	GO:0030234//GO:0003674//GO:0016301//GO:1901363//GO:0003677//GO:0016772//GO:0005198//GO:0003676//GO:0004672//GO:0016740//GO:0098772//GO:0003824//GO:0030695//GO:0008047//GO:0005096//GO:0016773//GO:0004674//GO:0060589//GO:0005488//GO:0097159	enzyme regulator activity//molecular_function//kinase activity//heterocyclic compound binding//DNA binding//transferase activity, transferring phosphorus-containing groups//structural molecule activity//nucleic acid binding//protein kinase activity//transferase activity//molecular function regulator//catalytic activity//GTPase regulator activity//enzyme activator activity//GTPase activator activi…	NC_024460.2	+	208881335	208885270	1353	sp|Q93V84|FLXL1_ARATH Protein FLX-like 1 OS=Arabidopsis thaliana GN=FLXL1 PE=1 SV=1//4.22852e-30	--	27	36	23	44	36	41	0.960532	1.12613	0.72103	1.88843	1.41246	1.35529	0.935897	1.55206	28.3752	40.1363	-0.50028	0.30719	0.56731	FALSE
100274732	--	--	--	--	--	--	NC_024464.2	-	168525965	168527670	636	-//-	--	8	7	14	11	10	25	0.605451	0.465827	0.933672	1.00434	0.83467	1.75805	0.668316	1.19902	9.6786	14.8209	-0.61476	0.38679	0.66394	FALSE
100274751	GO:0055114//GO:0044711//GO:0006694//GO:0006629//GO:0008202//GO:0008150//GO:0044699//GO:0009058//GO:1901362//GO:1901360//GO:0008610//GO:1901576//GO:0044710//GO:0044238//GO:0071704//GO:0008152	oxidation-reduction process//single-organism biosynthetic process//steroid biosynthetic process//lipid metabolic process//steroid metabolic process//biological_process//single-organism process//biosynthetic process//organic cyclic compound biosynthetic process//organic cyclic compound metabolic process//lipid biosynthetic process//organic substance biosynthetic process//single-organism metabolic …	--	--	GO:0016614//GO:0003854//GO:0033764//GO:0016229//GO:0005488//GO:0003824//GO:0048037//GO:0016616//GO:0016491//GO:0003674//GO:0050662	oxidoreductase activity, acting on CH-OH group of donors//3-beta-hydroxy-delta5-steroid dehydrogenase activity//steroid dehydrogenase activity, acting on the CH-OH group of donors, NAD or NADP as acceptor//steroid dehydrogenase activity//binding//catalytic activity//cofactor binding//oxidoreductase activity, acting on the CH-OH group of donors, NAD or NADP as acceptor//oxidoreductase activity//mo…	NC_024463.2	+	219014830	219017069	2240	sp|Q9M0B6|GAE1_ARATH UDP-glucuronate 4-epimerase 1 OS=Arabidopsis thaliana GN=GAE1 PE=1 SV=1//0	--	83	18	23	136	185	298	1.78351	0.340101	0.435515	3.52563	4.38425	5.94998	0.853042	4.61996	44.2751	199.88	-2.1746	3.7156e-05	0.00028183	DOWN
100274764	--	--	--	--	--	--	NC_024459.2	+	251438053	251438669	617	-//-	--	20	8	11	12	9	27	1.56024	0.548767	0.75619	1.12939	0.774336	1.95716	0.955065	1.28696	13.5361	15.4637	-0.19208	0.69915	0.94001	FALSE
100274793	--	--	GO:0044425//GO:0016020//GO:0016021//GO:0031224//GO:0005575	membrane part//membrane//integral component of membrane//intrinsic component of membrane//cellular_component	--	--	NC_024460.2	-	38082047	38085347	1184	-//-	--	18	12	18	43	26	31	0.789071	0.462554	0.695334	2.27412	1.25702	1.26272	0.648986	1.59795	16.2504	33.4898	-1.0432	0.052954	0.15075	FALSE
100274809	--	--	--	--	--	--	NC_024459.2	-	234512583	234513452	870	-//-	--	19	18	19	32	30	36	1.05119	0.875662	0.926313	2.13588	1.83052	1.85068	0.951054	1.93903	18.7264	32.3037	-0.78663	0.13498	0.31286	FALSE
100274827	GO:0006796//GO:0006470//GO:0044710//GO:0043170//GO:0006793//GO:0044238//GO:0071704//GO:0006464//GO:0019538//GO:0016311//GO:0044267//GO:0044260//GO:0008152//GO:0009987//GO:0055114//GO:0043412//GO:0051704//GO:0036211//GO:0009405//GO:0044237//GO:0008150//GO:0044699	phosphate-containing compound metabolic process//protein dephosphorylation//single-organism metabolic process//macromolecule metabolic process//phosphorus metabolic process//primary metabolic process//organic substance metabolic process//cellular protein modification process//protein metabolic process//dephosphorylation//cellular protein metabolic process//cellular macromolecule metabolic process…	--	--	GO:0003674//GO:0004721//GO:0016788//GO:0042578//GO:0003824//GO:0016787//GO:0016791//GO:0016491//GO:0004725	molecular_function//phosphoprotein phosphatase activity//hydrolase activity, acting on ester bonds//phosphoric ester hydrolase activity//catalytic activity//hydrolase activity//phosphatase activity//oxidoreductase activity//protein tyrosine phosphatase activity	NC_024467.2	-	9100185	9103006	2493	sp|Q9ZUN4|ACCO1_ARATH 1-aminocyclopropane-1-carboxylate oxidase 1 OS=Arabidopsis thaliana GN=ACO1 PE=2 SV=1//1.29808e-46	--	41	44	33	33	39	43	1.10249	1.04036	0.781959	1.07055	1.1566	1.07439	0.974938	1.10051	39.3114	37.717	0.059732	0.94365	1	FALSE
100274861	GO:0006950//GO:0050896//GO:0009607//GO:0008150//GO:0051704//GO:0009605//GO:0051707//GO:0009617//GO:0043207//GO:0006952//GO:0098542//GO:0042742	response to stress//response to stimulus//response to biotic stimulus//biological_process//multi-organism process//response to external stimulus//response to other organism//response to bacterium//response to external biotic stimulus//defense response//defense response to other organism//defense response to bacterium	--	--	--	--	NC_024466.2	-	158880057	158881244	778	-//-	--	21	14	17	27	11	27	1.29923	0.761608	0.926814	2.01526	0.750559	1.55214	0.995884	1.43932	17.6491	21.5721	-0.28957	0.61579	0.88307	FALSE
100274888	--	--	--	--	--	--	NC_024468.2	+	145250453	145252884	2432	-//-	--	29	14	45	75	140	190	0.573958	0.24364	0.784824	1.79079	3.05588	3.49412	0.534141	2.78026	29.847	130.363	-2.1269	4.5724e-05	0.00033964	DOWN
100274909	--	--	--	--	--	--	NC_024460.2	+	4059952	4061233	1282	-//-	--	12	21	17	49	57	28	0.450546	0.693289	0.56245	2.2195	2.36025	0.976826	0.568762	1.85219	16.3052	44.8659	-1.4603	0.0048768	0.020719	DOWN
100274920	GO:0006869//GO:0006629//GO:0044699//GO:0008150//GO:0071702//GO:0051234//GO:1902578//GO:0033036//GO:0044765//GO:0044238//GO:0006810//GO:0071704//GO:0008152//GO:0051179//GO:0010876//GO:0044710	lipid transport//lipid metabolic process//single-organism process//biological_process//organic substance transport//establishment of localization//single-organism localization//macromolecule localization//single-organism transport//primary metabolic process//transport//organic substance metabolic process//metabolic process//localization//lipid localization//single-organism metabolic process	GO:0042627//GO:0005575//GO:0034358//GO:1990777//GO:0032991//GO:0005615//GO:0005576//GO:0032994//GO:0044421	chylomicron//cellular_component//plasma lipoprotein particle//lipoprotein particle//macromolecular complex//extracellular space//extracellular region//protein-lipid complex//extracellular region part	GO:0008047//GO:0003674//GO:0030234//GO:0098772	enzyme activator activity//molecular_function//enzyme regulator activity//molecular function regulator	NC_024466.2	+	118867626	118868469	785	-//-	--	13	16	21	16	19	15	0.797112	0.862648	1.13468	1.18358	1.28486	0.854612	0.93148	1.10768	16.5189	16.5479	-0.0025275	1	1	FALSE
100275026	GO:0008152//GO:0008150	metabolic process//biological_process	--	--	GO:0003674//GO:0005488//GO:0003824//GO:0005515	molecular_function//binding//catalytic activity//protein binding	NC_024464.2	-	115072021	115073878	1427	sp|Q9FFE6|AAE5_ARATH Probable acyl-activating enzyme 5, peroxisomal OS=Arabidopsis thaliana GN=AAE5 PE=2 SV=1//1.59349e-28	--	15	18	25	46	27	29	0.505956	0.533865	0.743086	1.87189	1.00441	0.908911	0.594303	1.26174	19.176	34.3021	-0.839	0.12429	0.29432	FALSE
100275063	--	--	--	--	--	--	NC_024460.2	-	42586136	42587474	1339	sp|Q9XGY6|WAXS1_SIMCH Long-chain-alcohol O-fatty-acyltransferase OS=Simmondsia chinensis PE=1 SV=1//4.03925e-45	--	25	26	29	32	31	31	0.89868	0.821819	0.91863	1.38776	1.229	1.03545	0.87971	1.21741	26.6327	31.1174	-0.22452	0.67052	0.92017	FALSE
100275112	--	--	--	--	--	--	NC_024459.2	-	237900042	237900880	839	-//-	--	9	21	15	10	21	23	0.516329	1.05935	0.75832	0.692125	1.32871	1.22606	0.778001	1.0823	14.5142	17.4363	-0.26463	0.71837	0.9557	FALSE
100275121	--	--	--	--	--	--	NC_024461.2	+	73680491	73681351	861	-//-	--	3	20	9	55	42	64	0.167712	0.983128	0.443366	3.70942	2.58951	3.32448	0.531402	3.20781	9.98222	53.049	-2.4099	7.5431e-06	6.6703e-05	DOWN
100275177	--	--	--	--	--	--	NC_024462.2	-	144752659	144753834	1094	-//-	--	20	19	8	29	50	55	0.879951	0.735055	0.310167	1.53931	2.42619	2.2485	0.641724	2.07133	15.7983	43.4753	-1.4604	0.0031801	0.014337	DOWN
100275178	GO:0009664//GO:0016043//GO:0071555//GO:0071840//GO:0071669//GO:0009987//GO:0008150//GO:0045229//GO:0071554	plant-type cell wall organization//cellular component organization//cell wall organization//cellular component organization or biogenesis//plant-type cell wall organization or biogenesis//cellular process//biological_process//external encapsulating structure organization//cell wall organization or biogenesis	--	--	GO:0005198//GO:0005199//GO:0003674	structural molecule activity//structural constituent of cell wall//molecular_function	NC_024463.2	-	24174885	24176619	1735	sp|Q9LXU9|IRKI_ARATH IRK-interacting protein OS=Arabidopsis thaliana GN=IRKI PE=1 SV=1//8.45223e-08	--	15	25	26	46	47	47	0.416138	0.609851	0.635619	1.53959	1.43804	1.21156	0.55387	1.3964	21.5681	46.2626	-1.1009	0.023824	0.078632	FALSE
100275276	--	--	--	--	--	--	NC_024459.2	-	128775245	128775898	654	-//-	--	2	8	1	16	10	15	0.147197	0.517721	0.0648553	1.42066	0.811697	1.0258	0.243258	1.08605	3.44456	13.6154	-1.9828	0.041319	0.12332	FALSE
100275278	--	--	--	--	--	--	NC_024464.2	+	50115791	50117339	449	-//-	--	1	8	3	70	56	105	0.107201	0.754097	0.283399	9.05312	6.62085	10.459	0.381566	8.71099	3.72068	75.4673	-4.3422	1.6822e-14	5.6519e-13	DOWN
100275326	--	--	--	--	--	--	NC_024459.2	-	92735109	92738367	2206	-//-	--	17	30	27	41	53	73	0.693446	1.07603	0.970521	2.01766	2.38433	2.76687	0.913331	2.38962	24.1278	54.2621	-1.1692	0.009686	0.037067	DOWN
100275344	GO:0034654//GO:0043093//GO:0043170//GO:1903047//GO:0016070//GO:0032506//GO:0010556//GO:0065007//GO:0000281//GO:0006355//GO:0090304//GO:0019222//GO:1901360//GO:0032774//GO:1901576//GO:0010467//GO:0044271//GO:0006139//GO:0009058//GO:0022607//GO:0046483//GO:1901362//GO:0008152//GO:0044763//GO:0044260//GO:0000003//GO:0034641//GO:2000112//GO:0090529//GO:2001141//GO:0006725//GO:0019954//GO:0044085//GO:…	nucleobase-containing compound biosynthetic process//FtsZ-dependent cytokinesis//macromolecule metabolic process//mitotic cell cycle process//RNA metabolic process//cytokinetic process//regulation of macromolecule biosynthetic process//biological regulation//mitotic cytokinesis//regulation of transcription, DNA-templated//nucleic acid metabolic process//regulation of metabolic process//organic cy…	GO:0005622//GO:0005737//GO:0044424//GO:0005623//GO:0044464//GO:0005575	intracellular//cytoplasm//intracellular part//cell//cell part//cellular_component	GO:0003677//GO:0003676//GO:0008289//GO:1901363//GO:0003674//GO:0097159//GO:0005488//GO:0004872//GO:0060089	DNA binding//nucleic acid binding//lipid binding//heterocyclic compound binding//molecular_function//organic cyclic compound binding//binding//receptor activity//molecular transducer activity	NC_024462.2	-	180558933	180563023	2931	sp|Q69T58|ROC8_ORYSJ Homeobox-leucine zipper protein ROC8 OS=Oryza sativa subsp. japonica GN=ROC8 PE=2 SV=2//0	--	18	17	10	85	83	38	0.295599	0.24548	0.144713	1.68403	1.50326	0.579849	0.228597	1.25571	15.1058	69.458	-2.201	0.001045	0.0054375	DOWN
100275389	--	--	--	--	--	--	NC_024463.2	+	150673589	150674208	502	-//-	--	4	1	2	14	12	15	0.383532	0.0843101	0.168986	1.61946	1.26896	1.33639	0.212276	1.40827	2.46475	13.5395	-2.4577	0.010921	0.040921	DOWN
100275412	--	--	--	--	GO:0003723//GO:0005488//GO:0097159//GO:0003729//GO:1901363//GO:0003674//GO:0044822//GO:0003676	RNA binding//binding//organic cyclic compound binding//mRNA binding//heterocyclic compound binding//molecular_function//poly(A) RNA binding//nucleic acid binding	NC_024459.2	-	201092397	201093928	1532	-//-	--	1	19	6	37	20	38	0.0314186	0.524902	0.166118	1.40246	0.693016	1.10936	0.240813	1.06828	7.94751	31.4692	-1.9854	0.0025412	0.011798	DOWN
100275419	--	--	--	--	--	--	NC_024460.2	-	34011333	34013305	1973	-//-	--	1	9	3	104	122	161	0.024396	0.193063	0.0644937	3.06093	3.2825	3.64961	0.0939842	3.33101	4.01564	126.277	-4.9748	2.1945e-23	1.7632e-21	DOWN
100275424	GO:0055114//GO:0008150//GO:0044699//GO:0044710//GO:0008152	oxidation-reduction process//biological_process//single-organism process//single-organism metabolic process//metabolic process	--	--	GO:0003824//GO:0016491//GO:0016682//GO:0016679//GO:0003674//GO:0004097	catalytic activity//oxidoreductase activity//oxidoreductase activity, acting on diphenols and related substances as donors, oxygen as acceptor//oxidoreductase activity, acting on diphenols and related substances as donors//molecular_function//catechol oxidase activity	NC_024462.2	-	29595291	29597527	2162	sp|Q6UIL3|LAHY_LARTR (+)-larreatricin hydroxylase, chloroplastic OS=Larrea tridentata PE=1 SV=1//7.60938e-81	--	0	92	0	206	158	185	0	1.80101	0	5.53297	3.87948	3.82704	0.600336	4.41316	27.1361	182.371	-2.7486	7.2909e-07	7.9399e-06	DOWN
100275461	GO:0001101//GO:0009415//GO:0050896//GO:0008150//GO:0006950//GO:0042221//GO:0009628//GO:1901700//GO:0010035	response to acid chemical//response to water//response to stimulus//biological_process//response to stress//response to chemical//response to abiotic stimulus//response to oxygen-containing compound//response to inorganic substance	GO:0016020//GO:0016021//GO:0031224//GO:0005575//GO:0044425	membrane//integral component of membrane//intrinsic component of membrane//cellular_component//membrane part	GO:0016491//GO:0003824//GO:0003674	oxidoreductase activity//catalytic activity//molecular_function	NC_024461.2	+	13012887	13014065	1179	-//-	--	5	6	4	21	35	37	0.204128	0.215388	0.143903	1.03431	1.57589	1.40357	0.187806	1.33793	4.97314	30.2337	-2.6039	0.00011556	0.00077827	DOWN
100275479	--	--	--	--	--	--	NC_024464.2	+	96749101	96750054	954	-//-	--	0	1	6	11	16	48	0	0.0443644	0.266763	0.669562	0.890315	2.2503	0.103709	1.27006	2.25954	23.7319	-3.3927	0.01173	0.043467	DOWN
100275498	--	--	--	--	--	--	NC_024464.2	+	136122608	136123672	1065	-//-	--	30	5	25	280	219	204	1.35587	0.198703	0.995666	15.267	10.9161	8.56698	0.850079	11.5834	21.0226	234.913	-3.4821	2.4289e-13	7.1377e-12	DOWN
100275544	GO:0051704//GO:0044765//GO:1902578//GO:0051234//GO:0008150//GO:0044699//GO:0009405//GO:0051179//GO:0006810//GO:0046903	multi-organism process//single-organism transport//single-organism localization//establishment of localization//biological_process//single-organism process//pathogenesis//localization//transport//secretion	GO:0016020//GO:0005575//GO:0019867	membrane//cellular_component//outer membrane	--	--	NC_024460.2	-	233400597	233404330	1929	sp|Q9FG14|MYOB7_ARATH Myosin-binding protein 7 OS=Arabidopsis thaliana GN=MYOB7 PE=1 SV=1//1.8217e-21	--	15	31	21	86	111	143	0.374287	0.680163	0.461754	2.58888	3.05466	3.31552	0.505401	2.98635	21.7007	110.701	-2.3509	3.6899e-09	6.0276e-08	DOWN
100275552	GO:0008152//GO:0044710//GO:0044699//GO:0008150//GO:0055114	metabolic process//single-organism metabolic process//single-organism process//biological_process//oxidation-reduction process	--	--	GO:0003674//GO:0046914//GO:0020037//GO:1901363//GO:0016705//GO:0003824//GO:0046906//GO:0016491//GO:0046872//GO:0005506//GO:0097159//GO:0005488//GO:0043167//GO:0043169	molecular_function//transition metal ion binding//heme binding//heterocyclic compound binding//oxidoreductase activity, acting on paired donors, with incorporation or reduction of molecular oxygen//catalytic activity//tetrapyrrole binding//oxidoreductase activity//metal ion binding//iron ion binding//organic cyclic compound binding//binding//ion binding//cation binding	NC_024468.2	-	137485555	137487939	2061	sp|Q50EK3|C04C1_PINTA Cytochrome P450 704C1 OS=Pinus taeda GN=CYP704C1 PE=2 SV=1//1.66784e-147	--	10	45	18	238	72	142	0.233998	0.925895	0.37116	6.71876	1.8581	3.08746	0.510351	3.88811	22.9542	152.986	-2.7366	0.010367	0.039199	DOWN
100275553	--	--	--	--	--	--	NC_024463.2	+	118252659	118255033	2375	sp|P0C897|Y3264_ARATH Putative UPF0481 protein At3g02645 OS=Arabidopsis thaliana GN=At3g02645 PE=3 SV=1//2.39783e-37	--	15	5	9	100	59	97	0.304	0.0891025	0.160732	2.44502	1.31874	1.82665	0.184611	1.86347	10.1027	84.9388	-3.0717	5.2274e-09	8.2987e-08	DOWN
100275563	GO:0016043//GO:0071840//GO:0009987//GO:1902589//GO:0008150//GO:0022402//GO:0044699//GO:0098813//GO:0007017//GO:0007059//GO:0007010//GO:0008608//GO:0006996//GO:0007049//GO:0000226//GO:0044763//GO:0034453	cellular component organization//cellular component organization or biogenesis//cellular process//single-organism organelle organization//biological_process//cell cycle process//single-organism process//nuclear chromosome segregation//microtubule-based process//chromosome segregation//cytoskeleton organization//attachment of spindle microtubules to kinetochore//organelle organization//cell cycle/…	GO:0070013//GO:0005634//GO:0043232//GO:0043229//GO:0031974//GO:0032991//GO:0044428//GO:0005694//GO:0000778//GO:0044464//GO:0043226//GO:0098687//GO:0043234//GO:0044430//GO:0000776//GO:0043227//GO:0044427//GO:0044422//GO:0000779//GO:0005856//GO:0005575//GO:0031981//GO:0000777//GO:0000780//GO:0042729//GO:0000794//GO:0044446//GO:0044454//GO:0015630//GO:0005622//GO:0043228//GO:0005819//GO:0000793//GO:…	intracellular organelle lumen//nucleus//intracellular non-membrane-bounded organelle//intracellular organelle//membrane-enclosed lumen//macromolecular complex//nuclear part//chromosome//condensed nuclear chromosome kinetochore//cell part//organelle//chromosomal region//protein complex//cytoskeletal part//kinetochore//membrane-bounded organelle//chromosomal part//organelle part//condensed chromoso…	--	--	NC_024461.2	+	97760488	97762937	1398	-//-	--	2	11	0	25	32	39	0.0688603	0.333019	0	1.03843	1.21511	1.24768	0.13396	1.16708	4.002	31.3162	-2.9681	3.2381e-05	0.00024934	DOWN
100275638	--	--	--	--	--	--	NC_024463.2	+	197432131	197434435	800	-//-	--	8	15	12	17	15	14	0.570469	0.940526	0.754051	1.46249	1.17967	0.927623	0.755015	1.18993	11.3834	15.3059	-0.42716	0.60793	0.87808	FALSE
100275657	GO:0008150//GO:0051234//GO:0006812//GO:0044699//GO:1902578//GO:0044765//GO:0006811//GO:0006810//GO:0051179//GO:0030001	biological_process//establishment of localization//cation transport//single-organism process//single-organism localization//single-organism transport//ion transport//transport//localization//metal ion transport	--	--	GO:0046872//GO:0043167//GO:0043169//GO:0005488//GO:0003674	metal ion binding//ion binding//cation binding//binding//molecular_function	NC_024465.2	+	113229181	113230310	923	-//-	--	12	11	11	18	35	43	0.717515	0.578336	0.579589	1.29844	2.30804	2.38902	0.625147	1.9985	11.3911	30.957	-1.4424	0.011233	0.041938	DOWN
100275670	--	--	--	--	--	--	NC_024460.2	+	227431343	227432219	563	-//-	--	3	10	16	26	37	36	0.256483	0.751753	1.20541	2.68171	3.48871	2.85984	0.737882	3.01009	9.32466	32.4018	-1.797	0.0032113	0.014458	DOWN
100275714	--	--	--	--	--	--	NC_024464.2	+	158911678	158913965	1848	sp|Q5BIV3|PPR35_ARATH Pentatricopeptide repeat-containing protein At1g11900 OS=Arabidopsis thaliana GN=At1g11900 PE=2 SV=1//1.02828e-63	--	35	20	59	86	93	112	0.918074	0.461293	1.36376	2.7215	2.69041	2.72979	0.914377	2.7139	38.4732	95.4606	-1.3111	0.00036022	0.0021381	DOWN
100275732	--	--	--	--	GO:0003677//GO:0003676//GO:0051082//GO:1901363//GO:0003674//GO:0097159//GO:0005488//GO:0005515	DNA binding//nucleic acid binding//unfolded protein binding//heterocyclic compound binding//molecular_function//organic cyclic compound binding//binding//protein binding	NC_024467.2	-	40933656	40939528	1113	-//-	--	11	14	21	109	75	95	0.475711	0.532373	0.80029	5.68693	3.57716	3.81747	0.602791	4.36052	15.1715	92.8212	-2.6131	1.9447e-09	3.3154e-08	DOWN
100275740	--	--	--	--	--	--	NC_024462.2	-	246246089	246247026	853	-//-	--	8	13	12	83	53	104	0.451426	0.645027	0.596699	5.65035	3.29837	5.45295	0.564384	4.80056	10.7935	78.9166	-2.8702	8.4071e-09	1.2936e-07	DOWN
100275758	--	--	--	--	--	--	NC_024468.2	+	93611131	93611726	596	-//-	--	0	0	0	420	1566	1121	0	0	0	40.9213	139.482	84.1214	0	88.1748	0	1002.07	#NAME?	3.8234e-14	1.225e-12	DOWN
100275812	GO:0006022//GO:0044260//GO:0008152//GO:1901575//GO:0006026//GO:0071704//GO:1901565//GO:0006040//GO:1901564//GO:1901136//GO:0043170//GO:0016998//GO:0046348//GO:0009056//GO:1901135//GO:0008150//GO:0006030//GO:0009057//GO:0071554//GO:1901072//GO:0044248//GO:0044237//GO:0044036//GO:1901071//GO:0009987//GO:0006807//GO:0006032	aminoglycan metabolic process//cellular macromolecule metabolic process//metabolic process//organic substance catabolic process//aminoglycan catabolic process//organic substance metabolic process//organonitrogen compound catabolic process//amino sugar metabolic process//organonitrogen compound metabolic process//carbohydrate derivative catabolic process//macromolecule metabolic process//cell wall…	--	--	GO:0003674//GO:0003824//GO:0016787//GO:0016798//GO:0004568//GO:0004553	molecular_function//catalytic activity//hydrolase activity//hydrolase activity, acting on glycosyl bonds//chitinase activity//hydrolase activity, hydrolyzing O-glycosyl compounds	NC_024459.2	+	87314979	87316141	939	sp|Q7XCK6|CHI8_ORYSJ Chitinase 8 OS=Oryza sativa subsp. japonica GN=Cht8 PE=2 SV=1//2.82366e-128	--	9	11	13	34	30	81	0.461342	0.495804	0.58722	2.10262	1.69601	3.85804	0.514789	2.55222	10.9097	46.641	-2.096	0.004127	0.017981	DOWN
100275815	GO:0071941//GO:0008152//GO:0006807//GO:0009399//GO:0008150	nitrogen cycle metabolic process//metabolic process//nitrogen compound metabolic process//nitrogen fixation//biological_process	--	--	--	--	NC_024468.2	-	93373057	93373896	828	-//-	--	1	0	0	152	636	467	0.0661172	0	0	12.1244	46.3765	28.6901	0.0220391	29.0637	0.378734	403.761	-10.058	2.0755e-10	4.0904e-09	DOWN
100275876	--	--	--	--	--	--	NC_024460.2	-	43965811	43966556	746	-//-	--	0	1	0	24	18	21	0	0.0567341	0	1.86818	1.28087	1.25901	0.0189114	1.46935	0.294957	20.9469	-6.1501	1.0413e-06	1.1009e-05	DOWN
100275978	--	--	--	--	GO:0008168//GO:0008170//GO:0016740//GO:0003674//GO:0016741//GO:0016279//GO:0016278//GO:0042054//GO:0008276//GO:0003824//GO:0018024//GO:0008757	methyltransferase activity//N-methyltransferase activity//transferase activity//molecular_function//transferase activity, transferring one-carbon groups//protein-lysine N-methyltransferase activity//lysine N-methyltransferase activity//histone methyltransferase activity//protein methyltransferase activity//catalytic activity//histone-lysine N-methyltransferase activity//S-adenosylmethionine-depen…	NC_024459.2	-	253284823	253287643	1045	-//-	--	19	26	12	13	30	27	0.989754	1.19093	0.550849	0.816992	1.72354	1.30689	0.91051	1.28247	18.794	22.6699	-0.2705	0.63571	0.89226	FALSE
100276004	GO:0019219//GO:0080090//GO:0044249//GO:0019438//GO:0097659//GO:1903506//GO:0006807//GO:0009987//GO:0006351//GO:0009059//GO:0060255//GO:0008150//GO:0009404//GO:0050794//GO:0044699//GO:1901378//GO:0050789//GO:0034645//GO:0031323//GO:0046222//GO:0044711//GO:0051252//GO:0051171//GO:0044237//GO:0010468//GO:0031326//GO:0090304//GO:0006355//GO:0065007//GO:0044710//GO:0010556//GO:0043170//GO:0016070//GO:…	regulation of nucleobase-containing compound metabolic process//regulation of primary metabolic process//cellular biosynthetic process//aromatic compound biosynthetic process//nucleic acid-templated transcription//regulation of nucleic acid-templated transcription//nitrogen compound metabolic process//cellular process//transcription, DNA-templated//macromolecule biosynthetic process//regulation o…	GO:0005634//GO:0043229//GO:0044464//GO:0043226//GO:0043227//GO:0005575//GO:0005622//GO:0005623//GO:0043231//GO:0044424	nucleus//intracellular organelle//cell part//organelle//membrane-bounded organelle//cellular_component//intracellular//cell//intracellular membrane-bounded organelle//intracellular part	GO:0005488//GO:0097159//GO:0004674//GO:0016773//GO:0005515//GO:0003824//GO:0016740//GO:0003676//GO:0003677//GO:0016772//GO:0004672//GO:1901363//GO:0016301//GO:0003674	binding//organic cyclic compound binding//protein serine/threonine kinase activity//phosphotransferase activity, alcohol group as acceptor//protein binding//catalytic activity//transferase activity//nucleic acid binding//DNA binding//transferase activity, transferring phosphorus-containing groups//protein kinase activity//heterocyclic compound binding//kinase activity//molecular_function	NC_024461.2	-	170134282	170136334	2053	sp|P0C896|PP209_ARATH Pentatricopeptide repeat-containing protein At3g02650, mitochondrial OS=Arabidopsis thaliana GN=At3g02650 PE=2 SV=1//3.79295e-116	--	5	35	16	136	131	137	0.117227	0.721543	0.330563	3.84677	3.3873	2.98455	0.389778	3.40621	17.4561	133.592	-2.936	4.6439e-13	1.3151e-11	DOWN
100276100	--	--	--	--	GO:0016798//GO:0003824//GO:0016787//GO:0003674	hydrolase activity, acting on glycosyl bonds//catalytic activity//hydrolase activity//molecular_function	NC_024461.2	-	199050977	199055022	1797	-//-	--	17	11	14	67	79	62	0.472713	0.268955	0.343048	2.24763	2.42271	1.60192	0.361572	2.09075	14.267	68.8652	-2.2711	7.9823e-07	8.6293e-06	DOWN
100276146	--	--	--	--	--	--	NC_024467.2	+	5070674	5072375	772	-//-	--	11	11	9	29	25	27	0.685837	0.603057	0.49448	2.18136	1.71907	1.56421	0.594458	1.82155	10.3575	26.8613	-1.3749	0.026712	0.086325	FALSE
100276157	--	--	--	--	--	--	NC_024461.2	+	144492864	144493870	885	-//-	--	1	5	4	41	54	36	0.0543879	0.239117	0.191708	2.69022	3.23909	1.81931	0.161738	2.58287	3.16324	43.3977	-3.7781	1.8748e-08	2.7176e-07	DOWN
100276181	--	--	GO:0031988//GO:0005623//GO:0043231//GO:0044424//GO:0005737//GO:0030141//GO:0031410//GO:0005622//GO:0044464//GO:0044444//GO:0043226//GO:0016023//GO:0043229//GO:0005575//GO:0031982//GO:0012505//GO:0043227	membrane-bounded vesicle//cell//intracellular membrane-bounded organelle//intracellular part//cytoplasm//secretory granule//cytoplasmic vesicle//intracellular//cell part//cytoplasmic part//organelle//cytoplasmic membrane-bounded vesicle//intracellular organelle//cellular_component//vesicle//endomembrane system//membrane-bounded organelle	--	--	NC_024465.2	+	159175708	159176952	935	-//-	--	1	1	6	23	44	17	0.0514795	0.045266	0.272184	1.42844	2.49812	0.813176	0.122977	1.57991	2.63827	27.8449	-3.3998	0.00031356	0.0018922	DOWN
100276287	--	--	GO:0005575//GO:0016020	cellular_component//membrane	GO:0016758//GO:0003824//GO:0016757//GO:0016740//GO:0003674//GO:0008375//GO:0008194	transferase activity, transferring hexosyl groups//catalytic activity//transferase activity, transferring glycosyl groups//transferase activity//molecular_function//acetylglucosaminyltransferase activity//UDP-glycosyltransferase activity	NC_024464.2	+	90169963	90174190	1819	-//-	--	8	6	16	55	63	60	0.211691	0.139605	0.373087	1.75581	1.83857	1.47525	0.241461	1.68987	10.0385	58.6816	-2.5474	5.0921e-07	5.7191e-06	DOWN
100276325	GO:0044699//GO:0008150//GO:0071702//GO:0051234//GO:0033015//GO:0044237//GO:0006788//GO:0006778//GO:0046700//GO:0006869//GO:0042440//GO:0044248//GO:0033036//GO:0044270//GO:0044765//GO:0055114//GO:1902578//GO:0006807//GO:0009987//GO:0042157//GO:0033013//GO:0008152//GO:0044763//GO:1901575//GO:0034641//GO:1901361//GO:0019439//GO:0006725//GO:0051179//GO:0019538//GO:0044238//GO:1901565//GO:0071704//GO:…	single-organism process//biological_process//organic substance transport//establishment of localization//tetrapyrrole catabolic process//cellular metabolic process//heme oxidation//porphyrin-containing compound metabolic process//heterocycle catabolic process//lipid transport//pigment metabolic process//cellular catabolic process//macromolecule localization//cellular nitrogen compound catabolic p…	GO:0043227//GO:0005773//GO:0005575//GO:0043229//GO:0043226//GO:0044444//GO:0044464//GO:0005622//GO:0005737//GO:0043231//GO:0044424//GO:0005623//GO:0005576	membrane-bounded organelle//vacuole//cellular_component//intracellular organelle//organelle//cytoplasmic part//cell part//intracellular//cytoplasm//intracellular membrane-bounded organelle//intracellular part//cell//extracellular region	GO:0016491//GO:0004180//GO:0003824//GO:0016787//GO:0008238//GO:0004392//GO:0005488//GO:0004185//GO:0070008//GO:0017171//GO:0008289//GO:0003674//GO:0008233//GO:0008236//GO:0070011//GO:0016705	oxidoreductase activity//carboxypeptidase activity//catalytic activity//hydrolase activity//exopeptidase activity//heme oxygenase (decyclizing) activity//binding//serine-type carboxypeptidase activity//serine-type exopeptidase activity//serine hydrolase activity//lipid binding//molecular_function//peptidase activity//serine-type peptidase activity//peptidase activity, acting on L-amino acid pepti…	NC_024462.2	+	17070121	17079125	811	sp|B0BN94|F136A_RAT Protein FAM136A OS=Rattus norvegicus GN=Fam136a PE=1 SV=1//1.06589e-09	--	17	9	8	37	34	69	1.00896	0.469683	0.418401	2.64928	2.22551	3.80518	0.632348	2.89332	11.7125	45.4064	-1.9548	0.00012855	0.00085582	DOWN
100276327	GO:0043603//GO:0006520//GO:0006412//GO:0044237//GO:0034645//GO:0044699//GO:0044281//GO:0043039//GO:0008150//GO:0006518//GO:0043604//GO:0009059//GO:0009987//GO:0006807//GO:0019752//GO:0044249//GO:0043436//GO:0034660//GO:0006418//GO:0019538//GO:0044238//GO:0071704//GO:0006399//GO:0043043//GO:0044260//GO:0044763//GO:0008152//GO:0034641//GO:0043038//GO:0044267//GO:0006725//GO:1901360//GO:1901576//GO:…	cellular amide metabolic process//cellular amino acid metabolic process//translation//cellular metabolic process//cellular macromolecule biosynthetic process//single-organism process//small molecule metabolic process//tRNA aminoacylation//biological_process//peptide metabolic process//amide biosynthetic process//macromolecule biosynthetic process//cellular process//nitrogen compound metabolic pro…	GO:0005575//GO:0044464//GO:0005737//GO:0044424//GO:0005623//GO:0005622	cellular_component//cell part//cytoplasm//intracellular part//cell//intracellular	GO:0003824//GO:0016875//GO:0017076//GO:0004812//GO:0032555//GO:0043168//GO:0035639//GO:0001882//GO:0097159//GO:0005488//GO:0043167//GO:0016876//GO:0032549//GO:0005524//GO:0032550//GO:0032559//GO:0003674//GO:0032553//GO:0097367//GO:1901363//GO:0001883//GO:0000166//GO:1901265//GO:0016874//GO:0036094//GO:0030554	catalytic activity//ligase activity, forming carbon-oxygen bonds//purine nucleotide binding//aminoacyl-tRNA ligase activity//purine ribonucleotide binding//anion binding//purine ribonucleoside triphosphate binding//nucleoside binding//organic cyclic compound binding//binding//ion binding//ligase activity, forming aminoacyl-tRNA and related compounds//ribonucleoside binding//ATP binding//purine ri…	NC_024466.2	-	165982191	165995328	907	-//-	--	9	5	5	32	25	26	0.477618	0.233317	0.233822	2.04875	1.4632	1.28207	0.314919	1.59801	6.52055	27.6502	-2.0842	0.0015644	0.0077097	DOWN
100276332	--	--	--	--	--	--	NC_024462.2	-	65967363	65976961	1039	-//-	--	9	6	5	55	62	32	0.416939	0.24441	0.204116	3.07393	3.16773	1.37747	0.288489	2.53971	6.8155	49.8875	-2.8718	2.7315e-06	2.6585e-05	DOWN
100276359	GO:0034504//GO:0051170//GO:0033365//GO:0072594//GO:0022610//GO:0006810//GO:0006913//GO:0034613//GO:0051169//GO:0051641//GO:0006605//GO:0051179//GO:0008104//GO:1902578//GO:1902580//GO:0051649//GO:0015031//GO:0033036//GO:0045184//GO:0006886//GO:0046907//GO:0044765//GO:0044744//GO:0006606//GO:0017038//GO:1902593//GO:0007155//GO:1902582//GO:0016482//GO:0044699//GO:0070727//GO:0071702//GO:0051234//GO:…	protein localization to nucleus//nuclear import//protein localization to organelle//establishment of protein localization to organelle//biological adhesion//transport//nucleocytoplasmic transport//cellular protein localization//nuclear transport//cellular localization//protein targeting//localization//protein localization//single-organism localization//single-organism cellular localization//estab…	--	--	--	--	NC_024459.2	+	105181720	105185949	3669	sp|F4I8B9|Y1501_ARATH Putative WEB family protein At1g65010, chloroplastic OS=Arabidopsis thaliana GN=At1g65010 PE=1 SV=1//1.2533e-78	--	46	50	52	83	88	65	0.926415	0.885432	0.922845	2.01663	1.95459	1.21636	0.911564	1.7292	49.196	78.5255	-0.67462	0.077502	0.20427	FALSE
100276390	GO:0030001//GO:0006810//GO:0015672//GO:0051179//GO:1902578//GO:0006813//GO:0044765//GO:0006811//GO:0006812//GO:0051234//GO:0008150//GO:0044699	metal ion transport//transport//monovalent inorganic cation transport//localization//single-organism localization//potassium ion transport//single-organism transport//ion transport//cation transport//establishment of localization//biological_process//single-organism process	GO:0044425//GO:0005575//GO:0016020//GO:0031224//GO:0016021	membrane part//cellular_component//membrane//intrinsic component of membrane//integral component of membrane	GO:0015269//GO:0015267//GO:0022838//GO:0015077//GO:0022857//GO:0005261//GO:0022836//GO:0003674//GO:0005516//GO:0022803//GO:0022890//GO:0005267//GO:0022891//GO:0046873//GO:0015075//GO:0005216//GO:0005488//GO:0005227//GO:0015079//GO:0005215//GO:0008324//GO:0022839//GO:0022892//GO:0005515	calcium-activated potassium channel activity//channel activity//substrate-specific channel activity//monovalent inorganic cation transmembrane transporter activity//transmembrane transporter activity//cation channel activity//gated channel activity//molecular_function//calmodulin binding//passive transmembrane transporter activity//inorganic cation transmembrane transporter activity//potassium ch…	NC_024462.2	-	181541463	181542460	872	-//-	--	14	16	3	31	17	16	0.772783	0.776581	0.145924	2.06439	1.03491	0.820636	0.565096	1.30665	11.0039	21.6554	-0.97671	0.16977	0.37264	FALSE
100276468	--	--	--	--	--	--	NC_024462.2	-	245531749	245532516	768	-//-	--	9	15	23	24	31	34	0.564062	0.826634	1.27025	1.81467	2.14275	1.98	0.886983	1.97914	15.3639	29.1144	-0.92219	0.10745	0.26297	FALSE
100276495	--	--	--	--	--	--	NC_024465.2	-	33001979	33007257	1640	sp|Q8GYF7|NUP54_ARATH Nuclear pore complex protein NUP54 OS=Arabidopsis thaliana GN=NUP54 PE=1 SV=1//2.60844e-08	--	6	15	23	88	119	87	0.176098	0.387107	0.59485	3.11591	3.8519	2.37259	0.386018	3.11347	14.2277	97.0987	-2.7708	2.3201e-10	4.5372e-09	DOWN
100276506	--	--	--	--	--	--	NC_024461.2	+	27953053	27954356	1304	-//-	--	3	19	19	63	48	57	0.110736	0.616679	0.618015	2.80549	1.95405	1.95499	0.448477	2.23818	12.9616	55.7971	-2.106	3.8984e-05	0.00029444	DOWN
100276543	--	--	GO:0005575//GO:0044423//GO:0036338//GO:0019012//GO:0019031	cellular_component//virion part//viral membrane//virion//viral envelope	GO:0046872//GO:0043169//GO:0043167//GO:0005488//GO:0046914//GO:0003674//GO:0008270	metal ion binding//cation binding//ion binding//binding//transition metal ion binding//molecular_function//zinc ion binding	NC_024463.2	-	11811125	11838699	1779	sp|Q8S9K3|VAR3_ARATH Zinc finger protein VAR3, chloroplastic OS=Arabidopsis thaliana GN=VAR3 PE=1 SV=2//3.97256e-26	--	8	20	22	184	162	216	0.216451	0.475814	0.52453	6.00604	4.83405	5.43032	0.405598	5.42347	16.1325	185.047	-3.5199	3.5106e-20	2.1911e-18	DOWN
100276604	--	--	GO:0044423//GO:0005575//GO:0019028//GO:0019012	virion part//cellular_component//viral capsid//virion	GO:0003674//GO:0005198	molecular_function//structural molecule activity	NC_024459.2	+	192799035	192800557	1523	sp|Q6NTR1|MET13_XENLA Methyltransferase-like protein 13 OS=Xenopus laevis GN=mettl13 PE=2 SV=1//1.17102e-12	--	7	21	3	36	34	44	0.22123	0.583583	0.0835497	1.37262	1.18509	1.29211	0.296121	1.28327	9.82754	37.4817	-1.9313	0.0010226	0.0053377	DOWN
100276651	--	--	--	--	--	--	NC_024465.2	+	64642742	64643513	661	sp|Q1G3M2|LYRM9_ARATH LYR motif-containing protein At3g19508 OS=Arabidopsis thaliana GN=At3g19508 PE=3 SV=1//3.12032e-14	--	6	18	7	42	40	67	0.436914	1.15254	0.449179	3.68973	3.21241	4.53336	0.679543	3.81183	9.87365	48.5754	-2.2986	2.2408e-05	0.00017903	DOWN
100276663	--	--	--	--	--	--	NC_024459.2	+	258658935	258662151	964	-//-	--	14	18	13	115	93	122	0.894909	1.01172	0.732271	8.86848	6.55632	7.24623	0.879634	7.55701	14.8681	109.035	-2.8745	8.5632e-12	2.0645e-10	DOWN
100276711	--	--	--	--	--	--	NC_024460.2	+	192223603	192225108	1402	-//-	--	13	2	7	71	29	30	0.502194	0.0679353	0.238289	3.30892	1.23553	1.07684	0.269472	1.87376	7.80547	44.3508	-2.5064	0.015154	0.053897	FALSE
100276745	--	--	--	--	--	--	NC_024463.2	+	71247670	71250692	2054	sp|Q3T042|NOB1_BOVIN RNA-binding protein NOB1 OS=Bos taurus GN=NOB1 PE=2 SV=1//7.05195e-06	--	6	15	6	93	52	54	0.144544	0.317745	0.127374	2.70292	1.38159	1.20878	0.196554	1.76443	8.66135	67.1066	-2.9538	0.00011072	0.00074881	DOWN
100276751	--	--	--	--	--	--	NC_024462.2	-	177773709	177775512	1804	-//-	--	19	17	38	75	52	42	0.506947	0.398837	0.89345	2.41419	1.53017	1.04126	0.599745	1.66187	24.6526	56.9293	-1.2074	0.027495	0.08851	FALSE
100276756	--	--	--	--	GO:0005488//GO:0005515//GO:0003674	binding//protein binding//molecular_function	NC_024468.2	+	62684081	62688083	2030	sp|Q9ZUM9|ASHR2_ARATH Histone-lysine N-methyltransferase ASHR2 OS=Arabidopsis thaliana GN=ASHR2 PE=2 SV=3//8.7369e-81	--	17	30	37	53	70	73	0.47629	0.739063	0.913486	1.79143	2.16295	1.90041	0.709613	1.9516	27.4021	64.1666	-1.2275	0.0043982	0.018969	DOWN
100276764	GO:0006996//GO:0007010//GO:0008150//GO:0071840//GO:0009987//GO:0016043	organelle organization//cytoskeleton organization//biological_process//cellular component organization or biogenesis//cellular process//cellular component organization	--	--	GO:0003674//GO:0008092//GO:0005515//GO:0003779//GO:0005488	molecular_function//cytoskeletal protein binding//protein binding//actin binding//binding	NC_024466.2	+	176387312	176388642	1331	sp|Q9C9Z2|RER3_ARATH Protein RETICULATA-RELATED 3 OS=Arabidopsis thaliana GN=RER3 PE=1 SV=1//1.26544e-83	--	25	23	31	324	227	231	0.904082	0.731363	0.987886	14.1356	9.05357	7.76213	0.874444	10.3171	26.4027	261.692	-3.3091	2.3957e-10	4.6772e-09	DOWN
100276835	--	--	--	--	--	--	NC_024461.2	-	232671228	232674087	1277	-//-	--	25	19	28	42	52	71	0.942312	0.629718	0.930016	1.90987	2.16164	2.48665	0.834015	2.18606	24.2406	53.6951	-1.1474	0.008656	0.033618	DOWN
100276838	GO:0009987//GO:0006807//GO:1903506//GO:0097659//GO:0009059//GO:0006351//GO:0080090//GO:0019219//GO:0019438//GO:0044249//GO:0051171//GO:0051252//GO:0031323//GO:0034645//GO:0031326//GO:0010468//GO:0044237//GO:0008150//GO:0060255//GO:0050789//GO:0050794//GO:0006139//GO:0009058//GO:1901362//GO:0046483//GO:1901360//GO:0032774//GO:0019222//GO:1901576//GO:0010467//GO:0044271//GO:0010556//GO:0006355//GO:…	cellular process//nitrogen compound metabolic process//regulation of nucleic acid-templated transcription//nucleic acid-templated transcription//macromolecule biosynthetic process//transcription, DNA-templated//regulation of primary metabolic process//regulation of nucleobase-containing compound metabolic process//aromatic compound biosynthetic process//cellular biosynthetic process//regulation o…	--	--	GO:0097159//GO:0005488//GO:0043565//GO:0003677//GO:0003676//GO:0001071//GO:0003674//GO:0003700//GO:1901363	organic cyclic compound binding//binding//sequence-specific DNA binding//DNA binding//nucleic acid binding//nucleic acid binding transcription factor activity//molecular_function//transcription factor activity, sequence-specific DNA binding//heterocyclic compound binding	NC_024461.2	+	203799527	203801407	746	-//-	--	7	25	19	88	77	92	0.451653	1.41835	1.08028	6.85	5.47928	5.51564	0.98343	5.94831	16.2462	84.9261	-2.3861	8.3362e-08	1.0904e-06	DOWN
100276840	--	--	--	--	--	--	NC_024459.2	+	4115066	4117606	1722	sp|Q5FVB0|ATX10_XENTR Ataxin-10 OS=Xenopus tropicalis GN=atxn10 PE=2 SV=1//1.82806e-06	--	20	27	32	72	55	57	0.55904	0.663612	0.788207	2.42798	1.69551	1.48043	0.670286	1.86798	26.0163	61.352	-1.2377	0.0052835	0.022163	DOWN
100276845	--	--	GO:0005622//GO:0005623//GO:0043231//GO:0044424//GO:0005634//GO:0043229//GO:0044464//GO:0043226//GO:0043227//GO:0005575	intracellular//cell//intracellular membrane-bounded organelle//intracellular part//nucleus//intracellular organelle//cell part//organelle//membrane-bounded organelle//cellular_component	--	--	NC_024464.2	-	28113046	28124884	4741	-//-	--	29	45	29	136	154	168	0.614648	0.838646	0.541632	3.47751	3.59978	3.30856	0.664975	3.46195	33.7519	150.462	-2.1564	1.5311e-09	2.6472e-08	DOWN
100276857	GO:0090304//GO:0016070//GO:0043170//GO:0006139//GO:0046483//GO:0009451//GO:1901360//GO:0044085//GO:0006725//GO:0001522//GO:0022613//GO:0008152//GO:0044260//GO:0034641//GO:0044238//GO:0071704//GO:0042254//GO:0043412//GO:0006807//GO:0009987//GO:0071840//GO:0008150//GO:0044237	nucleic acid metabolic process//RNA metabolic process//macromolecule metabolic process//nucleobase-containing compound metabolic process//heterocycle metabolic process//RNA modification//organic cyclic compound metabolic process//cellular component biogenesis//cellular aromatic compound metabolic process//pseudouridine synthesis//ribonucleoprotein complex biogenesis//metabolic process//cellular m…	GO:0005622//GO:0005623//GO:0030529//GO:0044424//GO:0032991//GO:0044464//GO:0032040//GO:0030684//GO:0005575	intracellular//cell//ribonucleoprotein complex//intracellular part//macromolecular complex//cell part//small-subunit processome//preribosome//cellular_component	GO:0003674//GO:0005488//GO:0005515	molecular_function//binding//protein binding	NC_024463.2	+	17805119	17812429	2006	sp|Q75LV5|YAO_ORYSJ U3 snoRNP-associated protein-like YAOH OS=Oryza sativa subsp. japonica GN=Os03g0625900 PE=2 SV=1//0	--	2	6	11	52	42	46	0.0479893	0.126591	0.232587	1.50529	1.11145	1.02559	0.135722	1.21411	6.12894	46.5137	-2.9239	7.9791e-07	8.6286e-06	DOWN
100276865	GO:0051649//GO:0009987//GO:0015031//GO:0046486//GO:1902578//GO:0032940//GO:0008104//GO:0006644//GO:0044765//GO:0045184//GO:0033036//GO:0006629//GO:0009306//GO:0044237//GO:0006650//GO:0051234//GO:0071702//GO:0008150//GO:0044699//GO:0006796//GO:0044710//GO:0006793//GO:0044255//GO:0071704//GO:0006810//GO:0044238//GO:0046903//GO:0051179//GO:0051641//GO:0044763//GO:0019637//GO:0008152	establishment of localization in cell//cellular process//protein transport//glycerolipid metabolic process//single-organism localization//secretion by cell//protein localization//phospholipid metabolic process//single-organism transport//establishment of protein localization//macromolecule localization//lipid metabolic process//protein secretion//cellular metabolic process//glycerophospholipid me…	GO:0005575//GO:0016020	cellular_component//membrane	GO:0047396//GO:0003824//GO:0016829//GO:0016849//GO:0009975//GO:0003674	glycosylphosphatidylinositol diacylglycerol-lyase activity//catalytic activity//lyase activity//phosphorus-oxygen lyase activity//cyclase activity//molecular_function	NC_024468.2	-	7329853	7347344	7104	sp|Q05085|PTR7_ARATH Protein NRT1/ PTR FAMILY 6.3 OS=Arabidopsis thaliana GN=NPF6.3 PE=1 SV=1//1.00912e-11	--	34	49	38	512	365	413	0.41568	0.526761	0.409394	7.55181	4.92152	4.69172	0.450612	5.72168	39.7722	430.092	-3.4348	2.4642e-14	8.103e-13	DOWN
100276872	--	--	--	--	--	--	NC_024467.2	+	144774850	144776853	1784	-//-	--	3	6	5	27	57	22	0.0878345	0.154466	0.129001	0.953693	1.84054	0.598505	0.123767	1.13091	4.5431	35.048	-2.9476	0.0011449	0.00589	DOWN
100276874	--	--	GO:0044423//GO:0005575//GO:0036338//GO:0019031//GO:0019012	virion part//cellular_component//viral membrane//viral envelope//virion	GO:0005515//GO:0005488//GO:0003674	protein binding//binding//molecular_function	NC_024459.2	+	221568077	221571280	1496	-//-	--	25	24	27	110	93	102	0.815266	0.68819	0.775891	4.32766	3.34479	3.09073	0.759782	3.58772	25.3879	101.167	-1.9945	4.3118e-07	4.9063e-06	DOWN
100276905	--	--	--	--	--	--	NC_024466.2	-	94479448	94480590	1143	-//-	--	3	0	17	46	75	37	0.126334	0	0.63085	2.337	3.48327	1.44778	0.252395	2.42268	6.70251	52.3614	-2.9657	2.3339e-05	0.00018546	DOWN
100276908	GO:0009987//GO:1903506//GO:0006807//GO:0097659//GO:0009059//GO:0006351//GO:0080090//GO:0019219//GO:0019438//GO:0044249//GO:0051171//GO:0051252//GO:0031323//GO:0034645//GO:0031326//GO:0010468//GO:0044237//GO:0008150//GO:0060255//GO:0050789//GO:0050794//GO:0006139//GO:0009058//GO:1901362//GO:0046483//GO:0019222//GO:1901360//GO:0032774//GO:1901576//GO:0010467//GO:0044271//GO:0010556//GO:0006355//GO:…	cellular process//regulation of nucleic acid-templated transcription//nitrogen compound metabolic process//nucleic acid-templated transcription//macromolecule biosynthetic process//transcription, DNA-templated//regulation of primary metabolic process//regulation of nucleobase-containing compound metabolic process//aromatic compound biosynthetic process//cellular biosynthetic process//regulation o…	GO:0044444//GO:0044464//GO:0043226//GO:0043229//GO:0005575//GO:0043227//GO:0005739//GO:0005623//GO:0005737//GO:0044424//GO:0043231//GO:0005622	cytoplasmic part//cell part//organelle//intracellular organelle//cellular_component//membrane-bounded organelle//mitochondrion//cell//cytoplasm//intracellular part//intracellular membrane-bounded organelle//intracellular	GO:0097159//GO:0005488//GO:0043566//GO:0003677//GO:0003676//GO:0003674//GO:0003690//GO:1901363	organic cyclic compound binding//binding//structure-specific DNA binding//DNA binding//nucleic acid binding//molecular_function//double-stranded DNA binding//heterocyclic compound binding	NC_024461.2	-	126165619	126167336	1718	-//-	--	19	34	27	49	50	72	0.532324	0.837605	0.666598	1.65623	1.54497	1.87438	0.678842	1.69186	26.0651	55.8924	-1.1005	0.013965	0.050315	FALSE
100276938	GO:0018130//GO:0044238//GO:0071704//GO:0009889//GO:0044260//GO:0008152//GO:0034641//GO:2000112//GO:2001141//GO:0006725//GO:0019222//GO:0032774//GO:1901360//GO:1901576//GO:0010467//GO:0044271//GO:0006139//GO:0009058//GO:0046483//GO:1901362//GO:0034654//GO:0043170//GO:0016070//GO:0010556//GO:0006355//GO:0065007//GO:0090304//GO:0031326//GO:0010468//GO:0044237//GO:0051171//GO:0051252//GO:0031323//GO:…	heterocycle biosynthetic process//primary metabolic process//organic substance metabolic process//regulation of biosynthetic process//cellular macromolecule metabolic process//metabolic process//cellular nitrogen compound metabolic process//regulation of cellular macromolecule biosynthetic process//regulation of RNA biosynthetic process//cellular aromatic compound metabolic process//regulation of…	--	--	GO:0003674//GO:1901363//GO:0003677//GO:0003676//GO:0005515//GO:0097159//GO:0005488	molecular_function//heterocyclic compound binding//DNA binding//nucleic acid binding//protein binding//organic cyclic compound binding//binding	NC_024466.2	+	104000552	104004490	1110	-//-	--	7	7	8	34	58	45	0.303543	0.266906	0.305696	1.7787	2.77381	1.81316	0.292049	2.12189	7.33528	44.8764	-2.613	4.4196e-06	4.1195e-05	DOWN
100276985	GO:0010646//GO:0044763//GO:0048583//GO:0007154//GO:0048017//GO:0010647//GO:0035556//GO:0023056//GO:0023052//GO:0009967//GO:0007165//GO:0002682//GO:0065007//GO:0014065//GO:0014068//GO:0044699//GO:1902531//GO:0050789//GO:0050896//GO:0050794//GO:1902533//GO:0006955//GO:0008150//GO:0051716//GO:0050776//GO:0048518//GO:0048015//GO:0014066//GO:0048522//GO:0002376//GO:0048584//GO:0023051//GO:0009987//GO:…	regulation of cell communication//single-organism cellular process//regulation of response to stimulus//cell communication//inositol lipid-mediated signaling//positive regulation of cell communication//intracellular signal transduction//positive regulation of signaling//signaling//positive regulation of signal transduction//signal transduction//regulation of immune system process//biological regu…	GO:0016020//GO:0005575	membrane//cellular_component	GO:0003674//GO:0005102//GO:0005515//GO:0043548//GO:0005488	molecular_function//receptor binding//protein binding//phosphatidylinositol 3-kinase binding//binding	NC_024462.2	+	156492083	156492953	871	sp|Q9SUW4|LPPB_ARATH Probable lipid phosphate phosphatase beta OS=Arabidopsis thaliana GN=LPPB PE=2 SV=1//3.06277e-18	--	11	22	16	19	21	27	0.607883	1.06902	0.779157	1.26672	1.27989	1.38641	0.818689	1.31101	15.894	21.9201	-0.46377	0.475	0.75695	FALSE
100277095	--	--	--	--	--	--	NC_024460.2	-	94071359	94072048	690	-//-	--	10	10	10	17	25	24	0.697584	0.613386	0.614716	1.43069	1.92337	1.55564	0.641895	1.63657	10.0112	21.5886	-1.1086	0.08986	0.2292	FALSE
100277111	--	--	GO:0016020//GO:0005575	membrane//cellular_component	--	--	NC_024463.2	-	222575226	222576634	1409	sp|Q8LE47|PPR87_ARATH Pentatricopeptide repeat-containing protein At1g61870, mitochondrial OS=Arabidopsis thaliana GN=PPR336 PE=2 SV=2//8.5841e-34	--	5	12	12	100	87	100	0.170807	0.360457	0.361238	4.12131	3.27778	3.17421	0.297501	3.52444	9.36232	94.9693	-3.3425	7.6941e-13	2.0986e-11	DOWN
100277147	GO:1901564//GO:0090304//GO:0006396//GO:0043170//GO:0016070//GO:0009058//GO:0006139//GO:1901566//GO:0046483//GO:1901360//GO:1901576//GO:0010467//GO:0044271//GO:0006725//GO:0044267//GO:0008152//GO:0044260//GO:0034641//GO:0044238//GO:0071704//GO:0006399//GO:0043043//GO:0019538//GO:0034660//GO:0044249//GO:0006807//GO:0009987//GO:0043604//GO:0009059//GO:0008150//GO:0006518//GO:0034645//GO:0043603//GO:…	organonitrogen compound metabolic process//nucleic acid metabolic process//RNA processing//macromolecule metabolic process//RNA metabolic process//biosynthetic process//nucleobase-containing compound metabolic process//organonitrogen compound biosynthetic process//heterocycle metabolic process//organic cyclic compound metabolic process//organic substance biosynthetic process//gene expression//cel…	GO:0043228//GO:0005622//GO:0005623//GO:0005737//GO:0044424//GO:0030529//GO:0043232//GO:0032991//GO:0043229//GO:0044444//GO:0044464//GO:0043226//GO:0005840//GO:0005575	non-membrane-bounded organelle//intracellular//cell//cytoplasm//intracellular part//ribonucleoprotein complex//intracellular non-membrane-bounded organelle//macromolecular complex//intracellular organelle//cytoplasmic part//cell part//organelle//ribosome//cellular_component	GO:0016891//GO:0003676//GO:0005198//GO:0004519//GO:0016893//GO:1901363//GO:0004549//GO:0003674//GO:0004518//GO:0097159//GO:0005488//GO:0016788//GO:0003735//GO:0004521//GO:0003723//GO:0004540//GO:0003824//GO:0000049//GO:0016787//GO:0004526	endoribonuclease activity, producing 5'-phosphomonoesters//nucleic acid binding//structural molecule activity//endonuclease activity//endonuclease activity, active with either ribo- or deoxyribonucleic acids and producing 5'-phosphomonoesters//heterocyclic compound binding//tRNA-specific ribonuclease activity//molecular_function//nuclease activity//organic cyclic compound binding//binding//hydrol…	NC_024466.2	+	155923389	155925508	1452	-//-	--	16	23	11	95	119	180	0.530395	0.670416	0.321329	3.7993	4.35063	5.54438	0.50738	4.56477	16.4455	127.772	-2.9578	8.5479e-13	2.3226e-11	DOWN
100277180	GO:0045786//GO:0044699//GO:0050789//GO:0050794//GO:0022402//GO:0008150//GO:0009987//GO:0007050//GO:0048519//GO:0051726//GO:0044763//GO:0007049//GO:0065007//GO:0048523	negative regulation of cell cycle//single-organism process//regulation of biological process//regulation of cellular process//cell cycle process//biological_process//cellular process//cell cycle arrest//negative regulation of biological process//regulation of cell cycle//single-organism cellular process//cell cycle//biological regulation//negative regulation of cellular process	GO:0005575//GO:0043227//GO:0043226//GO:0044464//GO:0043229//GO:0005634//GO:0043231//GO:0044424//GO:0005623//GO:0005622	cellular_component//membrane-bounded organelle//organelle//cell part//intracellular organelle//nucleus//intracellular membrane-bounded organelle//intracellular part//cell//intracellular	GO:0019887//GO:0019207//GO:0016538//GO:0019210//GO:0004861//GO:0030291//GO:0003674//GO:0030234//GO:0004857//GO:0004860//GO:0098772	protein kinase regulator activity//kinase regulator activity//cyclin-dependent protein serine/threonine kinase regulator activity//kinase inhibitor activity//cyclin-dependent protein serine/threonine kinase inhibitor activity//protein serine/threonine kinase inhibitor activity//molecular_function//enzyme regulator activity//enzyme inhibitor activity//protein kinase inhibitor activity//molecular f…	NC_024460.2	+	192211274	192212456	753	sp|Q67J15|KRP6_ORYSJ Cyclin-dependent kinase inhibitor 6 OS=Oryza sativa subsp. japonica GN=KRP6 PE=3 SV=1//4.95166e-15	--	2	3	7	27	30	10	0.127844	0.16862	0.3943	2.08217	2.11494	0.593953	0.230255	1.59702	3.93435	22.6214	-2.5235	0.0039194	0.017182	DOWN
100277188	--	--	--	--	--	--	NC_024461.2	+	24757059	24757789	731	-//-	--	15	9	11	26	20	29	0.987688	0.521085	0.638261	2.06539	1.45239	1.7743	0.715678	1.76403	11.9374	24.7457	-1.0517	0.079216	0.20757	FALSE
100277202	--	--	--	--	GO:0016817//GO:0016787//GO:0003824//GO:0003674	hydrolase activity, acting on acid anhydrides//hydrolase activity//catalytic activity//molecular_function	NC_024459.2	+	158944373	158946481	554	-//-	--	8	7	9	14	27	30	0.695066	0.534776	0.689058	1.46745	2.58718	2.42191	0.639633	2.15885	8.04145	22.9635	-1.5138	0.021893	0.073306	FALSE
100277337	--	--	--	--	--	--	NC_024461.2	+	163306191	163307288	994	-//-	--	10	6	17	26	24	20	0.484239	0.255475	0.725414	1.51891	1.28173	0.899893	0.488376	1.23351	11.1234	23.327	-1.0684	0.092648	0.23466	FALSE
100277352	GO:0015979//GO:0036211//GO:0044237//GO:0008150//GO:0009987//GO:0043412//GO:0016310//GO:0044238//GO:0071704//GO:0006464//GO:0019538//GO:0044267//GO:0008152//GO:0044260//GO:0006796//GO:0006468//GO:0043170//GO:0006793	photosynthesis//protein modification process//cellular metabolic process//biological_process//cellular process//macromolecule modification//phosphorylation//primary metabolic process//organic substance metabolic process//cellular protein modification process//protein metabolic process//cellular protein metabolic process//metabolic process//cellular macromolecule metabolic process//phosphate-conta…	GO:0034357//GO:0005575//GO:0098796//GO:0009523//GO:0044436//GO:0016020//GO:0044464//GO:0043234//GO:0032991//GO:0044425//GO:0005623//GO:0044424//GO:0005622//GO:0009579//GO:0009521//GO:0009539	photosynthetic membrane//cellular_component//membrane protein complex//photosystem II//thylakoid part//membrane//cell part//protein complex//macromolecular complex//membrane part//cell//intracellular part//intracellular//thylakoid//photosystem//photosystem II reaction center	GO:0043168//GO:0005509//GO:0032555//GO:0003824//GO:0017076//GO:0035639//GO:0001882//GO:0016773//GO:0046872//GO:0043167//GO:0032549//GO:0043169//GO:0032559//GO:0005524//GO:0032550//GO:0005488//GO:0097159//GO:0097367//GO:0032553//GO:0003674//GO:0016301//GO:0016779//GO:1901363//GO:0034061//GO:0016772//GO:0003887//GO:1901265//GO:0004672//GO:0001883//GO:0000166//GO:0016740//GO:0036094//GO:0030554	anion binding//calcium ion binding//purine ribonucleotide binding//catalytic activity//purine nucleotide binding//purine ribonucleoside triphosphate binding//nucleoside binding//phosphotransferase activity, alcohol group as acceptor//metal ion binding//ion binding//ribonucleoside binding//cation binding//adenyl ribonucleotide binding//ATP binding//purine ribonucleoside binding//binding//organic c…	NC_024459.2	+	86001435	86006278	2024	sp|P53682|CDPK1_ORYSJ Calcium-dependent protein kinase isoform 1 OS=Oryza sativa subsp. japonica GN=SPK PE=2 SV=2//0	--	40	23	49	67	65	65	0.951251	0.480951	1.02685	1.92225	1.70481	1.43632	0.819686	1.68779	37.9775	65.2109	-0.77997	0.046799	0.13652	FALSE
100277382	GO:0044763//GO:0008152//GO:0022904//GO:0006091//GO:0044710//GO:0044237//GO:0044699//GO:0008150//GO:0055114//GO:0009987//GO:0045333//GO:0022900//GO:0015980	single-organism cellular process//metabolic process//respiratory electron transport chain//generation of precursor metabolites and energy//single-organism metabolic process//cellular metabolic process//single-organism process//biological_process//oxidation-reduction process//cellular process//cellular respiration//electron transport chain//energy derivation by oxidation of organic compounds	GO:0044425//GO:0005575//GO:0031224//GO:0016021//GO:0016020	membrane part//cellular_component//intrinsic component of membrane//integral component of membrane//membrane	GO:0003674//GO:0009055	molecular_function//electron carrier activity	NC_024459.2	+	8372130	8373575	978	-//-	--	11	10	14	37	18	47	0.541377	0.432757	0.607173	2.1969	0.977025	2.14935	0.527102	1.77442	11.6997	33.5395	-1.5194	0.0073546	0.029337	DOWN
100277408	GO:0009058//GO:0006139//GO:0046483//GO:1901362//GO:1901360//GO:0032774//GO:1901576//GO:0010467//GO:0044271//GO:0090304//GO:0034654//GO:0043170//GO:0016070//GO:0044238//GO:0071704//GO:0018130//GO:0006725//GO:0044260//GO:0008152//GO:0034641//GO:0009987//GO:0006807//GO:0097659//GO:0009059//GO:0006351//GO:0006352//GO:0019438//GO:0044249//GO:0034645//GO:0044237//GO:0008150	biosynthetic process//nucleobase-containing compound metabolic process//heterocycle metabolic process//organic cyclic compound biosynthetic process//organic cyclic compound metabolic process//RNA biosynthetic process//organic substance biosynthetic process//gene expression//cellular nitrogen compound biosynthetic process//nucleic acid metabolic process//nucleobase-containing compound biosynthetic…	--	--	--	--	NW_017972051.1	+	47190	50867	1808	sp|Q9SYZ9|TAF8_ARATH Transcription initiation factor TFIID subunit 8 OS=Arabidopsis thaliana GN=TAF8 PE=1 SV=1//1.01877e-13	--	4	2	2	48	46	55	0.110715	0.0486759	0.0487813	1.60283	1.4042	1.41452	0.0693907	1.47385	2.75971	49.0839	-4.1527	1.7496e-10	3.4848e-09	DOWN
100277469	--	--	--	--	--	--	NC_024467.2	-	125127869	125128754	886	-//-	--	9	6	21	15	20	21	0.488939	0.286616	1.00533	0.983114	1.19831	1.06007	0.593629	1.0805	12.0544	18.3245	-0.60422	0.35684	0.63138	FALSE
100277496	--	--	--	--	--	--	NC_024465.2	-	5605560	5606315	756	-//-	--	11	10	12	21	41	48	0.700353	0.559837	0.67326	1.61304	2.87895	2.83966	0.644483	2.44388	11.0448	35.5155	-1.6851	0.0023929	0.011178	DOWN
100277508	--	--	--	--	--	--	NC_024465.2	+	31134235	31134999	765	-//-	--	14	1	20	45	42	39	0.880871	0.0553251	1.1089	3.41584	2.91447	2.28008	0.681698	2.87013	12.1458	41.8502	-1.7848	0.00064913	0.0035885	DOWN
100277514	GO:0048869//GO:0051716//GO:0008150//GO:0050794//GO:0050896//GO:0050789//GO:0044699//GO:0044700//GO:0032502//GO:0009987//GO:0055114//GO:0007275//GO:0007154//GO:0044767//GO:0007166//GO:0044763//GO:0008152//GO:0007219//GO:0030154//GO:0044710//GO:0065007//GO:0007165//GO:0044707//GO:0032501//GO:0023052	cellular developmental process//cellular response to stimulus//biological_process//regulation of cellular process//response to stimulus//regulation of biological process//single-organism process//single organism signaling//developmental process//cellular process//oxidation-reduction process//multicellular organismal development//cell communication//single-organism developmental process//cell surf…	GO:0005575//GO:0016020//GO:0031224//GO:0016021//GO:0044425	cellular_component//membrane//intrinsic component of membrane//integral component of membrane//membrane part	GO:0003824//GO:0016491//GO:0003674	catalytic activity//oxidoreductase activity//molecular_function	NC_024460.2	+	77705695	77717273	1493	sp|Q6NLW5|XRI1_ARATH Protein XRI1 OS=Arabidopsis thaliana GN=XRI1 PE=1 SV=2//3.39885e-20	--	15	21	20	60	61	82	0.495879	0.610438	0.582629	2.39296	2.22403	2.51883	0.562982	2.37861	18.4237	66.5025	-1.8518	3.9376e-05	0.00029727	DOWN
100277562	--	--	--	--	GO:0046872//GO:0005488//GO:0043167//GO:0043169//GO:0003674	metal ion binding//binding//ion binding//cation binding//molecular_function	NC_024464.2	+	136802586	136804036	1451	sp|Q6L4N4|C3H35_ORYSJ Zinc finger CCCH domain-containing protein 35 OS=Oryza sativa subsp. japonica GN=Os05g0195200 PE=2 SV=1//1.33119e-128	--	7	8	7	237	113	186	0.232208	0.233349	0.204623	9.48478	4.13412	5.73314	0.223393	6.45068	7.30281	179.289	-4.6177	1.6264e-08	2.3798e-07	DOWN
100277567	GO:0022607//GO:0006139//GO:0009058//GO:1901362//GO:0046483//GO:0034622//GO:0006996//GO:0019222//GO:1901360//GO:0032774//GO:1901576//GO:0010467//GO:0044271//GO:0010556//GO:0043623//GO:0006355//GO:0065007//GO:0090304//GO:0034654//GO:0043170//GO:0006461//GO:0016070//GO:0043933//GO:0044238//GO:0071704//GO:0009889//GO:0018130//GO:2001141//GO:0006725//GO:0033108//GO:0044085//GO:0044260//GO:0008152//GO:…	cellular component assembly//nucleobase-containing compound metabolic process//biosynthetic process//organic cyclic compound biosynthetic process//heterocycle metabolic process//cellular macromolecular complex assembly//organelle organization//regulation of metabolic process//organic cyclic compound metabolic process//RNA biosynthetic process//organic substance biosynthetic process//gene expressi…	--	--	GO:0003677//GO:0003676//GO:0001071//GO:0003674//GO:0003700//GO:1901363//GO:0097159//GO:0005488	DNA binding//nucleic acid binding//nucleic acid binding transcription factor activity//molecular_function//transcription factor activity, sequence-specific DNA binding//heterocyclic compound binding//organic cyclic compound binding//binding	NC_024468.2	-	25417363	25421335	1298	-//-	--	19	23	10	31	30	52	0.704571	0.749957	0.326775	1.38686	1.22693	1.79174	0.593768	1.46851	17.2543	36.779	-1.0919	0.033565	0.10409	FALSE
100277591	--	--	--	--	--	--	NC_024465.2	+	22568946	22569900	955	-//-	--	6	2	11	14	17	26	0.302408	0.088636	0.488554	0.851277	0.944969	1.21764	0.293199	1.00463	6.46405	18.4955	-1.5167	0.03669	0.11195	FALSE
100277610	--	--	--	--	GO:0003674//GO:0005488//GO:0005515	molecular_function//binding//protein binding	NC_024468.2	-	133232949	133234165	1217	-//-	--	22	21	27	25	26	24	0.870117	0.730318	0.941015	1.19288	1.13411	0.881999	0.84715	1.06966	23.3669	24.8247	-0.087309	0.8901	1	FALSE
100277616	GO:0009987//GO:0071840//GO:0016043//GO:0008150//GO:0006996//GO:0007010	cellular process//cellular component organization or biogenesis//cellular component organization//biological_process//organelle organization//cytoskeleton organization	--	--	GO:0005488//GO:0008092//GO:0005515//GO:0003779//GO:0003674	binding//cytoskeletal protein binding//protein binding//actin binding//molecular_function	NC_024459.2	-	16284004	16285393	1390	-//-	--	5	23	26	41	28	27	0.173141	0.70032	0.793381	1.71283	1.06934	0.868753	0.555614	1.21698	17.1909	32.2042	-0.9056	0.12931	0.30319	FALSE
100277624	GO:0019538//GO:0018130//GO:0009889//GO:0043043//GO:0071704//GO:0044238//GO:0043933//GO:2000112//GO:0034641//GO:0044260//GO:0044763//GO:0043241//GO:0008152//GO:0044267//GO:2001141//GO:0006725//GO:0044271//GO:0010467//GO:1901576//GO:0032774//GO:1901360//GO:0019222//GO:1901362//GO:0046483//GO:1901566//GO:0006139//GO:0009058//GO:0016070//GO:0043170//GO:0034654//GO:0090304//GO:1901564//GO:0043624//GO:…	protein metabolic process//heterocycle biosynthetic process//regulation of biosynthetic process//peptide biosynthetic process//organic substance metabolic process//primary metabolic process//macromolecular complex subunit organization//regulation of cellular macromolecule biosynthetic process//cellular nitrogen compound metabolic process//cellular macromolecule metabolic process//single-organism …	--	--	GO:0008135//GO:0003674//GO:1901363//GO:0003676//GO:0003677//GO:0003747//GO:0003723//GO:0008079//GO:0005488//GO:0097159	translation factor activity, RNA binding//molecular_function//heterocyclic compound binding//nucleic acid binding//DNA binding//translation release factor activity//RNA binding//translation termination factor activity//binding//organic cyclic compound binding	NC_024461.2	-	166930585	166935817	2764	-//-	--	18	49	31	153	165	193	0.493394	1.18101	0.748791	5.05957	4.98806	4.91564	0.807733	4.98775	31.4205	167.791	-2.4169	1.4911e-11	3.472e-10	DOWN
100277627	--	--	--	--	GO:0003674//GO:0043167//GO:0043169//GO:0005488//GO:0046872	molecular_function//ion binding//cation binding//binding//metal ion binding	NC_024465.2	+	136683805	136689077	1744	sp|Q9SVY1|ZWIP2_ARATH Zinc finger protein WIP2 OS=Arabidopsis thaliana GN=WIP2 PE=1 SV=1//6.81574e-105	--	39	39	31	55	40	40	1.07638	0.946458	0.753943	1.83131	1.21755	1.0258	0.925592	1.35822	36.4243	45.1388	-0.30947	0.5021	0.7788	FALSE
100277644	GO:0016070//GO:0043170//GO:0006396//GO:0034654//GO:0090304//GO:1901564//GO:0044710//GO:0065007//GO:0006355//GO:0010556//GO:0044271//GO:0010467//GO:1901576//GO:0032774//GO:1901360//GO:0019222//GO:0006082//GO:0046483//GO:1901362//GO:1901566//GO:0016053//GO:0009058//GO:0006139//GO:2000112//GO:0034641//GO:0044260//GO:0044763//GO:0008152//GO:0006725//GO:2001141//GO:0052803//GO:0018130//GO:0009889//GO:…	RNA metabolic process//macromolecule metabolic process//RNA processing//nucleobase-containing compound biosynthetic process//nucleic acid metabolic process//organonitrogen compound metabolic process//single-organism metabolic process//biological regulation//regulation of transcription, DNA-templated//regulation of macromolecule biosynthetic process//cellular nitrogen compound biosynthetic process…	GO:0005622//GO:0044424//GO:0043231//GO:0005737//GO:0005623//GO:0043229//GO:0005634//GO:0043226//GO:0044464//GO:0043227//GO:0005575	intracellular//intracellular part//intracellular membrane-bounded organelle//cytoplasm//cell//intracellular organelle//nucleus//organelle//cell part//membrane-bounded organelle//cellular_component	GO:0016763//GO:0016740//GO:0016757//GO:0003676//GO:0003677//GO:1901363//GO:0003674//GO:0005488//GO:0097159//GO:0043169//GO:0043167//GO:0046872//GO:0003879//GO:0003824//GO:0000287	transferase activity, transferring pentosyl groups//transferase activity//transferase activity, transferring glycosyl groups//nucleic acid binding//DNA binding//heterocyclic compound binding//molecular_function//binding//organic cyclic compound binding//cation binding//ion binding//metal ion binding//ATP phosphoribosyltransferase activity//catalytic activity//magnesium ion binding	NC_024459.2	-	285470198	285471667	1470	sp|Q8L9V6|DOF11_ARATH Dof zinc finger protein DOF1.1 OS=Arabidopsis thaliana GN=DOF1.1 PE=1 SV=2//2.48716e-28	--	2	2	1	53	57	59	0.0654875	0.0575832	0.028854	2.09365	2.0584	1.79507	0.0506416	1.98237	1.67481	55.6966	-5.0555	1.9929e-13	5.9274e-12	DOWN
100277664	--	--	--	--	--	--	NC_024466.2	+	116622263	116623617	1355	sp|Q3E936|MAKR1_ARATH Probable membrane-associated kinase regulator 1 OS=Arabidopsis thaliana GN=MAKR1 PE=1 SV=1//3.58416e-10	--	7	22	22	42	44	38	0.248659	0.687174	0.688663	1.79993	1.72379	1.25427	0.541499	1.59267	16.3437	41.108	-1.3307	0.012898	0.047091	DOWN
100277670	GO:0055082//GO:0009987//GO:0055074//GO:0098771//GO:0008150//GO:0006873//GO:0050801//GO:0055065//GO:0044699//GO:0019725//GO:0006874//GO:0042592//GO:0030003//GO:0065007//GO:0055080//GO:0006875//GO:0048878//GO:0072503//GO:0072507//GO:0044763//GO:0065008	cellular chemical homeostasis//cellular process//calcium ion homeostasis//inorganic ion homeostasis//biological_process//cellular ion homeostasis//ion homeostasis//metal ion homeostasis//single-organism process//cellular homeostasis//cellular calcium ion homeostasis//homeostatic process//cellular cation homeostasis//biological regulation//cation homeostasis//cellular metal ion homeostasis//chemic…	GO:0016020//GO:0016021//GO:0031224//GO:0005575//GO:0044425	membrane//integral component of membrane//intrinsic component of membrane//cellular_component//membrane part	GO:0005216//GO:0022890//GO:0022891//GO:0046873//GO:0015075//GO:0072509//GO:0005262//GO:0005215//GO:0008324//GO:0022892//GO:0015276//GO:0005218//GO:0022838//GO:0015278//GO:0015267//GO:0005217//GO:0005219//GO:0022803//GO:0022834//GO:0015085//GO:0022857//GO:0022836//GO:0005261//GO:0003674	ion channel activity//inorganic cation transmembrane transporter activity//substrate-specific transmembrane transporter activity//metal ion transmembrane transporter activity//ion transmembrane transporter activity//divalent inorganic cation transmembrane transporter activity//calcium channel activity//transporter activity//cation transmembrane transporter activity//substrate-specific transporter…	NC_024459.2	+	239718975	239720811	1429	-//-	--	15	25	25	35	25	24	0.505248	0.740442	0.742046	1.42227	0.928709	0.751149	0.662579	1.03404	21.2407	28.1367	-0.40562	0.51273	0.79006	FALSE
100277738	--	--	--	--	GO:0003674//GO:0046914//GO:0008270//GO:0046872//GO:0005488//GO:0043169//GO:0043167	molecular_function//transition metal ion binding//zinc ion binding//metal ion binding//binding//cation binding//ion binding	NC_024460.2	-	241250800	241255687	4499	sp|A8MQA3|PP330_ARATH Pentatricopeptide repeat-containing protein At4g21065 OS=Arabidopsis thaliana GN=PCMP-H28 PE=2 SV=2//0	--	4	3	4	171	208	154	0.0662081	0.0436627	0.058343	3.41467	3.797	2.3685	0.0560713	3.19339	3.70953	176.555	-5.5727	3.4857e-32	5.4056e-30	DOWN
100277748	--	--	--	--	--	--	NC_024464.2	+	24395712	24396430	635	-//-	--	4	12	10	31	20	36	0.303202	0.799817	0.667959	2.83488	1.67197	2.53557	0.590326	2.34747	8.32873	28.6817	-1.784	0.0059792	0.024628	DOWN
100277824	--	--	--	--	--	--	NC_024460.2	-	116567735	116568690	956	-//-	--	2	4	5	22	16	23	0.100697	0.177086	0.221838	1.33632	0.888452	1.07601	0.166541	1.10026	3.57445	20.1726	-2.4966	0.0024243	0.011307	DOWN
100277827	GO:0008150//GO:0044699//GO:0044419//GO:0044711//GO:0044723//GO:0051704//GO:0044403//GO:0008152//GO:0009312//GO:0005975//GO:0044238//GO:0071704//GO:0009311//GO:0044710//GO:0016051//GO:0009058//GO:0009877//GO:1901576	biological_process//single-organism process//interspecies interaction between organisms//single-organism biosynthetic process//single-organism carbohydrate metabolic process//multi-organism process//symbiosis, encompassing mutualism through parasitism//metabolic process//oligosaccharide biosynthetic process//carbohydrate metabolic process//primary metabolic process//organic substance metabolic pr…	--	--	GO:0008757//GO:0003824//GO:0016741//GO:0003674//GO:0016740//GO:0008168	S-adenosylmethionine-dependent methyltransferase activity//catalytic activity//transferase activity, transferring one-carbon groups//molecular_function//transferase activity//methyltransferase activity	NC_024465.2	+	164328270	164329415	1146	sp|Q8C436|MT21D_MOUSE Protein-lysine methyltransferase METTL21D OS=Mus musculus GN=Vcpkmt PE=2 SV=2//9.05712e-08	--	25	29	18	27	34	27	1.05003	1.07102	0.66621	1.36812	1.57495	1.05372	0.929086	1.33227	23.9159	29.0662	-0.28137	0.60349	0.87502	FALSE
100277863	GO:0008150//GO:1902589//GO:0044699//GO:0050789//GO:0031110//GO:0010968//GO:0050794//GO:0031112//GO:0065003//GO:0090063//GO:0051258//GO:0031334//GO:0007017//GO:0048518//GO:0048522//GO:0044087//GO:0031116//GO:0051493//GO:0016043//GO:0070271//GO:0032271//GO:0009987//GO:0071840//GO:0032886//GO:0071822//GO:0070507//GO:0044089//GO:0044085//GO:0031113//GO:0031109//GO:0044763//GO:0051128//GO:0051130//GO:…	biological_process//single-organism organelle organization//single-organism process//regulation of biological process//regulation of microtubule polymerization or depolymerization//regulation of microtubule nucleation//regulation of cellular process//positive regulation of microtubule polymerization or depolymerization//macromolecular complex assembly//positive regulation of microtubule nucleatio…	GO:0044430//GO:0044422//GO:0005856//GO:0005575//GO:0043232//GO:0043229//GO:0044464//GO:0000922//GO:0043226//GO:0005819//GO:0043228//GO:0005622//GO:0015630//GO:0044446//GO:0005815//GO:0005623//GO:0044424	cytoskeletal part//organelle part//cytoskeleton//cellular_component//intracellular non-membrane-bounded organelle//intracellular organelle//cell part//spindle pole//organelle//spindle//non-membrane-bounded organelle//intracellular//microtubule cytoskeleton//intracellular organelle part//microtubule organizing center//cell//intracellular part	--	--	NC_024459.2	+	62408710	62417055	2346	sp|Q55GJ3|NCA2_DICDI Nuclear control of ATPase protein 2 OS=Dictyostelium discoideum GN=nca2 PE=3 SV=1//1.46774e-11	--	45	35	20	58	85	101	0.923273	0.631427	0.361597	1.43564	1.92337	1.92549	0.638766	1.7615	33.9152	79.3412	-1.2261	0.0012721	0.0064454	DOWN
100277882	GO:0065007//GO:0030003//GO:0090304//GO:0044265//GO:0016070//GO:0043170//GO:0006402//GO:0055080//GO:0046483//GO:0006875//GO:0006139//GO:0009056//GO:1901360//GO:0048878//GO:0000184//GO:0006725//GO:1901361//GO:0019439//GO:0034641//GO:1901575//GO:0008152//GO:0044260//GO:0044763//GO:0072507//GO:0072503//GO:0071704//GO:0044238//GO:0065008//GO:0000956//GO:0034655//GO:0044270//GO:0055082//GO:0006807//GO:…	biological regulation//cellular cation homeostasis//nucleic acid metabolic process//cellular macromolecule catabolic process//RNA metabolic process//macromolecule metabolic process//mRNA catabolic process//cation homeostasis//heterocycle metabolic process//cellular metal ion homeostasis//nucleobase-containing compound metabolic process//catabolic process//organic cyclic compound metabolic process…	GO:0044425//GO:0016020//GO:0031224//GO:0016021//GO:0005575	membrane part//membrane//intrinsic component of membrane//integral component of membrane//cellular_component	GO:0022838//GO:0015278//GO:0015267//GO:0022834//GO:0022803//GO:0005219//GO:0005217//GO:0022857//GO:0015085//GO:0005261//GO:0022836//GO:0003674//GO:0005216//GO:0022891//GO:0022890//GO:0046873//GO:0015075//GO:0005262//GO:0072509//GO:0008324//GO:0005215//GO:0005218//GO:0015276//GO:0022892	substrate-specific channel activity//calcium-release channel activity//channel activity//ligand-gated channel activity//passive transmembrane transporter activity//ryanodine-sensitive calcium-release channel activity//intracellular ligand-gated ion channel activity//transmembrane transporter activity//calcium ion transmembrane transporter activity//cation channel activity//gated channel activity/…	NC_024467.2	-	153030771	153033216	975	-//-	--	4	17	17	65	77	89	0.19747	0.737951	0.73955	3.87129	4.19235	4.08256	0.558324	4.04873	12.0955	75.6518	-2.6449	2.2942e-08	3.2826e-07	DOWN
100277895	--	--	--	--	--	--	NC_024466.2	-	68418321	68421275	2955	-//-	--	33	60	47	282	240	320	0.537529	0.859364	0.674627	5.54164	4.31147	4.84328	0.690507	4.8988	45.5849	277.566	-2.6062	4.0038e-16	1.6139e-14	DOWN
100277923	--	--	--	--	GO:0016740//GO:0008168//GO:0016741//GO:0003824//GO:0003674	transferase activity//methyltransferase activity//transferase activity, transferring one-carbon groups//catalytic activity//molecular_function	NC_024464.2	-	72363245	72364768	1524	-//-	--	24	10	10	32	31	44	0.758005	0.277714	0.278316	1.2193	1.07981	1.29126	0.438012	1.19679	15.3135	35.0491	-1.1946	0.018856	0.064873	FALSE
100277947	GO:0044699//GO:0008150//GO:0006812//GO:0051234//GO:0006811//GO:0044765//GO:1902578//GO:0006814//GO:0051179//GO:0015672//GO:0006810//GO:0030001	single-organism process//biological_process//cation transport//establishment of localization//ion transport//single-organism transport//single-organism localization//sodium ion transport//localization//monovalent inorganic cation transport//transport//metal ion transport	GO:0016020//GO:0005575	membrane//cellular_component	GO:0015078//GO:0003824//GO:0022892//GO:0015297//GO:0016787//GO:0022804//GO:0005215//GO:0008324//GO:0015291//GO:0008238//GO:0005488//GO:0015081//GO:0070008//GO:0097159//GO:0043167//GO:0043169//GO:0017171//GO:0046872//GO:0015075//GO:0046873//GO:0015299//GO:0022890//GO:0004175//GO:0022891//GO:1901363//GO:0008270//GO:0046914//GO:0003674//GO:0008233//GO:0015298//GO:0008236//GO:0022857//GO:0015077//GO:…	hydrogen ion transmembrane transporter activity//catalytic activity//substrate-specific transporter activity//antiporter activity//hydrolase activity//active transmembrane transporter activity//transporter activity//cation transmembrane transporter activity//secondary active transmembrane transporter activity//exopeptidase activity//binding//sodium ion transmembrane transporter activity//serine-t…	NC_024459.2	+	94336239	94343518	2119	-//-	--	33	58	51	65	49	56	0.749599	1.15846	1.02085	1.78127	1.22754	1.18196	0.976303	1.39692	46.3047	56.5481	-0.28832	0.53993	0.81713	FALSE
100277968	--	--	--	--	--	--	NC_024468.2	+	69000068	69004840	808	-//-	--	2	7	1	55	70	94	0.127844	0.393447	0.0563285	4.24145	4.93486	5.58316	0.19254	4.91982	3.1496	71.2453	-4.4996	1.6553e-14	5.5728e-13	DOWN
100277980	GO:1901360//GO:0019222//GO:0010467//GO:0006139//GO:0040029//GO:0046483//GO:0043170//GO:0006306//GO:0090304//GO:0065007//GO:0032259//GO:0006305//GO:0044238//GO:0006259//GO:0071704//GO:0008152//GO:0044260//GO:0034641//GO:0006725//GO:0006807//GO:0009987//GO:0043412//GO:0044237//GO:0010468//GO:0032775//GO:0006304//GO:0050789//GO:0044728//GO:0060255//GO:0043414//GO:0008150	organic cyclic compound metabolic process//regulation of metabolic process//gene expression//nucleobase-containing compound metabolic process//regulation of gene expression, epigenetic//heterocycle metabolic process//macromolecule metabolic process//DNA methylation//nucleic acid metabolic process//biological regulation//methylation//DNA alkylation//primary metabolic process//DNA metabolic process…	--	--	GO:0008168//GO:0016740//GO:0003674//GO:0016741//GO:0009008//GO:0009007//GO:0003824//GO:0008757	methyltransferase activity//transferase activity//molecular_function//transferase activity, transferring one-carbon groups//DNA-methyltransferase activity//site-specific DNA-methyltransferase (adenine-specific) activity//catalytic activity//S-adenosylmethionine-dependent methyltransferase activity	NC_024468.2	-	22391271	22391793	523	-//-	--	0	0	0	6	13	16	0	0	0	0.666187	1.31951	1.36825	0	1.11798	0	11.2575	#NAME?	0.00016587	0.0010719	DOWN
100277999	--	--	--	--	--	--	NC_024466.2	+	179488709	179492350	1126	sp|Q9P7W0|OPA3_SCHPO OPA3-like protein OS=Schizosaccharomyces pombe (strain 972 / ATCC 24843) GN=SPBC1703.11 PE=3 SV=1//7.27455e-15	--	11	32	22	55	68	77	0.470219	1.2028	0.82872	2.83642	3.20584	3.05844	0.833914	3.03357	20.8082	65.4522	-1.6533	0.00026271	0.0016152	DOWN
100278004	--	--	--	--	--	--	NC_024468.2	-	132198384	132199200	817	-//-	--	3	19	10	44	39	45	0.176744	0.984271	0.51916	3.12735	2.53405	2.46342	0.560059	2.70827	10.0147	42.3235	-2.0793	0.0002876	0.0017519	DOWN
100278022	GO:0034645//GO:0031323//GO:0051252//GO:0051171//GO:0006357//GO:0044237//GO:0010468//GO:0031326//GO:0060255//GO:0008150//GO:0050794//GO:0050789//GO:0006366//GO:0097659//GO:0006807//GO:1903506//GO:0009987//GO:0006351//GO:0009059//GO:0019219//GO:0080090//GO:0044249//GO:0019438//GO:0009889//GO:0071704//GO:0044238//GO:0018130//GO:2001141//GO:0006725//GO:2000112//GO:0034641//GO:0008152//GO:0044260//GO:…	cellular macromolecule biosynthetic process//regulation of cellular metabolic process//regulation of RNA metabolic process//regulation of nitrogen compound metabolic process//regulation of transcription from RNA polymerase II promoter//cellular metabolic process//regulation of gene expression//regulation of cellular biosynthetic process//regulation of macromolecule metabolic process//biological_p…	GO:0005575//GO:0005654//GO:0031981//GO:0043227//GO:0044422//GO:0044464//GO:0043226//GO:0043234//GO:0070013//GO:0005634//GO:0031974//GO:0043229//GO:0032991//GO:0044451//GO:0044428//GO:0005623//GO:0043231//GO:0044424//GO:0044446//GO:0005622//GO:0043233//GO:0016592	cellular_component//nucleoplasm//nuclear lumen//membrane-bounded organelle//organelle part//cell part//organelle//protein complex//intracellular organelle lumen//nucleus//membrane-enclosed lumen//intracellular organelle//macromolecular complex//nucleoplasm part//nuclear part//cell//intracellular membrane-bounded organelle//intracellular part//intracellular organelle part//intracellular//organelle…	GO:0003712//GO:0000989//GO:0003674//GO:0001076//GO:0001104//GO:0000988	transcription cofactor activity//transcription factor activity, transcription factor binding//molecular_function//transcription factor activity, RNA polymerase II transcription factor binding//RNA polymerase II transcription cofactor activity//transcription factor activity, protein binding	NC_024462.2	-	239880284	239882320	1076	-//-	--	13	35	23	51	76	83	0.600512	1.42162	0.936232	2.84216	3.87184	3.56252	0.986121	3.42551	22.7779	68.4184	-1.5867	0.00031467	0.0018968	DOWN
100278087	GO:0030001//GO:0006810//GO:0051179//GO:1902578//GO:0006811//GO:0044765//GO:0044699//GO:0006812//GO:0051234//GO:0008150	metal ion transport//transport//localization//single-organism localization//ion transport//single-organism transport//single-organism process//cation transport//establishment of localization//biological_process	--	--	GO:0003674//GO:0046872//GO:0005488//GO:0043169//GO:0043167	molecular_function//metal ion binding//binding//cation binding//ion binding	NC_024463.2	-	182589269	182589829	561	-//-	--	7	3	2	4	9	49	0.600594	0.22633	0.151213	0.414041	0.851631	3.90643	0.326046	1.72404	4.19087	19.2071	-2.1963	0.2018	0.42337	FALSE
100278172	--	--	--	--	--	--	NC_024464.2	+	137835525	137838606	925	-//-	--	19	15	17	18	31	32	1.06963	0.74252	0.843347	1.22251	1.92472	1.67391	0.885165	1.60705	17.1866	26.3268	-0.61525	0.25109	0.49525	FALSE
100278178	--	--	--	--	--	--	NC_024460.2	+	160328738	160329279	542	-//-	--	0	1	0	12	19	15	0	0.0780879	0	1.28567	1.86091	1.23777	0.0260293	1.46145	0.294957	15.0927	-5.6772	5.6075e-05	0.00040757	DOWN
100278213	--	--	--	--	--	--	NC_024463.2	+	6079701	6080839	1139	sp|P0C7R1|PPR74_ARATH Pentatricopeptide repeat-containing protein DWY1, chloroplastic OS=Arabidopsis thaliana GN=DYW1 PE=1 SV=1//5.58684e-55	--	4	4	12	126	105	198	0.169037	0.148634	0.44687	6.42382	4.8937	7.77479	0.254847	6.3641	6.62393	139.932	-4.4009	9.7406e-16	3.7396e-14	DOWN
100278254	--	--	GO:0044464//GO:0043234//GO:0043226//GO:0005634//GO:1990234//GO:0044428//GO:0032991//GO:0043229//GO:0005575//GO:0031224//GO:0016021//GO:1902494//GO:0016020//GO:0000151//GO:0044422//GO:0043227//GO:0005680//GO:0000152//GO:0044425//GO:0005623//GO:0044424//GO:0043231//GO:0005622//GO:0044446//GO:0031461	cell part//protein complex//organelle//nucleus//transferase complex//nuclear part//macromolecular complex//intracellular organelle//cellular_component//intrinsic component of membrane//integral component of membrane//catalytic complex//membrane//ubiquitin ligase complex//organelle part//membrane-bounded organelle//anaphase-promoting complex//nuclear ubiquitin ligase complex//membrane part//cell//…	GO:0046872//GO:0043167//GO:0043169//GO:0005488//GO:0003824//GO:0005515//GO:0019787//GO:0016740//GO:0003674//GO:0046914//GO:0004842//GO:0008270	metal ion binding//ion binding//cation binding//binding//catalytic activity//protein binding//ubiquitin-like protein transferase activity//transferase activity//molecular_function//transition metal ion binding//ubiquitin-protein transferase activity//zinc ion binding	NC_024464.2	-	158329769	158331985	2217	sp|Q9SG96|ATL72_ARATH RING-H2 finger protein ATL72 OS=Arabidopsis thaliana GN=ATL72 PE=2 SV=1//9.21423e-22	--	7	23	4	44	42	58	0.151977	0.439082	0.0765275	1.15248	1.00567	1.17006	0.222529	1.1094	10.7449	47.2327	-2.1361	8.6847e-05	0.00060397	DOWN
100278261	--	--	--	--	GO:0003697//GO:0043566//GO:0097159//GO:0005488//GO:1901363//GO:0003674//GO:0003676//GO:0003677	single-stranded DNA binding//structure-specific DNA binding//organic cyclic compound binding//binding//heterocyclic compound binding//molecular_function//nucleic acid binding//DNA binding	NC_024466.2	+	163757231	163765410	2193	sp|Q8GWJ4|OSB3_ARATH Protein OSB3, chloroplastic/mitochondrial OS=Arabidopsis thaliana GN=OSB3 PE=2 SV=1//2.33864e-44	--	14	13	13	116	95	146	0.386391	0.315486	0.31617	3.86241	2.89167	3.74415	0.339349	3.49941	13.3933	117.309	-3.1307	7.2453e-14	2.2551e-12	DOWN
100278265	GO:0006950//GO:0008150//GO:0050896	response to stress//biological_process//response to stimulus	--	--	--	--	NC_024468.2	+	18081112	18083320	1032	-//-	--	2	6	7	24	18	16	0.0990397	0.261257	0.305461	1.43381	0.983056	0.736209	0.221919	1.05102	4.81922	19.4347	-2.0118	0.012696	0.046481	DOWN
100278305	--	--	--	--	--	--	NC_024465.2	-	46114214	46117909	2647	-//-	--	9	4	12	62	58	85	0.163657	0.0639572	0.192287	1.36014	1.16318	1.43619	0.139967	1.31984	8.5176	67.1599	-2.9791	2.4795e-09	4.1672e-08	DOWN
100278340	GO:0097659//GO:0009987//GO:0006807//GO:0006352//GO:0009059//GO:0006351//GO:0043412//GO:0018143//GO:0019438//GO:0044249//GO:0036211//GO:0034645//GO:0044237//GO:0008150//GO:0009058//GO:0006139//GO:0046483//GO:1901362//GO:1901576//GO:1901360//GO:0032774//GO:0044271//GO:0010467//GO:0018144//GO:0090304//GO:0034654//GO:0016070//GO:0043170//GO:0044238//GO:0071704//GO:0006464//GO:0018130//GO:0019538//GO:…	nucleic acid-templated transcription//cellular process//nitrogen compound metabolic process//DNA-templated transcription, initiation//macromolecule biosynthetic process//transcription, DNA-templated//macromolecule modification//nucleic acid-protein covalent cross-linking//aromatic compound biosynthetic process//cellular biosynthetic process//protein modification process//cellular macromolecule bi…	GO:0044464//GO:0043226//GO:0005634//GO:0043229//GO:0005575//GO:0043227//GO:0019012//GO:0005623//GO:0044424//GO:0043231//GO:0005622	cell part//organelle//nucleus//intracellular organelle//cellular_component//membrane-bounded organelle//virion//cell//intracellular part//intracellular membrane-bounded organelle//intracellular	GO:0005488//GO:0097159//GO:0003968//GO:0003824//GO:0016787//GO:0034062//GO:0016772//GO:0003677//GO:0005198//GO:1901265//GO:0003676//GO:0000166//GO:0016740//GO:0070011//GO:0036094//GO:0008234//GO:0003674//GO:0008233//GO:0016779//GO:1901363	binding//organic cyclic compound binding//RNA-directed RNA polymerase activity//catalytic activity//hydrolase activity//RNA polymerase activity//transferase activity, transferring phosphorus-containing groups//DNA binding//structural molecule activity//nucleoside phosphate binding//nucleic acid binding//nucleotide binding//transferase activity//peptidase activity, acting on L-amino acid peptides/…	NC_024462.2	-	160007599	160008245	647	sp|P0CG89|H4_SOYBN Histone H4 OS=Glycine max PE=3 SV=1//2.12758e-49	--	1	4	12	45	26	50	0.0743946	0.261661	0.786684	4.03882	2.13325	3.45631	0.374247	3.20946	5.48772	39.9637	-2.8644	4.7869e-06	4.4236e-05	DOWN
100278358	--	--	--	--	GO:0003674//GO:0005488//GO:0005515	molecular_function//binding//protein binding	NC_024463.2	+	186171795	186176931	3037	sp|Q5ZIJ9|MIB2_CHICK E3 ubiquitin-protein ligase MIB2 OS=Gallus gallus GN=MIB2 PE=2 SV=1//1.80858e-17	--	25	26	32	96	81	108	0.423858	0.387607	0.478088	1.9636	1.51458	1.7014	0.429851	1.72652	27.615	93.9787	-1.7669	7.4919e-06	6.6283e-05	DOWN
100278403	--	--	--	--	--	--	NC_024467.2	+	128658847	128659278	432	-//-	--	6	4	4	4	8	17	0.668518	0.391886	0.392735	0.537679	0.983056	1.76	0.48438	1.09358	4.76196	9.20322	-0.95058	0.3032	0.56307	FALSE
100278469	GO:0065007//GO:0030003//GO:0055080//GO:0006875//GO:0048878//GO:0044763//GO:0072507//GO:0072503//GO:0065008//GO:0055082//GO:0009987//GO:0055074//GO:0008150//GO:0098771//GO:0019725//GO:0044699//GO:0055065//GO:0050801//GO:0006873//GO:0042592//GO:0006874	biological regulation//cellular cation homeostasis//cation homeostasis//cellular metal ion homeostasis//chemical homeostasis//single-organism cellular process//divalent inorganic cation homeostasis//cellular divalent inorganic cation homeostasis//regulation of biological quality//cellular chemical homeostasis//cellular process//calcium ion homeostasis//biological_process//inorganic ion homeostasi…	GO:0044425//GO:0031224//GO:0016021//GO:0016020//GO:0005575	membrane part//intrinsic component of membrane//integral component of membrane//membrane//cellular_component	GO:0022838//GO:0015278//GO:0015267//GO:0022834//GO:0022803//GO:0005219//GO:0005217//GO:0022857//GO:0015085//GO:0003674//GO:0005261//GO:0022836//GO:0005216//GO:0022891//GO:0022890//GO:0015075//GO:0046873//GO:0008324//GO:0005215//GO:0005262//GO:0072509//GO:0005218//GO:0015276//GO:0022892	substrate-specific channel activity//calcium-release channel activity//channel activity//ligand-gated channel activity//passive transmembrane transporter activity//ryanodine-sensitive calcium-release channel activity//intracellular ligand-gated ion channel activity//transmembrane transporter activity//calcium ion transmembrane transporter activity//molecular_function//cation channel activity//gat…	NC_024459.2	+	18522679	18525819	1048	-//-	--	5	8	15	44	41	51	0.229644	0.323081	0.60709	2.43802	2.0768	2.17649	0.386605	2.23044	9.16478	44.7898	-2.289	3.831e-05	0.00028984	DOWN
100278518	GO:0019953//GO:0032501//GO:0048477//GO:0007304//GO:0030154//GO:0009653//GO:0044703//GO:0000003//GO:0048468//GO:0044763//GO:0044702//GO:0002066//GO:0060429//GO:0048609//GO:0044767//GO:0048856//GO:0030707//GO:0007281//GO:0022412//GO:0030855//GO:0007292//GO:0002065//GO:0051704//GO:0002064//GO:0030703//GO:0032502//GO:0009987//GO:0048646//GO:0022414//GO:0044699//GO:0009888//GO:0003006//GO:0032504//GO:…	sexual reproduction//multicellular organismal process//oogenesis//chorion-containing eggshell formation//cell differentiation//anatomical structure morphogenesis//multi-organism reproductive process//reproduction//cell development//single-organism cellular process//single organism reproductive process//columnar/cuboidal epithelial cell development//epithelium development//multicellular organismal…	GO:0005576//GO:0042600//GO:0005623//GO:0044464//GO:0030312//GO:0071944//GO:0005575	extracellular region//chorion//cell//cell part//external encapsulating structure//cell periphery//cellular_component	GO:0005213//GO:0005198//GO:0003674	structural constituent of chorion//structural molecule activity//molecular_function	NC_024461.2	-	233748776	233751355	2184	-//-	--	27	34	37	64	78	64	0.684721	0.758169	0.826854	1.95808	2.18158	1.5081	0.756581	1.88259	32.3693	68.0529	-1.072	0.0096884	0.037072	DOWN
100278530	--	--	--	--	--	--	NC_024463.2	+	4455124	4459063	1036	-//-	--	15	26	21	20	44	47	0.696911	1.06218	0.859771	1.12103	2.25458	2.02902	0.872953	1.80154	20.2259	35.8268	-0.82483	0.10429	0.25699	FALSE
100278543	--	--	--	--	GO:0097159//GO:0005488//GO:1901363//GO:0003674//GO:0003676//GO:0003677	organic cyclic compound binding//binding//heterocyclic compound binding//molecular_function//nucleic acid binding//DNA binding	NC_024463.2	+	9534496	9536953	994	-//-	--	2	20	11	26	21	31	0.098735	0.868178	0.478532	1.54851	1.14337	1.42202	0.481815	1.3713	10.2583	25.6764	-1.3236	0.049232	0.14225	FALSE
100278570	--	--	--	--	--	--	NC_024466.2	+	18879627	18883470	1650	sp|Q5ZMS6|TDRD3_CHICK Tudor domain-containing protein 3 OS=Gallus gallus GN=TDRD3 PE=2 SV=1//1.40619e-18	--	19	42	34	56	39	38	0.556624	1.08192	0.877738	1.97923	1.26008	1.03441	0.83876	1.42458	30.7168	44.5719	-0.53711	0.29589	0.55384	FALSE
100278632	--	--	--	--	--	--	NC_024463.2	-	202983522	202984272	644	-//-	--	17	13	13	30	33	22	1.2706	0.85436	0.856211	2.70509	2.72019	1.52786	0.993724	2.31772	14.5295	28.3195	-0.96281	0.092092	0.23364	FALSE
100278694	--	--	--	--	--	--	NC_024464.2	-	138376816	138377400	585	-//-	--	2	0	0	12	20	21	0.164558	0	0	1.19116	1.81487	1.6055	0.0548528	1.53718	0.757469	17.2332	-4.5079	4.1165e-05	0.0003094	DOWN
100278747	--	--	--	--	--	--	NC_024466.2	+	124738149	124740129	990	sp|Q6AUW3|HS223_ORYSJ 22.3 kDa class VI heat shock protein OS=Oryza sativa subsp. japonica GN=HSP22.3 PE=2 SV=1//5.64379e-87	--	11	8	17	109	98	122	0.534815	0.342009	0.728345	6.39349	5.25488	5.51153	0.535056	5.71996	12.092	108.481	-3.1653	2.1252e-13	6.2841e-12	DOWN
100278833	--	--	--	--	--	--	NC_024464.2	+	151823509	151834336	3030	-//-	--	26	41	40	146	148	196	0.417852	0.579389	0.566482	2.83076	2.62323	2.92689	0.521241	2.79363	35.0375	160.613	-2.1966	4.0942e-10	7.7176e-09	DOWN
100278894	--	--	--	--	--	--	NC_024465.2	-	88103810	88111195	1098	-//-	--	14	14	12	39	45	40	0.776344	0.68264	0.586388	2.6091	2.7521	2.06105	0.68179	2.47408	13.3608	40.9474	-1.6158	0.0022606	0.010633	DOWN
100278919	--	--	--	--	--	--	NC_024461.2	-	54606232	54606900	669	-//-	--	0	2	5	19	10	24	0	0.126528	0.317006	1.6492	0.793498	1.60447	0.147845	1.34906	2.22706	17.4287	-2.9682	0.0015789	0.0077736	DOWN
100278973	--	--	--	--	--	--	NC_024460.2	-	5057789	5067929	630	-//-	--	4	12	14	54	71	81	0.305608	0.806165	0.942564	4.97737	5.9826	5.75032	0.684779	5.57009	9.63845	67.2757	-2.8032	2.0582e-08	2.9653e-07	DOWN
100278975	--	--	--	--	--	--	NC_024459.2	-	306361948	306362600	653	sp|Q8RWU3|RVE8_ARATH Protein REVEILLE 8 OS=Arabidopsis thaliana GN=RVE8 PE=2 SV=1//7.36895e-22	--	15	8	10	18	13	11	1.10567	0.518514	0.649546	1.60068	1.05682	0.753402	0.757909	1.13697	11.315	14.1107	-0.31856	0.66679	0.91686	FALSE
100279033	GO:0051704//GO:0008150//GO:0009405	multi-organism process//biological_process//pathogenesis	GO:0043232//GO:0043229//GO:0005938//GO:0044464//GO:0044444//GO:0044448//GO:0043226//GO:0042151//GO:0005575//GO:0071944//GO:0005622//GO:0043228//GO:0005623//GO:0044424//GO:0005737	intracellular non-membrane-bounded organelle//intracellular organelle//cell cortex//cell part//cytoplasmic part//cell cortex part//organelle//nematocyst//cellular_component//cell periphery//intracellular//non-membrane-bounded organelle//cell//intracellular part//cytoplasm	GO:0016247//GO:0008200//GO:0016248//GO:0098772//GO:0003674	channel regulator activity//ion channel inhibitor activity//channel inhibitor activity//molecular function regulator//molecular_function	NC_024467.2	-	140703580	140707435	2357	sp|Q6GPP7|TM209_XENLA Transmembrane protein 209 OS=Xenopus laevis GN=tmem209 PE=2 SV=1//5.61241e-10	--	2	7	11	81	97	99	0.0408429	0.125696	0.19795	1.99559	2.18466	1.87855	0.121496	2.0196	6.4239	91.0133	-3.8246	1.3349e-14	4.5364e-13	DOWN
100279036	--	--	--	--	--	--	NC_024463.2	-	114127801	114128831	610	-//-	--	1	0	2	51	66	66	0.0789071	0	0.139067	4.85497	5.74362	4.83906	0.072658	5.14589	1.03359	60.0186	-5.8597	8.5474e-16	3.3066e-14	DOWN
100279082	--	--	--	--	GO:0003674//GO:0005488//GO:0005515	molecular_function//binding//protein binding	NC_024461.2	-	191129385	191130502	1118	-//-	--	47	6	1	310	529	330	2.02349	0.22714	0.0379386	16.1015	25.118	13.2014	0.762857	18.1403	19.8977	384.941	-4.274	4.9947e-14	1.5781e-12	DOWN
100279122	--	--	GO:0005643//GO:0044446//GO:0005622//GO:0005635//GO:0031975//GO:0044424//GO:0043231//GO:0005623//GO:0043229//GO:0044428//GO:0005634//GO:0043226//GO:0031967//GO:0044464//GO:0043227//GO:0044422//GO:0012505//GO:0005575	nuclear pore//intracellular organelle part//intracellular//nuclear envelope//envelope//intracellular part//intracellular membrane-bounded organelle//cell//intracellular organelle//nuclear part//nucleus//organelle//organelle envelope//cell part//membrane-bounded organelle//organelle part//endomembrane system//cellular_component	--	--	NC_024459.2	-	123464937	123467800	677	-//-	--	7	9	15	41	40	37	0.497686	0.562648	0.939779	3.51675	3.13649	2.44433	0.666705	3.03252	10.2172	39.1385	-1.9376	0.00063164	0.0035055	DOWN
100279147	--	--	--	--	GO:0001883//GO:0000166//GO:0003676//GO:1901265//GO:0036094//GO:0030554//GO:0003674//GO:0032553//GO:0097367//GO:1901363//GO:0097159//GO:0005488//GO:0043167//GO:0032549//GO:0032559//GO:0005524//GO:0032550//GO:0017076//GO:0032555//GO:0043168//GO:0035639//GO:0001882	purine nucleoside binding//nucleotide binding//nucleic acid binding//nucleoside phosphate binding//small molecule binding//adenyl nucleotide binding//molecular_function//ribonucleotide binding//carbohydrate derivative binding//heterocyclic compound binding//organic cyclic compound binding//binding//ion binding//ribonucleoside binding//adenyl ribonucleotide binding//ATP binding//purine ribonucleos…	NC_024460.2	-	81696572	81701884	1089	sp|Q68EV5|CMS1_XENLA Protein CMSS1 OS=Xenopus laevis GN=cmss1 PE=2 SV=1//2.50674e-11	--	1	3	4	37	20	37	0.0441996	0.116594	0.155796	1.97297	0.974931	1.51957	0.10553	1.48916	2.57333	31.1668	-3.5983	2.3371e-06	2.3107e-05	DOWN
100279169	--	--	--	--	--	--	NC_024466.2	+	37498819	37499612	794	-//-	--	12	19	16	28	37	33	0.727456	1.01278	0.854718	2.04778	2.47373	1.85883	0.864986	2.12678	15.3879	32.2221	-1.0663	0.056541	0.15908	FALSE
[truncated: 1,851 more rows]

## Sheet: overlap18413
Gene_id	biological_process	biological_process_description	cellular_component	cellular_component_description	molecular_function	molecular_function_description	chromosome	Strand	start	end	length	Blast swiss prot	Gene Name	Treat1_readcount	Treat2_readcount	Treat3_readcount	CK1_readcount	CK2_readcount	CK3_readcount	Treat1_fpkm	Treat2_fpkm	Treat3_fpkm	CK1_fpkm	CK2_fpkm	CK3_fpkm	Treat_group_fpkm	CK_group_fpkm	Treat_readcount(TreatvsCK)	CK_readcount(TreatvsCK)	log2FoldChange(TreatvsCK)	pval(TreatvsCK)	padj(TreatvsCK)	significant(TreatvsCK)
[truncated: 18,413 more rows]

[truncated: 1 more sheets: treat1035]
