# Supplementary material for: Transcriptomics integrated with metabolomics reveals the defense response of insect-resistant Zea mays infested with Spodoptera exigua
Source: Heliyon. 2025 Feb 8;11(4):e42565. doi: 10.1016/j.heliyon.2025.e42565 (PMC11872508; doi:10.1016/j.heliyon.2025.e42565)
Supplement: Multimedia component 4 [file mmc4.xlsx]

## Sheet: Down TFs
tf_ID	Family	Type	Hyperlink	Gene Name	log2FoldChange	Blast swiss prot
100280553	AP2-EREBP	transcription factor	--	--	-0.55701	sp|Q8H1E4|RAP24_ARATH Ethylene-responsive transcription factor RAP2-4 OS=Arabidopsis thaliana GN=RAP2-4 PE=1 SV=1//6.4477e-37
100192007	bZIP	transcription factor	http://planttfdb.cbi.pku.edu.cn/family.php?fam=bZIP	--	-0.59513	sp|Q39162|TGA4_ARATH Transcription factor TGA4 OS=Arabidopsis thaliana GN=TGA4 PE=1 SV=2//3.75377e-106
100273199	DBP	transcription factor	--	--	-0.60821	sp|Q9FYN7|P2C02_ORYSJ Probable protein phosphatase 2C 2 OS=Oryza sativa subsp. japonica GN=Os01g0295700 PE=2 SV=1//0
103633436	CAMTA	transcription factor	http://planttfdb.cbi.pku.edu.cn/family.php?fam=CAMTA	--	-0.60876	sp|Q6NPP4|CMTA2_ARATH Calmodulin-binding transcription activator 2 OS=Arabidopsis thaliana GN=CMTA2 PE=1 SV=1//0
100281328	TCP	transcription factor	http://planttfdb.cbi.pku.edu.cn/family.php?fam=TCP	--	-0.60942	sp|Q9FME3|TCP5_ARATH Transcription factor TCP5 OS=Arabidopsis thaliana GN=TCP5 PE=2 SV=1//1.08061e-36
100283897	PHD	transcriptional regulator	--	--	-0.61585	sp|Q2R837|ALFL8_ORYSJ PHD finger protein ALFIN-LIKE 8 OS=Oryza sativa subsp. japonica GN=Os11g0244800 PE=2 SV=1//1.16592e-88
100285175	LUG	transcriptional regulator	--	--	-0.61677	sp|O48847|LUH_ARATH Transcriptional corepressor LEUNIG_HOMOLOG OS=Arabidopsis thaliana GN=LUH PE=1 SV=1//0
100127531	GRAS	transcription factor	http://planttfdb.cbi.pku.edu.cn/family.php?fam=GRAS	--	-0.63033	sp|Q9ST48|DWRF8_MAIZE DELLA protein DWARF8 OS=Zea mays GN=D8 PE=1 SV=1//0
103630378	NAC	transcription factor	http://planttfdb.cbi.pku.edu.cn/family.php?fam=NAC	--	-0.63859	sp|Q9FY82|NAC82_ARATH NAC domain-containing protein 82 OS=Arabidopsis thaliana GN=NAC082 PE=1 SV=1//4.51864e-75
103629948	LIM	transcription factor	--	--	-0.6397	sp|Q94JX5|WLIM1_ARATH LIM domain-containing protein WLIM1 OS=Arabidopsis thaliana GN=WLIM1 PE=1 SV=1//4.73597e-15
100273183	C2C2-GATA	transcription factor	--	--	-0.65636	sp|Q8LC59|GAT23_ARATH GATA transcription factor 23 OS=Arabidopsis thaliana GN=GATA23 PE=2 SV=2//3.28497e-15
103643720	Orphans	transcriptional regulator	--	--	-0.65771	sp|Q8W4F0|DAR1_ARATH Protein DA1-related 1 OS=Arabidopsis thaliana GN=DAR1 PE=1 SV=3//0
100191517	HB	transcription factor	--	--	-0.6706	sp|Q6YWR4|HOX16_ORYSJ Homeobox-leucine zipper protein HOX16 OS=Oryza sativa subsp. japonica GN=HOX16 PE=2 SV=1//6.00259e-102
100193110	GeBP	transcription factor	http://planttfdb.cbi.pku.edu.cn/family.php?fam=GeBP	--	-0.68793	-//-
103637653	bHLH	transcription factor	http://planttfdb.cbi.pku.edu.cn/family.php?fam=bHLH	--	-0.69267	sp|Q8GZ38|UNE10_ARATH Transcription factor UNE10 OS=Arabidopsis thaliana GN=UNE10 PE=2 SV=1//1.66716e-25
103637393	SWI/SNF-SWI3	transcriptional regulator	--	--	-0.71095	sp|F4JLS1|LDL3_ARATH Lysine-specific histone demethylase 1 homolog 3 OS=Arabidopsis thaliana GN=LDL3 PE=2 SV=1//0
100216833	GNAT	transcriptional regulator	--	--	-0.71128	sp|Q7X7L3|ELP3_ORYSJ Elongator complex protein 3 OS=Oryza sativa subsp. japonica GN=ELP3 PE=2 SV=2//0
103638717	HB	transcription factor	--	--	-0.71129	sp|Q94LW4|KNOSB_ORYSJ Homeobox protein knotted-1-like 11 OS=Oryza sativa subsp. japonica GN=HOS59 PE=2 SV=2//2.06841e-152
100279263	GRAS	transcription factor	http://planttfdb.cbi.pku.edu.cn/family.php?fam=GRAS	--	-0.72006	sp|O81316|SCL6_ARATH Scarecrow-like protein 6 OS=Arabidopsis thaliana GN=SCL6 PE=1 SV=1//8.21992e-71
100276761	GNAT	transcriptional regulator	--	--	-0.73787	sp|P51192|YCF52_PORPU Uncharacterized N-acetyltransferase ycf52 OS=Porphyra purpurea GN=ycf52 PE=3 SV=1//1.17066e-25
103652667	GRAS	transcription factor	http://planttfdb.cbi.pku.edu.cn/family.php?fam=GRAS	--	-0.74115	sp|O80933|SCL9_ARATH Scarecrow-like protein 9 OS=Arabidopsis thaliana GN=SCL9 PE=2 SV=1//1.79447e-141
100272441	SET	transcriptional regulator	--	--	-0.75235	sp|P94026|RBCMT_TOBAC Ribulose-1,5 bisphosphate carboxylase/oxygenase large subunit N-methyltransferase, chloroplastic OS=Nicotiana tabacum GN=RBCMT PE=2 SV=1//1.06512e-23
100284277	C2H2	transcription factor	http://planttfdb.cbi.pku.edu.cn/family.php?fam=C2H2	--	-0.75337	-//-
103627747	mTERF	transcription factor	--	--	-0.75362	sp|Q5ZJC8|MTEF3_CHICK Transcription termination factor 3, mitochondrial OS=Gallus gallus GN=MTERF3 PE=2 SV=1//7.34502e-07
100279595	TCP	transcription factor	http://planttfdb.cbi.pku.edu.cn/family.php?fam=TCP	--	-0.75407	sp|Q9C9L2|TCP15_ARATH Transcription factor TCP15 OS=Arabidopsis thaliana GN=TCP15 PE=2 SV=1//9.54281e-40
103653624	MYB	transcription factor	http://planttfdb.cbi.pku.edu.cn/family.php?fam=MYB	--	-0.75847	-//-
103633213	C2C2-Dof	transcription factor	--	--	-0.76918	sp|Q84TE9|DOF53_ARATH Dof zinc finger protein DOF5.3 OS=Arabidopsis thaliana GN=DOF5.3 PE=2 SV=1//2.51141e-29
103626282	C3H	transcription factor	http://planttfdb.cbi.pku.edu.cn/family.php?fam=C3H	--	-0.77016	sp|Q0DA50|C3H45_ORYSJ Zinc finger CCCH domain-containing protein 45 OS=Oryza sativa subsp. japonica GN=Os06g0677700 PE=3 SV=1//2.08543e-15
103633352	C2H2	transcription factor	http://planttfdb.cbi.pku.edu.cn/family.php?fam=C2H2	--	-0.77027	sp|Q9ZWA6|IDD3_ARATH Zinc finger protein MAGPIE OS=Arabidopsis thaliana GN=MGP PE=1 SV=1//2.21424e-81
100502167	WRKY	transcription factor	http://planttfdb.cbi.pku.edu.cn/family.php?fam=WRKY	--	-0.77674	sp|Q9LP56|WRK65_ARATH Probable WRKY transcription factor 65 OS=Arabidopsis thaliana GN=WRKY65 PE=2 SV=1//1.73767e-30
100283355	C2H2	transcription factor	http://planttfdb.cbi.pku.edu.cn/family.php?fam=C2H2	--	-0.78357	sp|Q943I6|STOP1_ORYSJ Zinc finger protein STOP1 homolog OS=Oryza sativa subsp. japonica GN=Os01g0871200 PE=2 SV=1//0
100381519	GNAT	transcriptional regulator	--	--	-0.78929	sp|B5X4Z4|NAGS2_ARATH Probable amino-acid acetyltransferase NAGS2, chloroplastic OS=Arabidopsis thaliana GN=NAGS2 PE=2 SV=1//0
103646512	S1Fa-like	transcription factor	http://planttfdb.cbi.pku.edu.cn/family.php?fam=S1Fa-like	--	-0.7936	sp|Q7XLX6|S1FA2_ORYSJ DNA-binding protein S1FA2 OS=Oryza sativa subsp. japonica GN=S1FA2 PE=3 SV=2//7.54988e-17
100381853	MYB	transcription factor	http://planttfdb.cbi.pku.edu.cn/family.php?fam=MYB	--	-0.7939	sp|P52551|MYBB_XENLA Myb-related protein B OS=Xenopus laevis GN=mybl2 PE=2 SV=2//8.09598e-27
100286318	bZIP	transcription factor	http://planttfdb.cbi.pku.edu.cn/family.php?fam=bZIP	--	-0.7956	sp|P24068|OCS1_MAIZE Ocs element-binding factor 1 OS=Zea mays GN=OBF1 PE=2 SV=2//1.36107e-14
100278938	bHLH	transcription factor	http://planttfdb.cbi.pku.edu.cn/family.php?fam=bHLH	--	-0.79583	sp|Q9SRT2|BH062_ARATH Transcription factor bHLH62 OS=Arabidopsis thaliana GN=BHLH62 PE=2 SV=1//8.58351e-53
103639063	WRKY	transcription factor	http://planttfdb.cbi.pku.edu.cn/family.php?fam=WRKY	--	-0.79698	sp|Q9ZQ70|WRKY3_ARATH Probable WRKY transcription factor 3 OS=Arabidopsis thaliana GN=WRKY3 PE=2 SV=1//2.57918e-14
100281586	ARID	transcriptional regulator	--	--	-0.80095	sp|Q940Y3|ARID3_ARATH AT-rich interactive domain-containing protein 3 OS=Arabidopsis thaliana GN=ARID3 PE=1 SV=1//7.24001e-110
100192577	bHLH	transcription factor	http://planttfdb.cbi.pku.edu.cn/family.php?fam=bHLH	--	-0.80486	sp|Q9LSQ3|BH082_ARATH Transcription factor bHLH82 OS=Arabidopsis thaliana GN=BHLH82 PE=2 SV=1//4.66941e-47
103504712	CCAAT	transcription factor	--	--	-0.81089	sp|P19177|H2A_PETCR Histone H2A OS=Petroselinum crispum PE=2 SV=1//7.12004e-50
100281558	WRKY	transcription factor	http://planttfdb.cbi.pku.edu.cn/family.php?fam=WRKY	--	-0.82023	sp|Q9C5T3|WRK26_ARATH Probable WRKY transcription factor 26 OS=Arabidopsis thaliana GN=WRKY26 PE=1 SV=2//5.94959e-15
100274561	FHA	transcription factor	--	--	-0.83972	sp|Q9SFV2|FHA2_ARATH FHA domain-containing protein FHA2 OS=Arabidopsis thaliana GN=FHA2 PE=1 SV=1//1.13665e-75
103643668	GRAS	transcription factor	http://planttfdb.cbi.pku.edu.cn/family.php?fam=GRAS	--	-0.84592	sp|O80933|SCL9_ARATH Scarecrow-like protein 9 OS=Arabidopsis thaliana GN=SCL9 PE=2 SV=1//2.57056e-135
100280076	Trihelix	transcription factor	http://planttfdb.cbi.pku.edu.cn/family.php?fam=Trihelix	--	-0.84966	sp|Q9FX53|TGT1_ARATH Trihelix transcription factor GT-1 OS=Arabidopsis thaliana GN=GT-1 PE=1 SV=1//2.47134e-120
100216637	FAR1	transcription factor	http://planttfdb.cbi.pku.edu.cn/family.php?fam=FAR1	--	-0.8531	sp|Q9SZL8|FRS5_ARATH Protein FAR1-RELATED SEQUENCE 5 OS=Arabidopsis thaliana GN=FRS5 PE=2 SV=1//2.18397e-109
100282731	C2C2-GATA	transcription factor	--	--	-0.85678	sp|Q8W4H1|GAT26_ARATH GATA transcription factor 26 OS=Arabidopsis thaliana GN=GATA26 PE=2 SV=1//8.70271e-48
103625929	CCAAT	transcription factor	--	--	-0.86543	sp|P35063|H2AX_PICAB Histone H2AX OS=Picea abies PE=2 SV=1//3.54801e-61
100277570	CCAAT	transcription factor	--	--	-0.88287	sp|Q8LCG7|NFYC2_ARATH Nuclear transcription factor Y subunit C-2 OS=Arabidopsis thaliana GN=NFYC2 PE=2 SV=2//1.12499e-51
100274073	MYB	transcription factor	http://planttfdb.cbi.pku.edu.cn/family.php?fam=MYB	--	-0.88556	-//-
100194214	TCP	transcription factor	http://planttfdb.cbi.pku.edu.cn/family.php?fam=TCP	--	-0.88637	sp|Q9FME3|TCP5_ARATH Transcription factor TCP5 OS=Arabidopsis thaliana GN=TCP5 PE=2 SV=1//3.8648e-31
100273544	AUX/IAA	transcriptional regulator	--	--	-0.88785	sp|Q2QQX6|ARFX_ORYSJ Auxin response factor 24 OS=Oryza sativa subsp. japonica GN=ARF24 PE=2 SV=1//3.69165e-54
100281283	LIM	transcription factor	--	--	-0.89371	sp|O04193|WLI2A_ARATH LIM domain-containing protein WLIM2a OS=Arabidopsis thaliana GN=WLIN2A PE=1 SV=1//2.00599e-21
103639318	Orphans	transcriptional regulator	--	--	-0.89415	sp|Q0WSN2|DAR2_ARATH Protein DA1-related 2 OS=Arabidopsis thaliana GN=DAR2 PE=2 SV=1//0
100284457	AUX/IAA	transcriptional regulator	--	--	-0.89546	sp|A2WTQ5|IAA5_ORYSI Auxin-responsive protein IAA5 OS=Oryza sativa subsp. indica GN=IAA5 PE=2 SV=2//2.35919e-91
100282650	Trihelix	transcription factor	http://planttfdb.cbi.pku.edu.cn/family.php?fam=Trihelix	--	-0.90062	sp|Q9LJG8|ASIL2_ARATH Trihelix transcription factor ASIL2 OS=Arabidopsis thaliana GN=ASIL2 PE=2 SV=1//9.47673e-10
100191308	TRAF	transcriptional regulator	--	--	-0.90089	sp|Q8RX01|Y3567_ARATH BTB/POZ domain-containing protein At3g05675 OS=Arabidopsis thaliana GN=At3g05675 PE=2 SV=1//4.47034e-93
103644258	GRAS	transcription factor	http://planttfdb.cbi.pku.edu.cn/family.php?fam=GRAS	--	-0.90371	sp|Q9XE58|SCL14_ARATH Scarecrow-like protein 14 OS=Arabidopsis thaliana GN=SCL14 PE=2 SV=2//4.11861e-162
103637889	bZIP	transcription factor	http://planttfdb.cbi.pku.edu.cn/family.php?fam=bZIP	--	-0.90433	sp|Q6ZDF3|TRAB1_ORYSJ bZIP transcription factor TRAB1 OS=Oryza sativa subsp. japonica GN=TRAB1 PE=1 SV=1//7.36216e-14
100279611	mTERF	transcription factor	--	--	-0.90784	-//-
100281327	AP2-EREBP	transcription factor	--	--	-0.90812	sp|Q9C9I2|ERF21_ARATH Ethylene-responsive transcription factor ERF021 OS=Arabidopsis thaliana GN=ERF021 PE=2 SV=1//8.8724e-09
100382144	LOB	transcription factor	--	--	-0.91169	sp|Q9FKZ3|LBD36_ARATH LOB domain-containing protein 36 OS=Arabidopsis thaliana GN=LBD36 PE=2 SV=1//1.719e-51
100384655	Coactivator p15	transcriptional regulator	--	--	-0.91468	sp|O65155|KELP_ARATH RNA polymerase II transcriptional coactivator KELP OS=Arabidopsis thaliana GN=KELP PE=1 SV=1//3.03148e-06
100275168	C2C2-Dof	transcription factor	--	--	-0.9282	sp|Q8LAP8|DOF46_ARATH Dof zinc finger protein DOF4.6 OS=Arabidopsis thaliana GN=DOF4.6 PE=2 SV=2//7.88388e-32
100193967	bZIP	transcription factor	http://planttfdb.cbi.pku.edu.cn/family.php?fam=bZIP	--	-0.93718	sp|Q6ZDF3|TRAB1_ORYSJ bZIP transcription factor TRAB1 OS=Oryza sativa subsp. japonica GN=TRAB1 PE=1 SV=1//1.47942e-69
100285256	HMG	transcriptional regulator	--	--	-0.94377	sp|O64702|HMG14_ARATH High mobility group B protein 14 OS=Arabidopsis thaliana GN=HMGB14 PE=2 SV=2//1.17324e-15
100501841	FHA	transcription factor	--	--	-0.94739	sp|Q7XD82|NBS1_ORYSJ Nijmegen breakage syndrome 1 protein OS=Oryza sativa subsp. japonica GN=NBS1 PE=1 SV=1//3.02501e-58
103650824	NAC	transcription factor	http://planttfdb.cbi.pku.edu.cn/family.php?fam=NAC	--	-0.95374	sp|Q9FY93|NAC83_ARATH NAC domain-containing protein 83 OS=Arabidopsis thaliana GN=NAC083 PE=1 SV=1//2.06673e-19
103654617	HB	transcription factor	--	--	-0.95755	sp|Q9SJ56|BLH1_ARATH BEL1-like homeodomain protein 1 OS=Arabidopsis thaliana GN=BLH1 PE=1 SV=1//3.91469e-72
100279596	MYB	transcription factor	http://planttfdb.cbi.pku.edu.cn/family.php?fam=MYB	--	-0.9578	sp|Q8S9H7|DIV_ANTMA Transcription factor DIVARICATA OS=Antirrhinum majus GN=DIVARICATA PE=2 SV=1//1.31483e-63
100274187	GeBP	transcription factor	http://planttfdb.cbi.pku.edu.cn/family.php?fam=GeBP	--	-0.96812	-//-
100275501	mTERF	transcription factor	--	--	-0.97678	sp|Q9STT5|AB7A_ARATH ABC transporter A family member 7 OS=Arabidopsis thaliana GN=ABCA7 PE=3 SV=2//6.21173e-09
100280171	VOZ	transcription factor	http://planttfdb.cbi.pku.edu.cn/family.php?fam=VOZ	--	-0.98126	sp|Q9SGQ0|VOZ1_ARATH Transcription factor VOZ1 OS=Arabidopsis thaliana GN=VOZ1 PE=1 SV=1//2.97092e-134
100192074	Alfin-like	transcription factor	--	--	-0.98643	sp|Q2R837|ALFL8_ORYSJ PHD finger protein ALFIN-LIKE 8 OS=Oryza sativa subsp. japonica GN=Os11g0244800 PE=2 SV=1//1.26495e-17
100286256	mTERF	transcription factor	--	--	-0.98934	sp|Q5ZJC8|MTEF3_CHICK Transcription termination factor 3, mitochondrial OS=Gallus gallus GN=MTERF3 PE=2 SV=1//2.1936e-09
100281247	CCAAT	transcription factor	--	--	-0.99049	sp|O23310|NFYB3_ARATH Nuclear transcription factor Y subunit B-3 OS=Arabidopsis thaliana GN=NFYB3 PE=2 SV=1//5.94862e-66
107522107	G2-like	transcription factor	http://planttfdb.cbi.pku.edu.cn/family.php?fam=G2-like	--	-0.99137	sp|Q9LTH4|PCLL_ARATH Transcription factor BOA OS=Arabidopsis thaliana GN=BOA PE=2 SV=1//1.01653e-12
100382373	SET	transcriptional regulator	--	--	-0.99908	sp|Q9XI84|RBCMT_ARATH [Fructose-bisphosphate aldolase]-lysine N-methyltransferase, chloroplastic OS=Arabidopsis thaliana GN=LSMT-L PE=1 SV=1//0
100192956	bZIP	transcription factor	http://planttfdb.cbi.pku.edu.cn/family.php?fam=bZIP	--	-1.0019	sp|Q9SM50|HY5_SOLLC Transcription factor HY5 OS=Solanum lycopersicum GN=HY5 PE=2 SV=1//4.59074e-26
103641317	SNF2	transcriptional regulator	--	--	-1.002	sp|F4I8S3|CLSY3_ARATH SNF2 domain-containing protein CLASSY 3 OS=Arabidopsis thaliana GN=CLSY3 PE=1 SV=1//8.34643e-79
100193338	Rcd1-like	transcriptional regulator	--	--	-1.0179	sp|Q5PQL2|RCD1_RAT Cell differentiation protein RCD1 homolog OS=Rattus norvegicus GN=Rqcd1 PE=1 SV=1//1.78801e-132
100279779	SET	transcriptional regulator	--	--	-1.0195	sp|Q84JF5|PTA14_ARATH Protein PLASTID TRANSCRIPTIONALLY ACTIVE 14 OS=Arabidopsis thaliana GN=PTAC14 PE=1 SV=1//0
100383369	HB	transcription factor	--	--	-1.0296	sp|Q6YWR4|HOX16_ORYSJ Homeobox-leucine zipper protein HOX16 OS=Oryza sativa subsp. japonica GN=HOX16 PE=2 SV=1//1.81247e-98
100194006	GNAT	transcriptional regulator	--	--	-1.0346	sp|Q5KQI6|NSI_ORYSJ Probable acetyltransferase NSI OS=Oryza sativa subsp. japonica GN=NSI PE=2 SV=1//1.74408e-103
100382187	GRAS	transcription factor	http://planttfdb.cbi.pku.edu.cn/family.php?fam=GRAS	--	-1.0434	sp|O81316|SCL6_ARATH Scarecrow-like protein 6 OS=Arabidopsis thaliana GN=SCL6 PE=1 SV=1//1.95477e-85
100273913	HB	transcription factor	--	--	-1.0463	sp|Q338Z7|HOX8_ORYSJ Homeobox-leucine zipper protein HOX8 OS=Oryza sativa subsp. japonica GN=HOX8 PE=2 SV=1//3.78641e-67
100279420	GRAS	transcription factor	http://planttfdb.cbi.pku.edu.cn/family.php?fam=GRAS	--	-1.0557	sp|O81316|SCL6_ARATH Scarecrow-like protein 6 OS=Arabidopsis thaliana GN=SCL6 PE=1 SV=1//1.11071e-72
100279070	MYB	transcription factor	http://planttfdb.cbi.pku.edu.cn/family.php?fam=MYB	--	-1.0592	sp|F4KGY6|RVE1_ARATH Protein REVEILLE 1 OS=Arabidopsis thaliana GN=RVE1 PE=2 SV=1//1.41764e-31
100279769	ABI3VP1	transcription factor	--	--	-1.0612	sp|Q0D5G4|Y7633_ORYSJ B3 domain-containing protein Os07g0563300 OS=Oryza sativa subsp. japonica GN=Os07g0563300 PE=3 SV=2//0
100279854	ARF	transcription factor	http://planttfdb.cbi.pku.edu.cn/family.php?fam=ARF	--	-1.0616	sp|Q2QM84|ARFY_ORYSJ Auxin response factor 25 OS=Oryza sativa subsp. japonica GN=ARF25 PE=2 SV=1//5.8256e-106
100381403	GeBP	transcription factor	http://planttfdb.cbi.pku.edu.cn/family.php?fam=GeBP	--	-1.0624	-//-
100286123	bZIP	transcription factor	http://planttfdb.cbi.pku.edu.cn/family.php?fam=bZIP	--	-1.0631	sp|O24646|HY5_ARATH Transcription factor HY5 OS=Arabidopsis thaliana GN=HY5 PE=1 SV=1//3.19663e-40
100381775	Pseudo ARR-B	transcriptional regulator	--	--	-1.0632	sp|Q689G6|PRR95_ORYSJ Two-component response regulator-like PRR95 OS=Oryza sativa subsp. japonica GN=PRR95 PE=2 SV=1//1.51681e-86
100274522	bZIP	transcription factor	http://planttfdb.cbi.pku.edu.cn/family.php?fam=bZIP	--	-1.0641	-//-
100274570	TCP	transcription factor	http://planttfdb.cbi.pku.edu.cn/family.php?fam=TCP	--	-1.0694	sp|Q9LSD5|TCP20_ARATH Transcription factor TCP20 OS=Arabidopsis thaliana GN=TCP20 PE=1 SV=1//3.04928e-45
100193646	bHLH	transcription factor	http://planttfdb.cbi.pku.edu.cn/family.php?fam=bHLH	--	-1.0739	sp|Q2HIV9|BH035_ARATH Transcription factor bHLH35 OS=Arabidopsis thaliana GN=BHLH35 PE=2 SV=1//1.37549e-30
103625887	PHD	transcriptional regulator	--	--	-1.0745	sp|F4IXE7|IDM1_ARATH Increased DNA methylation 1 OS=Arabidopsis thaliana GN=IDM1 PE=1 SV=1//1.3447e-41
100283286	mTERF	transcription factor	--	--	-1.0882	-//-
100272620	HB	transcription factor	--	--	-1.0899	sp|Q6K498|HOX4_ORYSJ Homeobox-leucine zipper protein HOX4 OS=Oryza sativa subsp. japonica GN=HOX4 PE=1 SV=1//7.5366e-88
100280240	Pseudo ARR-B	transcriptional regulator	--	--	-1.0913	sp|Q10N34|PRR73_ORYSJ Two-component response regulator-like PRR73 OS=Oryza sativa subsp. japonica GN=PRR73 PE=2 SV=1//0
542198	C2H2	transcription factor	http://planttfdb.cbi.pku.edu.cn/family.php?fam=C2H2	--	-1.0969	sp|Q8GYC1|IDD4_ARATH Protein indeterminate-domain 4, chloroplastic OS=Arabidopsis thaliana GN=IDD4 PE=1 SV=1//1.21102e-103
100272921	C2C2-YABBY	transcription factor	--	--	-1.1076	sp|Q2QM17|YAB6_ORYSJ Protein YABBY 6 OS=Oryza sativa subsp. japonica GN=YAB6 PE=2 SV=1//2.97632e-58
103629130	GeBP	transcription factor	http://planttfdb.cbi.pku.edu.cn/family.php?fam=GeBP	--	-1.1097	-//-
542756	bZIP	transcription factor	http://planttfdb.cbi.pku.edu.cn/family.php?fam=bZIP	--	-1.111	sp|Q41558|HBP1C_WHEAT Transcription factor HBP-1b(c1) (Fragment) OS=Triticum aestivum PE=1 SV=2//0
100194019	mTERF	transcription factor	--	--	-1.1132	-//-
103626030	FAR1	transcription factor	http://planttfdb.cbi.pku.edu.cn/family.php?fam=FAR1	--	-1.1163	sp|Q9SZL8|FRS5_ARATH Protein FAR1-RELATED SEQUENCE 5 OS=Arabidopsis thaliana GN=FRS5 PE=2 SV=1//1.60491e-154
100280246	G2-like	transcription factor	http://planttfdb.cbi.pku.edu.cn/family.php?fam=G2-like	--	-1.1208	sp|Q94DH3|PCL1_ORYSJ Transcription factor PCL1 OS=Oryza sativa subsp. japonica GN=PCL1 PE=2 SV=1//2.28212e-08
732756	HB	transcription factor	--	--	-1.1251	sp|Q0E3C3|KNOS2_ORYSJ Homeobox protein knotted-1-like 2 OS=Oryza sativa subsp. japonica GN=HOS58 PE=2 SV=2//8.02965e-173
103638651	HB	transcription factor	--	--	-1.1285	sp|Q8H0V5|OCP3_ARATH Protein OVEREXPRESSOR OF CATIONIC PEROXIDASE 3 OS=Arabidopsis thaliana GN=OCP3 PE=1 SV=1//6.06948e-54
100193306	G2-like	transcription factor	http://planttfdb.cbi.pku.edu.cn/family.php?fam=G2-like	--	-1.1308	sp|Q8GUN5|PHL1_ARATH Protein PHR1-LIKE 1 OS=Arabidopsis thaliana GN=PHL1 PE=1 SV=1//1.3283e-08
107275244	HB	transcription factor	--	--	-1.135	sp|A2Z4C4|HOX15_ORYSI Homeobox-leucine zipper protein HOX15 OS=Oryza sativa subsp. indica GN=HOX15 PE=2 SV=1//1.00709e-57
103634643	AUX/IAA	transcriptional regulator	--	--	-1.1411	sp|A2ZRY8|IAA4_ORYSJ Auxin-responsive protein IAA4 OS=Oryza sativa subsp. japonica GN=IAA4 PE=2 SV=1//2.38252e-26
541716	Sigma70-like	transcription factor	--	--	-1.1413	sp|O22056|SIGB_ARATH RNA polymerase sigma factor sigB OS=Arabidopsis thaliana GN=SIGB PE=2 SV=2//7.04544e-112
100384045	ARF	transcription factor	http://planttfdb.cbi.pku.edu.cn/family.php?fam=ARF	--	-1.1505	sp|Q0JKI9|ARFB_ORYSJ Auxin response factor 2 OS=Oryza sativa subsp. japonica GN=ARF2 PE=2 SV=1//0
100381716	bZIP	transcription factor	http://planttfdb.cbi.pku.edu.cn/family.php?fam=bZIP	--	-1.151	-//-
100281671	HB	transcription factor	--	--	-1.1565	sp|Q94KL5|BLH4_ARATH BEL1-like homeodomain protein 4 OS=Arabidopsis thaliana GN=BLH4 PE=1 SV=2//4.58145e-119
100125640	GRF	transcription factor	http://planttfdb.cbi.pku.edu.cn/family.php?fam=GRF	--	-1.1718	sp|Q6AWY1|GRF8_ORYSJ Growth-regulating factor 8 OS=Oryza sativa subsp. japonica GN=GRF8 PE=2 SV=1//3.39907e-114
100193765	bHLH	transcription factor	http://planttfdb.cbi.pku.edu.cn/family.php?fam=bHLH	--	-1.184	sp|Q9FJL4|BH078_ARATH Transcription factor bHLH78 OS=Arabidopsis thaliana GN=BHLH78 PE=2 SV=1//1.4709e-44
100281476	mTERF	transcription factor	--	--	-1.1855	-//-
103643737	LOB	transcription factor	--	--	-1.1867	sp|Q9FKZ3|LBD36_ARATH LOB domain-containing protein 36 OS=Arabidopsis thaliana GN=LBD36 PE=2 SV=1//3.90904e-47
100216775	CPP	transcription factor	http://planttfdb.cbi.pku.edu.cn/family.php?fam=CPP	--	-1.1872	sp|Q9LUI3|TSO1_ARATH CRC domain-containing protein TSO1 OS=Arabidopsis thaliana GN=TSO1 PE=1 SV=1//3.73146e-69
100383414	LUG	transcriptional regulator	--	--	-1.1883	sp|Q9FUY2|LEUNG_ARATH Transcriptional corepressor LEUNIG OS=Arabidopsis thaliana GN=LUG PE=1 SV=2//3.58672e-40
103640045	GRAS	transcription factor	http://planttfdb.cbi.pku.edu.cn/family.php?fam=GRAS	--	-1.2005	sp|O80933|SCL9_ARATH Scarecrow-like protein 9 OS=Arabidopsis thaliana GN=SCL9 PE=2 SV=1//5.04175e-147
100191170	WRKY	transcription factor	http://planttfdb.cbi.pku.edu.cn/family.php?fam=WRKY	--	-1.2096	sp|Q9C983|WRK57_ARATH Probable WRKY transcription factor 57 OS=Arabidopsis thaliana GN=WRKY57 PE=2 SV=1//4.82298e-38
100147736	C2C2-CO-like	transcription factor	--	--	-1.2103	sp|Q9FDX8|HD1_ORYSJ Zinc finger protein HD1 OS=Oryza sativa subsp. japonica GN=HD1 PE=2 SV=1//3.23759e-114
100502193	bHLH	transcription factor	http://planttfdb.cbi.pku.edu.cn/family.php?fam=bHLH	--	-1.2118	sp|Q9SRT2|BH062_ARATH Transcription factor bHLH62 OS=Arabidopsis thaliana GN=BHLH62 PE=2 SV=1//4.15739e-53
103641355	WRKY	transcription factor	http://planttfdb.cbi.pku.edu.cn/family.php?fam=WRKY	--	-1.2151	sp|Q9C519|WRKY6_ARATH WRKY transcription factor 6 OS=Arabidopsis thaliana GN=WRKY6 PE=1 SV=1//8.97843e-45
100286126	OFP	transcription factor	--	--	-1.2154	sp|Q9FMC8|OPF13_ARATH Transcription repressor OFP13 OS=Arabidopsis thaliana GN=OFP13 PE=2 SV=1//8.43841e-23
100383168	ARF	transcription factor	http://planttfdb.cbi.pku.edu.cn/family.php?fam=ARF	--	-1.2183	sp|Q5JMM1|ARFC_ORYSJ Auxin response factor 3 OS=Oryza sativa subsp. japonica GN=ARF3 PE=2 SV=1//0
103626605	ARF	transcription factor	http://planttfdb.cbi.pku.edu.cn/family.php?fam=ARF	--	-1.2231	sp|Q6Z2W3|ARFE_ORYSJ Auxin response factor 5 OS=Oryza sativa subsp. japonica GN=ARF5 PE=2 SV=2//0
100276756	SET	transcriptional regulator	--	--	-1.2275	sp|Q9ZUM9|ASHR2_ARATH Histone-lysine N-methyltransferase ASHR2 OS=Arabidopsis thaliana GN=ASHR2 PE=2 SV=3//8.7369e-81
542355	C2H2	transcription factor	http://planttfdb.cbi.pku.edu.cn/family.php?fam=C2H2	--	-1.2318	sp|O24591|HDT1_MAIZE Histone deacetylase HDT1 OS=Zea mays GN=HDT1 PE=1 SV=1//2.2831e-38
100273632	GeBP	transcription factor	http://planttfdb.cbi.pku.edu.cn/family.php?fam=GeBP	--	-1.2366	-//-
100194004	C2C2-Dof	transcription factor	--	--	-1.2403	sp|P38564|MNB1A_MAIZE Dof zinc finger protein MNB1A OS=Zea mays GN=MNB1A PE=1 SV=2//5.87284e-35
541691	Sigma70-like	transcription factor	--	--	-1.2458	sp|O24629|SIGA_ARATH RNA polymerase sigma factor sigA OS=Arabidopsis thaliana GN=SIGA PE=1 SV=1//6.9734e-142
103634651	MYB	transcription factor	http://planttfdb.cbi.pku.edu.cn/family.php?fam=MYB	--	-1.2572	sp|Q8S9H7|DIV_ANTMA Transcription factor DIVARICATA OS=Antirrhinum majus GN=DIVARICATA PE=2 SV=1//3.41903e-30
100285681	bHLH	transcription factor	http://planttfdb.cbi.pku.edu.cn/family.php?fam=bHLH	--	-1.2616	sp|O22768|UNE12_ARATH Transcription factor UNE12 OS=Arabidopsis thaliana GN=UNE12 PE=2 SV=2//2.28427e-48
103629640	C3H	transcription factor	http://planttfdb.cbi.pku.edu.cn/family.php?fam=C3H	--	-1.2621	sp|Q0DA50|C3H45_ORYSJ Zinc finger CCCH domain-containing protein 45 OS=Oryza sativa subsp. japonica GN=Os06g0677700 PE=3 SV=1//1.89878e-16
100281636	LIM	transcription factor	--	--	-1.2651	sp|Q94JX5|WLIM1_ARATH LIM domain-containing protein WLIM1 OS=Arabidopsis thaliana GN=WLIM1 PE=1 SV=1//4.23687e-14
107275231	MYB	transcription factor	http://planttfdb.cbi.pku.edu.cn/family.php?fam=MYB	--	-1.2653	sp|Q8S9H7|DIV_ANTMA Transcription factor DIVARICATA OS=Antirrhinum majus GN=DIVARICATA PE=2 SV=1//6.06098e-35
100285453	C2C2-GATA	transcription factor	--	--	-1.275	sp|Q8LC59|GAT23_ARATH GATA transcription factor 23 OS=Arabidopsis thaliana GN=GATA23 PE=2 SV=2//8.90949e-15
100277965	MYB	transcription factor	http://planttfdb.cbi.pku.edu.cn/family.php?fam=MYB	--	-1.2768	-//-
100274138	CCAAT	transcription factor	--	--	-1.2788	sp|Q43208|H2A4_WHEAT Histone H2A.4 OS=Triticum aestivum GN=TH254 PE=2 SV=3//2.24141e-45
100382843	Alfin-like	transcription factor	--	--	-1.2789	sp|Q7XUW3|ALFL4_ORYSJ PHD finger protein ALFIN-LIKE 4 OS=Oryza sativa subsp. japonica GN=Os04g0444900 PE=2 SV=2//4.17095e-69
103642708	CAMTA	transcription factor	http://planttfdb.cbi.pku.edu.cn/family.php?fam=CAMTA	--	-1.281	sp|Q9FYG2|CMTA4_ARATH Calmodulin-binding transcription activator 4 OS=Arabidopsis thaliana GN=CMTA4 PE=1 SV=1//1.50185e-49
100281337	CCAAT	transcription factor	--	--	-1.2844	sp|O23310|NFYB3_ARATH Nuclear transcription factor Y subunit B-3 OS=Arabidopsis thaliana GN=NFYB3 PE=2 SV=1//1.29648e-67
100193658	bZIP	transcription factor	http://planttfdb.cbi.pku.edu.cn/family.php?fam=bZIP	--	-1.3004	sp|Q69IL4|RF2A_ORYSJ Transcription factor RF2a OS=Oryza sativa subsp. japonica GN=RF2a PE=1 SV=1//1.27508e-68
100275160	G2-like	transcription factor	http://planttfdb.cbi.pku.edu.cn/family.php?fam=G2-like	--	-1.3052	sp|Q8GUN5|PHL1_ARATH Protein PHR1-LIKE 1 OS=Arabidopsis thaliana GN=PHL1 PE=1 SV=1//1.23525e-37
100383196	ARF	transcription factor	http://planttfdb.cbi.pku.edu.cn/family.php?fam=ARF	--	-1.3113	sp|Q2QQX6|ARFX_ORYSJ Auxin response factor 24 OS=Oryza sativa subsp. japonica GN=ARF24 PE=2 SV=1//0
100384253	C3H	transcription factor	http://planttfdb.cbi.pku.edu.cn/family.php?fam=C3H	--	-1.3122	sp|Q10M00|C3H22_ORYSJ Zinc finger CCCH domain-containing protein 22 OS=Oryza sativa subsp. japonica GN=Os03g0328900 PE=2 SV=2//0
103643707	CPP	transcription factor	http://planttfdb.cbi.pku.edu.cn/family.php?fam=CPP	--	-1.3166	sp|Q9LUI3|TSO1_ARATH CRC domain-containing protein TSO1 OS=Arabidopsis thaliana GN=TSO1 PE=1 SV=1//8.17933e-69
100273749	NAC	transcription factor	http://planttfdb.cbi.pku.edu.cn/family.php?fam=NAC	--	-1.3186	sp|Q7EZT1|NAC67_ORYSJ NAC domain-containing protein 67 OS=Oryza sativa subsp. japonica GN=NAC67 PE=2 SV=1//2.38806e-103
100383382	bZIP	transcription factor	http://planttfdb.cbi.pku.edu.cn/family.php?fam=bZIP	--	-1.3267	-//-
100285240	CSD	transcription factor	--	--	-1.3269	sp|O65639|CSP1_ARATH Cold shock protein 1 OS=Arabidopsis thaliana GN=CSP1 PE=1 SV=1//5.63077e-26
100275354	C2C2-GATA	transcription factor	--	--	-1.3405	sp|Q9FH57|GATA5_ARATH GATA transcription factor 5 OS=Arabidopsis thaliana GN=GATA5 PE=2 SV=1//2.83031e-35
103643733	ABI3VP1	transcription factor	--	--	-1.357	sp|Q6AV21|Y3982_ORYSJ B3 domain-containing protein Os03g0619800 OS=Oryza sativa subsp. japonica GN=Os03g0619800 PE=3 SV=1//1.4395e-102
103637851	AP2-EREBP	transcription factor	--	--	-1.3774	sp|O65665|ERF60_ARATH Ethylene-responsive transcription factor ERF060 OS=Arabidopsis thaliana GN=ERF060 PE=2 SV=1//3.44199e-33
541638	ARR-B	transcription factor	http://planttfdb.cbi.pku.edu.cn/family.php?fam=ARR-B	--	-1.3939	sp|P62598|ARR12_ARATH Two-component response regulator ARR12 OS=Arabidopsis thaliana GN=ARR12 PE=2 SV=2//5.20944e-103
100284323	zf-HD	transcription factor	http://planttfdb.cbi.pku.edu.cn/family.php?fam=ZF-HD	--	-1.4001	sp|Q6ER21|ZHD9_ORYSJ Zinc-finger homeodomain protein 9 OS=Oryza sativa subsp. japonica GN=ZHD9 PE=3 SV=2//2.36598e-35
103635802	G2-like	transcription factor	http://planttfdb.cbi.pku.edu.cn/family.php?fam=G2-like	--	-1.4066	sp|Q9SAK5|APL_ARATH Myb family transcription factor APL OS=Arabidopsis thaliana GN=APL PE=2 SV=2//3.34197e-51
103641704	FHA	transcription factor	--	--	-1.4083	sp|Q0JCU7|ZEP_ORYSJ Zeaxanthin epoxidase, chloroplastic OS=Oryza sativa subsp. japonica GN=ZEP PE=2 SV=1//0
103626227	HB	transcription factor	--	--	-1.424	sp|Q94GL5|HOX23_ORYSJ Homeobox-leucine zipper protein HOX23 OS=Oryza sativa subsp. japonica GN=HOX23 PE=2 SV=1//3.35641e-62
103653048	CCAAT	transcription factor	--	--	-1.4275	sp|O23310|NFYB3_ARATH Nuclear transcription factor Y subunit B-3 OS=Arabidopsis thaliana GN=NFYB3 PE=2 SV=1//9.06385e-55
100281380	NAC	transcription factor	http://planttfdb.cbi.pku.edu.cn/family.php?fam=NAC	--	-1.4281	sp|Q9FKA0|NAC92_ARATH NAC domain-containing protein 92 OS=Arabidopsis thaliana GN=NAC92 PE=1 SV=1//3.04044e-78
541764	MADS	transcription factor	--	--	-1.4282	sp|Q6EP49|MAD27_ORYSJ MADS-box transcription factor 27 OS=Oryza sativa subsp. japonica GN=MADS27 PE=2 SV=2//3.48369e-47
107548110	G2-like	transcription factor	http://planttfdb.cbi.pku.edu.cn/family.php?fam=G2-like	--	-1.4416	sp|Q9SNB4|PCL1_ARATH Transcription factor LUX OS=Arabidopsis thaliana GN=LUX PE=1 SV=1//2.39815e-33
103627668	C2C2-Dof	transcription factor	--	--	-1.4429	sp|Q8LDR0|DOF54_ARATH Dof zinc finger protein DOF5.4 OS=Arabidopsis thaliana GN=DOF5.4 PE=2 SV=2//1.27218e-30
100280736	HSF	transcription factor	http://planttfdb.cbi.pku.edu.cn/family.php?fam=HSF	--	-1.4495	sp|Q338B0|HFA2C_ORYSJ Heat stress transcription factor A-2c OS=Oryza sativa subsp. japonica GN=HSFA2C PE=1 SV=2//1.1548e-171
109943544	AUX/IAA	transcriptional regulator	--	--	-1.4497	-//-
100502222	MYB	transcription factor	http://planttfdb.cbi.pku.edu.cn/family.php?fam=MYB	--	-1.4597	sp|Q9FDW1|MYB44_ARATH Transcription factor MYB44 OS=Arabidopsis thaliana GN=MYB44 PE=2 SV=1//1.99652e-53
103627314	bHLH	transcription factor	http://planttfdb.cbi.pku.edu.cn/family.php?fam=bHLH	--	-1.4645	sp|Q9LSQ3|BH082_ARATH Transcription factor bHLH82 OS=Arabidopsis thaliana GN=BHLH82 PE=2 SV=1//3.92824e-50
100284462	WRKY	transcription factor	http://planttfdb.cbi.pku.edu.cn/family.php?fam=WRKY	--	-1.467	sp|Q8H0Y8|WRK41_ARATH Probable WRKY transcription factor 41 OS=Arabidopsis thaliana GN=WRKY41 PE=2 SV=2//1.99727e-28
103641305	SWI/SNF-SWI3	transcriptional regulator	--	--	-1.4675	sp|Q6YYZ1|LDL2_ORYSJ Lysine-specific histone demethylase 1 homolog 2 OS=Oryza sativa subsp. japonica GN=Os08g0143400 PE=2 SV=1//0
103641961	C2C2-Dof	transcription factor	--	--	-1.4802	sp|Q8LAP8|DOF46_ARATH Dof zinc finger protein DOF4.6 OS=Arabidopsis thaliana GN=DOF4.6 PE=2 SV=2//1.46567e-34
100272581	AP2-EREBP	transcription factor	--	--	-1.4923	sp|O65665|ERF60_ARATH Ethylene-responsive transcription factor ERF060 OS=Arabidopsis thaliana GN=ERF060 PE=2 SV=1//2.40343e-28
100282916	Orphans	transcriptional regulator	--	--	-1.4966	sp|Q9LUA9|COL10_ARATH Zinc finger protein CONSTANS-LIKE 10 OS=Arabidopsis thaliana GN=COL10 PE=1 SV=1//1.12518e-83
103640333	Trihelix	transcription factor	http://planttfdb.cbi.pku.edu.cn/family.php?fam=Trihelix	--	-1.51	sp|O80450|TGT3B_ARATH Trihelix transcription factor GT-3b OS=Arabidopsis thaliana GN=GT-3B PE=1 SV=1//3.73579e-07
103634871	bZIP	transcription factor	http://planttfdb.cbi.pku.edu.cn/family.php?fam=bZIP	--	-1.5119	sp|Q9SM50|HY5_SOLLC Transcription factor HY5 OS=Solanum lycopersicum GN=HY5 PE=2 SV=1//9.79701e-35
100193930	TUB	transcription factor	--	--	-1.521	sp|Q53PP5|TLP13_ORYSJ Tubby-like F-box protein 13 OS=Oryza sativa subsp. japonica GN=TULP13 PE=2 SV=1//0
103635866	C2C2-GATA	transcription factor	--	--	-1.5307	sp|P69781|GAT12_ARATH GATA transcription factor 12 OS=Arabidopsis thaliana GN=GATA12 PE=2 SV=1//1.62019e-54
100194382	Jumonji	transcriptional regulator	--	--	-1.531	sp|F4I6G4|JMJ18_ARATH Lysine-specific demethylase JMJ18 OS=Arabidopsis thaliana GN=JMJ18 PE=2 SV=1//0
103654858	Trihelix	transcription factor	http://planttfdb.cbi.pku.edu.cn/family.php?fam=Trihelix	--	-1.5393	sp|P54122|RNJ_CORGL Ribonuclease J OS=Corynebacterium glutamicum (strain ATCC 13032 / DSM 20300 / JCM 1318 / LMG 3730 / NCIMB 10025) GN=rnj PE=3 SV=2//5.1595e-89
103625828	bHLH	transcription factor	http://planttfdb.cbi.pku.edu.cn/family.php?fam=bHLH	--	-1.5461	sp|Q84LH8|PIF5_ARATH Transcription factor PIF5 OS=Arabidopsis thaliana GN=PIF5 PE=1 SV=1//1.55894e-24
100285500	Orphans	transcriptional regulator	--	--	-1.5591	sp|Q39057|CONS_ARATH Zinc finger protein CONSTANS OS=Arabidopsis thaliana GN=CO PE=1 SV=1//1.0694e-07
100279625	C2C2-GATA	transcription factor	--	--	-1.5662	sp|P69781|GAT12_ARATH GATA transcription factor 12 OS=Arabidopsis thaliana GN=GATA12 PE=2 SV=1//4.53976e-09
100280196	C2C2-GATA	transcription factor	--	--	-1.5697	sp|Q9SV30|GATA8_ARATH GATA transcription factor 8 OS=Arabidopsis thaliana GN=GATA8 PE=2 SV=1//2.92444e-32
100192557	HB	transcription factor	--	--	-1.58	sp|Q6AST1|HOX32_ORYSJ Homeobox-leucine zipper protein HOX32 OS=Oryza sativa subsp. japonica GN=HOX32 PE=2 SV=1//0
100280587	SWI/SNF-BAF60b	transcriptional regulator	--	--	-1.5969	-//-
103636459	bZIP	transcription factor	http://planttfdb.cbi.pku.edu.cn/family.php?fam=bZIP	--	-1.6063	sp|P23923|HBP1B_WHEAT Transcription factor HBP-1b(c38) OS=Triticum aestivum PE=2 SV=1//3.14071e-93
100280366	C2H2	transcription factor	http://planttfdb.cbi.pku.edu.cn/family.php?fam=C2H2	--	-1.6162	sp|Q9M202|ZAT9_ARATH Zinc finger protein ZAT9 OS=Arabidopsis thaliana GN=ZAT9 PE=2 SV=1//2.21898e-07
100281563	FHA	transcription factor	--	--	-1.6168	sp|Q99L90|MCRS1_MOUSE Microspherule protein 1 OS=Mus musculus GN=Mcrs1 PE=1 SV=1//5.28551e-19
100273300	bHLH	transcription factor	http://planttfdb.cbi.pku.edu.cn/family.php?fam=bHLH	--	-1.6189	sp|Q8VZ02|BH048_ARATH Transcription factor bHLH48 OS=Arabidopsis thaliana GN=BHLH48 PE=2 SV=1//2.11293e-46
100280342	HB	transcription factor	--	--	-1.6196	sp|O65685|BLH6_ARATH BEL1-like homeodomain protein 6 OS=Arabidopsis thaliana GN=BLH6 PE=1 SV=1//1.00865e-98
100286032	AP2-EREBP	transcription factor	--	--	-1.6294	sp|Q9SUE3|CRF4_ARATH Ethylene-responsive transcription factor CRF4 OS=Arabidopsis thaliana GN=CRF4 PE=1 SV=2//9.90026e-12
100285656	bZIP	transcription factor	http://planttfdb.cbi.pku.edu.cn/family.php?fam=bZIP	--	-1.6378	-//-
103652715	GRAS	transcription factor	http://planttfdb.cbi.pku.edu.cn/family.php?fam=GRAS	--	-1.6385	sp|P0C883|SCL33_ARATH Scarecrow-like protein 33 OS=Arabidopsis thaliana GN=SCL33 PE=1 SV=1//2.8108e-78
100857063	ARF	transcription factor	http://planttfdb.cbi.pku.edu.cn/family.php?fam=ARF	--	-1.6469	sp|Q5NB85|ARFA_ORYSJ Auxin response factor 1 OS=Oryza sativa subsp. japonica GN=ARF1 PE=2 SV=1//0
100275071	ABI3VP1	transcription factor	--	--	-1.6624	sp|Q6AVI0|RSLE2_ORYSJ Zinc finger BED domain-containing protein RICESLEEPER 2 OS=Oryza sativa subsp. japonica GN=Os03g0733400 PE=2 SV=1//1.48673e-70
100501773	ABI3VP1	transcription factor	--	--	-1.6624	sp|Q53QI0|Y1160_ORYSJ B3 domain-containing protein Os11g0156000 OS=Oryza sativa subsp. japonica GN=Os11g0156000 PE=2 SV=1//2.20513e-69
100280765	HSF	transcription factor	http://planttfdb.cbi.pku.edu.cn/family.php?fam=HSF	--	-1.6722	sp|Q7XRX3|HFB2A_ORYSJ Heat stress transcription factor B-2a OS=Oryza sativa subsp. japonica GN=HSFB2A PE=2 SV=2//2.08183e-78
100272504	AUX/IAA	transcriptional regulator	--	--	-1.6733	sp|Q5W670|IAA18_ORYSJ Auxin-responsive protein IAA18 OS=Oryza sativa subsp. japonica GN=IAA18 PE=2 SV=1//7.81943e-78
100194106	bHLH	transcription factor	http://planttfdb.cbi.pku.edu.cn/family.php?fam=bHLH	--	-1.6767	sp|Q9T072|BH025_ARATH Transcription factor bHLH25 OS=Arabidopsis thaliana GN=BHLH25 PE=2 SV=2//2.66659e-49
100272799	TCP	transcription factor	http://planttfdb.cbi.pku.edu.cn/family.php?fam=TCP	--	-1.6809	sp|Q9C9L2|TCP15_ARATH Transcription factor TCP15 OS=Arabidopsis thaliana GN=TCP15 PE=2 SV=1//2.49335e-39
100194394	MYB	transcription factor	http://planttfdb.cbi.pku.edu.cn/family.php?fam=MYB	--	-1.691	sp|Q4JL76|MYBA2_ORYSJ Myb-related protein MYBAS2 OS=Oryza sativa subsp. japonica GN=MYBAS2 PE=2 SV=1//1.01346e-120
542591	MYB	transcription factor	http://planttfdb.cbi.pku.edu.cn/family.php?fam=MYB	--	-1.7011	sp|Q6WLH3|SMH5_MAIZE Single myb histone 5 OS=Zea mays GN=SMH5 PE=2 SV=1//3.68595e-06
100170235	PBF-2-like	transcription factor	--	--	-1.7229	sp|B2LXS7|WHY1_MAIZE Single-stranded DNA-binding protein WHY1, chloroplastic OS=Zea mays GN=WHY1 PE=2 SV=1//1.57487e-147
100280222	MYB	transcription factor	http://planttfdb.cbi.pku.edu.cn/family.php?fam=MYB	--	-1.7325	sp|Q8S9H7|DIV_ANTMA Transcription factor DIVARICATA OS=Antirrhinum majus GN=DIVARICATA PE=2 SV=1//2.76473e-71
541937	PHD	transcriptional regulator	--	--	-1.7331	sp|Q5SMU7|ORC1_ORYSJ Origin of replication complex subunit 1 OS=Oryza sativa subsp. japonica GN=ORC1 PE=2 SV=1//0
100280461	C3H	transcription factor	http://planttfdb.cbi.pku.edu.cn/family.php?fam=C3H	--	-1.7361	sp|Q9FU27|C3H2_ORYSJ Zinc finger CCCH domain-containing protein 2 OS=Oryza sativa subsp. japonica GN=Os01g0192000 PE=2 SV=1//1.13755e-151
732799	MYB	transcription factor	http://planttfdb.cbi.pku.edu.cn/family.php?fam=MYB	--	-1.7362	sp|P10290|MYBC_MAIZE Anthocyanin regulatory C1 protein OS=Zea mays GN=C1 PE=2 SV=1//1.00889e-99
100217104	SBP	transcription factor	http://planttfdb.cbi.pku.edu.cn/family.php?fam=SBP	--	-1.7598	sp|A3C057|SPL17_ORYSJ Squamosa promoter-binding-like protein 17 OS=Oryza sativa subsp. japonica GN=SPL17 PE=2 SV=2//4.06014e-83
542123	MYB	transcription factor	http://planttfdb.cbi.pku.edu.cn/family.php?fam=MYB	--	-1.7607	sp|Q6WLH4|SMH3_MAIZE Single myb histone 3 OS=Zea mays GN=SMH3 PE=2 SV=1//1.00561e-179
100274567	HB	transcription factor	--	--	-1.7743	sp|Q2QM96|HOX33_ORYSJ Homeobox-leucine zipper protein HOX33 OS=Oryza sativa subsp. japonica GN=HOX33 PE=2 SV=1//0
100272660	MYB	transcription factor	http://planttfdb.cbi.pku.edu.cn/family.php?fam=MYB	--	-1.7971	sp|Q4JL76|MYBA2_ORYSJ Myb-related protein MYBAS2 OS=Oryza sativa subsp. japonica GN=MYBAS2 PE=2 SV=1//4.26103e-118
732788	AP2-EREBP	transcription factor	--	--	-1.799	sp|Q5W6R4|DRE2B_ORYSJ Dehydration-responsive element-binding protein 2B OS=Oryza sativa subsp. japonica GN=DREB2B PE=2 SV=2//3.57586e-50
103633493	SNF2	transcriptional regulator	--	--	-1.8135	sp|Q9FF61|SM3L1_ARATH Putative SWI/SNF-related matrix-associated actin-dependent regulator of chromatin subfamily A member 3-like 1 OS=Arabidopsis thaliana GN=At5g05130 PE=2 SV=1//0
103644185	MYB	transcription factor	http://planttfdb.cbi.pku.edu.cn/family.php?fam=MYB	--	-1.8211	sp|Q9S7L2|MYB98_ARATH Transcription factor MYB98 OS=Arabidopsis thaliana GN=MYB98 PE=2 SV=1//1.05724e-53
103641907	C2C2-GATA	transcription factor	--	--	-1.8282	sp|Q8W4H1|GAT26_ARATH GATA transcription factor 26 OS=Arabidopsis thaliana GN=GATA26 PE=2 SV=1//1.1742e-68
103627335	NAC	transcription factor	http://planttfdb.cbi.pku.edu.cn/family.php?fam=NAC	--	-1.8407	sp|Q9FLJ2|NC100_ARATH NAC domain-containing protein 100 OS=Arabidopsis thaliana GN=NAC100 PE=2 SV=1//2.8198e-76
100382800	GeBP	transcription factor	http://planttfdb.cbi.pku.edu.cn/family.php?fam=GeBP	--	-1.8584	sp|Q9SB42|MDA1_ARATH Mediator-associated protein 1 OS=Arabidopsis thaliana GN=At4g25210 PE=1 SV=1//3.10997e-11
100280864	bZIP	transcription factor	http://planttfdb.cbi.pku.edu.cn/family.php?fam=bZIP	--	-1.8591	sp|Q9C7S0|BZP60_ARATH bZIP transcription factor 60 OS=Arabidopsis thaliana GN=BZIP60 PE=1 SV=1//1.37083e-12
103654852	PHD	transcriptional regulator	--	--	-1.8687	sp|Q9SGH2|MBD9_ARATH Methyl-CpG-binding domain-containing protein 9 OS=Arabidopsis thaliana GN=MBD9 PE=2 SV=1//0
541684	AP2-EREBP	transcription factor	--	--	-1.869	sp|P47927|AP2_ARATH Floral homeotic protein APETALA 2 OS=Arabidopsis thaliana GN=AP2 PE=1 SV=1//1.12668e-82
100304421	C2C2-CO-like	transcription factor	--	--	-1.8763	sp|Q9LUA9|COL10_ARATH Zinc finger protein CONSTANS-LIKE 10 OS=Arabidopsis thaliana GN=COL10 PE=1 SV=1//1.96883e-82
103655506	MADS	transcription factor	--	--	-1.8787	sp|Q6EP49|MAD27_ORYSJ MADS-box transcription factor 27 OS=Oryza sativa subsp. japonica GN=MADS27 PE=2 SV=2//1.05286e-149
103650023	C2C2-Dof	transcription factor	--	--	-1.8825	sp|Q93ZL5|CDF2_ARATH Cyclic dof factor 2 OS=Arabidopsis thaliana GN=CDF2 PE=1 SV=2//4.35693e-16
100284262	AUX/IAA	transcriptional regulator	--	--	-1.8861	sp|Q10D34|IAA13_ORYSJ Auxin-responsive protein IAA13 OS=Oryza sativa subsp. japonica GN=IAA13 PE=2 SV=1//1.04479e-69
542455	HMG	transcriptional regulator	--	--	-1.8979	sp|P40620|HMGL_VICFA HMG1/2-like protein OS=Vicia faba PE=2 SV=1//2.21964e-19
100191216	DBP	transcription factor	--	--	-1.8995	sp|Q69QZ0|P2C27_ORYSJ Probable protein phosphatase 2C 27 OS=Oryza sativa subsp. japonica GN=Os02g0799000 PE=2 SV=1//0
103650647	TCP	transcription factor	http://planttfdb.cbi.pku.edu.cn/family.php?fam=TCP	--	-1.9064	sp|Q53PH2|PCF3_ORYSJ Transcription factor PCF3 OS=Oryza sativa subsp. japonica GN=PCF3 PE=2 SV=1//9.63831e-48
100285805	mTERF	transcription factor	--	--	-1.9236	sp|Q49AM1|MTEF2_HUMAN Transcription termination factor 2, mitochondrial OS=Homo sapiens GN=MTERF2 PE=1 SV=2//1.02859e-07
100501552	MYB	transcription factor	http://planttfdb.cbi.pku.edu.cn/family.php?fam=MYB	--	-1.9424	-//-
103643784	FAR1	transcription factor	http://planttfdb.cbi.pku.edu.cn/family.php?fam=FAR1	--	-1.9427	sp|Q9SZL8|FRS5_ARATH Protein FAR1-RELATED SEQUENCE 5 OS=Arabidopsis thaliana GN=FRS5 PE=2 SV=1//1.99825e-149
100383489	bZIP	transcription factor	http://planttfdb.cbi.pku.edu.cn/family.php?fam=bZIP	--	-1.9518	sp|P24068|OCS1_MAIZE Ocs element-binding factor 1 OS=Zea mays GN=OBF1 PE=2 SV=2//7.96174e-14
103650720	bHLH	transcription factor	http://planttfdb.cbi.pku.edu.cn/family.php?fam=bHLH	--	-1.9529	sp|Q9M1K1|ORG2_ARATH Transcription factor ORG2 OS=Arabidopsis thaliana GN=ORG2 PE=1 SV=1//8.0128e-27
100281134	TCP	transcription factor	http://planttfdb.cbi.pku.edu.cn/family.php?fam=TCP	--	-1.9687	sp|A2WM14|PCF5_ORYSI Transcription factor PCF5 OS=Oryza sativa subsp. indica GN=PCF5 PE=3 SV=1//9.76295e-110
542636	C2H2	transcription factor	http://planttfdb.cbi.pku.edu.cn/family.php?fam=C2H2	--	-1.9825	sp|Q9M4U5|HDT2_MAIZE Histone deacetylase HDT2 OS=Zea mays GN=HDT2 PE=1 SV=1//6.26441e-52
100275623	WRKY	transcription factor	http://planttfdb.cbi.pku.edu.cn/family.php?fam=WRKY	--	-1.9912	sp|Q9FG77|WRKY2_ARATH Probable WRKY transcription factor 2 OS=Arabidopsis thaliana GN=WRKY2 PE=2 SV=1//1.1686e-13
100282875	SET	transcriptional regulator	--	--	-1.9917	sp|Q945S8|ASHH3_ARATH Histone-lysine N-methyltransferase ASHH3 OS=Arabidopsis thaliana GN=ASHH3 PE=2 SV=2//2.47269e-83
100274601	C2H2	transcription factor	http://planttfdb.cbi.pku.edu.cn/family.php?fam=C2H2	--	-1.9959	sp|Q9GZR2|REXO4_HUMAN RNA exonuclease 4 OS=Homo sapiens GN=REXO4 PE=1 SV=2//1.35689e-18
100277391	SNF2	transcriptional regulator	--	--	-2.0261	sp|F4I8S3|CLSY3_ARATH SNF2 domain-containing protein CLASSY 3 OS=Arabidopsis thaliana GN=CLSY3 PE=1 SV=1//2.61514e-78
100278144	TCP	transcription factor	http://planttfdb.cbi.pku.edu.cn/family.php?fam=TCP	--	-2.0325	sp|Q9FTA2|TCP21_ARATH Transcription factor TCP21 OS=Arabidopsis thaliana GN=TCP21 PE=1 SV=1//9.78249e-29
103630007	TRAF	transcriptional regulator	--	--	-2.0422	sp|Q9SJ85|Y2474_ARATH BTB/POZ domain-containing protein At2g04740 OS=Arabidopsis thaliana GN=At2g04740 PE=2 SV=2//0
100285170	Pseudo ARR-B	transcriptional regulator	--	--	-2.0531	sp|Q689G6|PRR95_ORYSJ Two-component response regulator-like PRR95 OS=Oryza sativa subsp. japonica GN=PRR95 PE=2 SV=1//0
100502480	ARF	transcription factor	http://planttfdb.cbi.pku.edu.cn/family.php?fam=ARF	--	-2.0873	sp|Q653U3|ARFQ_ORYSJ Auxin response factor 17 OS=Oryza sativa subsp. japonica GN=ARF17 PE=2 SV=1//0
103655302	C3H	transcription factor	http://planttfdb.cbi.pku.edu.cn/family.php?fam=C3H	--	-2.1003	sp|P10978|POLX_TOBAC Retrovirus-related Pol polyprotein from transposon TNT 1-94 OS=Nicotiana tabacum PE=2 SV=1//1.82753e-13
100193662	SWI/SNF-BAF60b	transcriptional regulator	--	--	-2.1069	sp|Q05024|TRI1_YEAST Protein TRI1 OS=Saccharomyces cerevisiae (strain ATCC 204508 / S288c) GN=TRI1 PE=1 SV=1//4.08102e-10
100279244	C3H	transcription factor	http://planttfdb.cbi.pku.edu.cn/family.php?fam=C3H	--	-2.1127	sp|Q7XT07|DUS3L_ORYSJ tRNA-dihydrouridine(47) synthase [NAD(P)(+)]-like OS=Oryza sativa subsp. japonica GN=Os04g0117600 PE=2 SV=2//0
103636015	bHLH	transcription factor	http://planttfdb.cbi.pku.edu.cn/family.php?fam=bHLH	--	-2.1309	sp|Q8S3D2|BH087_ARATH Transcription factor bHLH87 OS=Arabidopsis thaliana GN=BHLH87 PE=2 SV=1//1.77223e-30
100191954	TUB	transcription factor	--	--	-2.1322	sp|Q6Z2G9|TLP5_ORYSJ Tubby-like F-box protein 5 OS=Oryza sativa subsp. japonica GN=TULP5 PE=2 SV=1//0
100274169	Orphans	transcriptional regulator	--	--	-2.1444	sp|Q9SYM2|BBX22_ARATH B-box zinc finger protein 22 OS=Arabidopsis thaliana GN=BBX22 PE=1 SV=2//1.14733e-26
100280318	HSF	transcription factor	http://planttfdb.cbi.pku.edu.cn/family.php?fam=HSF	--	-2.1496	sp|Q6VBB2|HFA2B_ORYSJ Heat stress transcription factor A-2b OS=Oryza sativa subsp. japonica GN=HSFA2B PE=2 SV=1//0
100192749	SET	transcriptional regulator	--	--	-2.1701	sp|Q7XJS0|ASHR1_ARATH Histone-lysine N-methyltransferase ASHR1 OS=Arabidopsis thaliana GN=ASHR1 PE=2 SV=2//0
100216751	G2-like	transcription factor	http://planttfdb.cbi.pku.edu.cn/family.php?fam=G2-like	--	-2.1867	sp|Q94DH3|PCL1_ORYSJ Transcription factor PCL1 OS=Oryza sativa subsp. japonica GN=PCL1 PE=2 SV=1//6.17279e-13
100275344	HB	transcription factor	--	--	-2.201	sp|Q69T58|ROC8_ORYSJ Homeobox-leucine zipper protein ROC8 OS=Oryza sativa subsp. japonica GN=ROC8 PE=2 SV=2//0
103636385	C2H2	transcription factor	http://planttfdb.cbi.pku.edu.cn/family.php?fam=C2H2	--	-2.2242	sp|Q5N712|JM705_ORYSJ Lysine-specific demethylase JMJ705 OS=Oryza sativa subsp. japonica GN=JMJ705 PE=1 SV=1//0
103636279	bHLH	transcription factor	http://planttfdb.cbi.pku.edu.cn/family.php?fam=bHLH	--	-2.2301	sp|Q9M1K1|ORG2_ARATH Transcription factor ORG2 OS=Arabidopsis thaliana GN=ORG2 PE=1 SV=1//2.41017e-26
100281294	NAC	transcription factor	http://planttfdb.cbi.pku.edu.cn/family.php?fam=NAC	--	-2.2907	sp|Q9FIW5|NAC94_ARATH Putative NAC domain-containing protein 94 OS=Arabidopsis thaliana GN=ANAC094 PE=3 SV=1//1.6923e-15
100501391	Jumonji	transcriptional regulator	--	--	-2.3572	sp|Q336N8|JM706_ORYSJ Lysine-specific demethylase JMJ706 OS=Oryza sativa subsp. japonica GN=JMJ706 PE=2 SV=1//0
542394	bZIP	transcription factor	http://planttfdb.cbi.pku.edu.cn/family.php?fam=bZIP	--	-2.3606	sp|P24068|OCS1_MAIZE Ocs element-binding factor 1 OS=Zea mays GN=OBF1 PE=2 SV=2//1.69383e-91
100382261	GRAS	transcription factor	http://planttfdb.cbi.pku.edu.cn/family.php?fam=GRAS	--	-2.3724	sp|Q9FUZ7|SCR_MAIZE Protein SCARECROW OS=Zea mays GN=SCR PE=2 SV=1//8.03798e-42
103635380	zf-HD	transcription factor	http://planttfdb.cbi.pku.edu.cn/family.php?fam=ZF-HD	--	-2.3908	sp|B8AX53|ZHD6_ORYSI Zinc-finger homeodomain protein 6 OS=Oryza sativa subsp. indica GN=ZHD6 PE=3 SV=1//1.1563e-51
103647375	WRKY	transcription factor	http://planttfdb.cbi.pku.edu.cn/family.php?fam=WRKY	--	-2.3947	sp|Q9SKD9|WRK46_ARATH Probable WRKY transcription factor 46 OS=Arabidopsis thaliana GN=WRKY46 PE=2 SV=1//2.77191e-25
103625936	MYB	transcription factor	http://planttfdb.cbi.pku.edu.cn/family.php?fam=MYB	--	-2.4115	sp|Q9FDW1|MYB44_ARATH Transcription factor MYB44 OS=Arabidopsis thaliana GN=MYB44 PE=2 SV=1//5.14229e-33
100272726	TRAF	transcriptional regulator	--	--	-2.4195	sp|Q9ZVC2|NPR5_ARATH Regulatory protein NPR5 OS=Arabidopsis thaliana GN=NPR5 PE=1 SV=1//0
100283921	SWI/SNF-BAF60b	transcriptional regulator	--	--	-2.4218	sp|Q05024|TRI1_YEAST Protein TRI1 OS=Saccharomyces cerevisiae (strain ATCC 204508 / S288c) GN=TRI1 PE=1 SV=1//4.12498e-10
100276826	ULT	transcription factor	--	--	-2.436	sp|Q8GZA8|ULT1_ARATH Protein ULTRAPETALA 1 OS=Arabidopsis thaliana GN=ULT1 PE=1 SV=1//2.61516e-101
107275227	NAC	transcription factor	http://planttfdb.cbi.pku.edu.cn/family.php?fam=NAC	--	-2.4844	sp|Q39013|NAC2_ARATH NAC domain-containing protein 2 OS=Arabidopsis thaliana GN=NAC002 PE=2 SV=2//1.64426e-20
100272654	C2C2-CO-like	transcription factor	--	--	-2.4888	sp|Q8RWD0|COL16_ARATH Zinc finger protein CONSTANS-LIKE 16 OS=Arabidopsis thaliana GN=COL16 PE=2 SV=2//5.98447e-68
100281270	GNAT	transcriptional regulator	--	--	-2.4945	-//-
100274569	AUX/IAA	transcriptional regulator	--	--	-2.5068	sp|Q75GB1|IAA17_ORYSJ Auxin-responsive protein IAA17 OS=Oryza sativa subsp. japonica GN=IAA17 PE=2 SV=1//3.26286e-71
100273894	mTERF	transcription factor	--	--	-2.5169	-//-
100283388	bHLH	transcription factor	http://planttfdb.cbi.pku.edu.cn/family.php?fam=bHLH	--	-2.5296	sp|Q10R47|ILI3_ORYSJ Transcription factor ILI3 OS=Oryza sativa subsp. japonica GN=ILI3 PE=3 SV=1//3.47859e-28
103633361	C3H	transcription factor	http://planttfdb.cbi.pku.edu.cn/family.php?fam=C3H	--	-2.5415	sp|Q84ZT0|C3H51_ORYSJ Putative zinc finger CCCH domain-containing protein 51 OS=Oryza sativa subsp. japonica GN=Os07g0583300 PE=3 SV=1//1.32737e-15
100280828	HSF	transcription factor	http://planttfdb.cbi.pku.edu.cn/family.php?fam=HSF	--	-2.6098	sp|Q942D6|HFC1B_ORYSJ Heat stress transcription factor C-1b OS=Oryza sativa subsp. japonica GN=HSFC1B PE=2 SV=1//1.37329e-108
100283251	LOB	transcription factor	--	--	-2.6135	sp|Q9M886|LBD41_ARATH LOB domain-containing protein 41 OS=Arabidopsis thaliana GN=LBD41 PE=2 SV=1//3.98185e-45
100502488	Trihelix	transcription factor	http://planttfdb.cbi.pku.edu.cn/family.php?fam=Trihelix	--	-2.6234	sp|Q39117|TGT2_ARATH Trihelix transcription factor GT-2 OS=Arabidopsis thaliana GN=GT-2 PE=2 SV=1//1.78649e-11
109942996	C2H2	transcription factor	http://planttfdb.cbi.pku.edu.cn/family.php?fam=C2H2	--	-2.6533	-//-
100282764	C2C2-GATA	transcription factor	--	--	-2.686	sp|Q6DBP8|GAT11_ARATH GATA transcription factor 11 OS=Arabidopsis thaliana GN=GATA11 PE=2 SV=1//2.09253e-27
100272683	Pseudo ARR-B	transcriptional regulator	--	--	-2.7353	sp|Q689G6|PRR95_ORYSJ Two-component response regulator-like PRR95 OS=Oryza sativa subsp. japonica GN=PRR95 PE=2 SV=1//6.67273e-23
100283530	HSF	transcription factor	http://planttfdb.cbi.pku.edu.cn/family.php?fam=HSF	--	-2.7708	sp|Q6Z9C8|HFB2B_ORYSJ Heat stress transcription factor B-2b OS=Oryza sativa subsp. japonica GN=HSFB2B PE=2 SV=1//9.3163e-87
100273981	SNF2	transcriptional regulator	--	--	-2.7733	sp|Q9XFH4|DDM1_ARATH ATP-dependent DNA helicase DDM1 OS=Arabidopsis thaliana GN=DDM1 PE=1 SV=1//0
100193195	C2C2-CO-like	transcription factor	--	--	-2.7749	sp|Q9SSE5|COL9_ARATH Zinc finger protein CONSTANS-LIKE 9 OS=Arabidopsis thaliana GN=COL9 PE=2 SV=1//1.26224e-91
100384587	AUX/IAA	transcriptional regulator	--	--	-2.7902	sp|P0C133|IAA31_ORYSJ Auxin-responsive protein IAA31 OS=Oryza sativa subsp. japonica GN=IAA31 PE=2 SV=1//8.2342e-42
542569	AP2-EREBP	transcription factor	--	--	-2.808	sp|O65665|ERF60_ARATH Ethylene-responsive transcription factor ERF060 OS=Arabidopsis thaliana GN=ERF060 PE=2 SV=1//1.14232e-28
103648678	Orphans	transcriptional regulator	--	--	-2.8172	sp|Q689G9|PRR1_ORYSJ Two-component response regulator-like PRR1 OS=Oryza sativa subsp. japonica GN=PRR1 PE=2 SV=2//0
103626617	Orphans	transcriptional regulator	--	--	-2.9039	sp|Q9LU68|CIA2_ARATH Protein CHLOROPLAST IMPORT APPARATUS 2 OS=Arabidopsis thaliana GN=CIA2 PE=2 SV=1//5.13759e-24
100283670	C2C2-Dof	transcription factor	--	--	-2.9157	sp|Q8LAP8|DOF46_ARATH Dof zinc finger protein DOF4.6 OS=Arabidopsis thaliana GN=DOF4.6 PE=2 SV=2//3.69782e-36
100275998	SWI/SNF-BAF60b	transcriptional regulator	--	--	-2.9172	sp|Q08747|UAF30_YEAST Upstream activation factor subunit UAF30 OS=Saccharomyces cerevisiae (strain ATCC 204508 / S288c) GN=UAF30 PE=1 SV=1//2.54194e-11
100283168	SET	transcriptional regulator	--	--	-2.9209	sp|Q5PP37|ATXR2_ARATH Histone-lysine N-methyltransferase ATXR2 OS=Arabidopsis thaliana GN=ATXR2 PE=2 SV=1//0
100281288	TUB	transcription factor	--	--	-2.9346	sp|Q7XSV4|TLP7_ORYSJ Tubby-like F-box protein 7 OS=Oryza sativa subsp. japonica GN=TULP7 PE=2 SV=1//0
100383396	AP2-EREBP	transcription factor	--	--	-2.9533	sp|Q6J9S1|RA211_ARATH Ethylene-responsive transcription factor RAP2-11 OS=Arabidopsis thaliana GN=RAP2-11 PE=2 SV=1//7.03035e-19
100383962	NAC	transcription factor	http://planttfdb.cbi.pku.edu.cn/family.php?fam=NAC	--	-2.9679	sp|Q9ZVH0|FEZ_ARATH Protein FEZ OS=Arabidopsis thaliana GN=FEZ PE=2 SV=1//1.20675e-99
103629312	Orphans	transcriptional regulator	--	--	-2.9681	sp|O04539|SNL4_ARATH Paired amphipathic helix protein Sin3-like 4 OS=Arabidopsis thaliana GN=SNL4 PE=3 SV=3//4.53867e-97
100285943	mTERF	transcription factor	--	--	-2.9874	-//-
100037768	MYB	transcription factor	http://planttfdb.cbi.pku.edu.cn/family.php?fam=MYB	--	-2.9961	sp|P20026|MYB1_HORVU Myb-related protein Hv1 OS=Hordeum vulgare GN=MYB1 PE=2 SV=1//1.37159e-115
103631098	LOB	transcription factor	--	--	-2.9988	sp|Q9LRW1|LBD22_ARATH LOB domain-containing protein 22 OS=Arabidopsis thaliana GN=LBD22 PE=2 SV=1//5.87413e-28
100284189	C2C2-GATA	transcription factor	--	--	-2.9991	sp|Q8LG10|GAT15_ARATH GATA transcription factor 15 OS=Arabidopsis thaliana GN=GATA15 PE=2 SV=2//3.03932e-12
100501071	C2C2-Dof	transcription factor	--	--	-3.0116	sp|Q9M2U1|DOF36_ARATH Dof zinc finger protein DOF3.6 OS=Arabidopsis thaliana GN=DOF3.6 PE=1 SV=2//3.07073e-32
100286229	PBF-2-like	transcription factor	--	--	-3.0459	sp|D9J034|WHY2_SOLTU Single-stranded DNA-bindig protein WHY2, mitochondrial OS=Solanum tuberosum GN=WHY2 PE=1 SV=1//2.21071e-71
100273707	HB	transcription factor	--	--	-3.0564	sp|P48731|ATH1_ARATH Homeobox protein ATH1 OS=Arabidopsis thaliana GN=ATH1 PE=1 SV=1//3.4985e-50
100285792	mTERF	transcription factor	--	--	-3.0599	-//-
103633607	Orphans	transcriptional regulator	--	--	-3.07	sp|A2YQ93|PRR37_ORYSI Two-component response regulator-like PRR37 OS=Oryza sativa subsp. indica GN=PRR37 PE=2 SV=2//4.41159e-125
103652837	zf-HD	transcription factor	http://planttfdb.cbi.pku.edu.cn/family.php?fam=ZF-HD	--	-3.1678	sp|Q53N87|ZHD4_ORYSJ Zinc-finger homeodomain protein 4 OS=Oryza sativa subsp. japonica GN=ZHD4 PE=2 SV=2//7.97937e-77
103627669	CCAAT	transcription factor	--	--	-3.175	sp|Q6Z348|NFYB1_ORYSJ Nuclear transcription factor Y subunit B-1 OS=Oryza sativa subsp. japonica GN=NFYB1 PE=1 SV=2//2.68313e-25
103630322	SNF2	transcriptional regulator	--	--	-3.2282	sp|F4I8S3|CLSY3_ARATH SNF2 domain-containing protein CLASSY 3 OS=Arabidopsis thaliana GN=CLSY3 PE=1 SV=1//0
100191182	bZIP	transcription factor	http://planttfdb.cbi.pku.edu.cn/family.php?fam=bZIP	--	-3.2361	sp|Q6S4P4|RF2B_ORYSJ Transcription factor RF2b OS=Oryza sativa subsp. japonica GN=RF2b PE=1 SV=2//3.3028e-125
100272663	bZIP	transcription factor	http://planttfdb.cbi.pku.edu.cn/family.php?fam=bZIP	--	-3.2485	sp|Q5JMK6|BZP06_ORYSJ Basic leucine zipper 6 OS=Oryza sativa subsp. japonica GN=BZIP06 PE=2 SV=1//1.18198e-16
100194336	HB	transcription factor	--	--	-3.2601	sp|Q6K498|HOX4_ORYSJ Homeobox-leucine zipper protein HOX4 OS=Oryza sativa subsp. japonica GN=HOX4 PE=1 SV=1//1.10762e-84
100283083	C2C2-CO-like	transcription factor	--	--	-3.3209	sp|Q8RWD0|COL16_ARATH Zinc finger protein CONSTANS-LIKE 16 OS=Arabidopsis thaliana GN=COL16 PE=2 SV=2//1.65086e-57
732805	AP2-EREBP	transcription factor	--	--	-3.332	sp|P47927|AP2_ARATH Floral homeotic protein APETALA 2 OS=Arabidopsis thaliana GN=AP2 PE=1 SV=1//8.96866e-65
100281577	HSF	transcription factor	http://planttfdb.cbi.pku.edu.cn/family.php?fam=HSF	--	-3.3343	sp|Q6H6Q7|HSFA3_ORYSJ Heat stress transcription factor A-3 OS=Oryza sativa subsp. japonica GN=HSFA3 PE=2 SV=1//0
100283959	C2C2-Dof	transcription factor	--	--	-3.3357	sp|Q9SVC5|DOF35_ARATH Dof zinc finger protein DOF3.5 OS=Arabidopsis thaliana GN=DOF3.5 PE=3 SV=1//1.58387e-31
103654172	AP2-EREBP	transcription factor	--	--	-3.3477	sp|Q94AW5|ERF03_ARATH Ethylene-responsive transcription factor ERF003 OS=Arabidopsis thaliana GN=ERF003 PE=2 SV=1//1.71361e-36
100502466	C2H2	transcription factor	http://planttfdb.cbi.pku.edu.cn/family.php?fam=C2H2	--	-3.5723	-//-
100275351	bZIP	transcription factor	http://planttfdb.cbi.pku.edu.cn/family.php?fam=bZIP	--	-3.6189	sp|Q99090|CPRF2_PETCR Light-inducible protein CPRF2 OS=Petroselinum crispum GN=CPRF2 PE=2 SV=2//3.13525e-31
100283109	C2C2-Dof	transcription factor	--	--	-3.707	sp|P38564|MNB1A_MAIZE Dof zinc finger protein MNB1A OS=Zea mays GN=MNB1A PE=1 SV=2//1.58444e-25
100282086	LOB	transcription factor	--	--	-3.7145	sp|Q9M886|LBD41_ARATH LOB domain-containing protein 41 OS=Arabidopsis thaliana GN=LBD41 PE=2 SV=1//1.34484e-52
103633146	RWP-RK	transcription factor	--	--	-3.7526	sp|Q10S83|NLP1_ORYSJ Protein NLP1 OS=Oryza sativa subsp. japonica GN=NLP1 PE=2 SV=1//0
103627461	TCP	transcription factor	http://planttfdb.cbi.pku.edu.cn/family.php?fam=TCP	--	-3.8076	sp|Q9FMX2|TCP7_ARATH Transcription factor TCP7 OS=Arabidopsis thaliana GN=TCP7 PE=2 SV=1//7.90169e-28
100274141	AUX/IAA	transcriptional regulator	--	--	-3.8178	sp|Q75GK1|IAA12_ORYSJ Auxin-responsive protein IAA12 OS=Oryza sativa subsp. japonica GN=IAA12 PE=2 SV=1//1.06839e-47
100285525	zf-HD	transcription factor	http://planttfdb.cbi.pku.edu.cn/family.php?fam=ZF-HD	--	-3.8268	sp|A2Z259|ZHD1_ORYSI Zinc-finger homeodomain protein 1 OS=Oryza sativa subsp. indica GN=ZHD1 PE=3 SV=1//1.88392e-87
542081	Sigma70-like	transcription factor	--	--	-3.8317	sp|O24621|SIGC_ARATH RNA polymerase sigma factor sigC OS=Arabidopsis thaliana GN=SIGC PE=2 SV=1//2.90621e-47
103655290	MADS	transcription factor	--	--	-3.9506	sp|P29382|SEP1_ARATH Developmental protein SEPALLATA 1 OS=Arabidopsis thaliana GN=SEP1 PE=1 SV=2//1.98258e-16
100280658	C3H	transcription factor	http://planttfdb.cbi.pku.edu.cn/family.php?fam=C3H	--	-3.9818	sp|Q2QPW2|C3H67_ORYSJ Zinc finger CCCH domain-containing protein 67 OS=Oryza sativa subsp. japonica GN=Os12g0515500 PE=2 SV=1//0
100191211	bZIP	transcription factor	http://planttfdb.cbi.pku.edu.cn/family.php?fam=bZIP	--	-4.0483	sp|Q9C5Q2|AI5L3_ARATH ABSCISIC ACID-INSENSITIVE 5-like protein 3 OS=Arabidopsis thaliana GN=DPBF4 PE=1 SV=1//5.9372e-37
103632361	C2H2	transcription factor	http://planttfdb.cbi.pku.edu.cn/family.php?fam=C2H2	--	-4.0563	sp|A3BMN9|ANM3_ORYSJ Probable protein arginine N-methyltransferase 3 OS=Oryza sativa subsp. japonica GN=PRMT3 PE=2 SV=1//0
103636373	C2H2	transcription factor	http://planttfdb.cbi.pku.edu.cn/family.php?fam=C2H2	--	-4.1351	sp|O24591|HDT1_MAIZE Histone deacetylase HDT1 OS=Zea mays GN=HDT1 PE=1 SV=1//4.79989e-10
103638592	AP2-EREBP	transcription factor	--	--	-4.2996	sp|Q9M080|ERF43_ARATH Ethylene-responsive transcription factor ERF043 OS=Arabidopsis thaliana GN=ERF043 PE=2 SV=1//2.33671e-20
103643139	bHLH	transcription factor	http://planttfdb.cbi.pku.edu.cn/family.php?fam=bHLH	--	-4.3474	sp|Q9FHA7|HEC1_ARATH Transcription factor HEC1 OS=Arabidopsis thaliana GN=HEC1 PE=1 SV=1//7.46137e-31
103652157	GRAS	transcription factor	http://planttfdb.cbi.pku.edu.cn/family.php?fam=GRAS	--	-4.5705	sp|Q9CAN3|SCL28_ARATH Scarecrow-like protein 28 OS=Arabidopsis thaliana GN=SCL28 PE=1 SV=1//4.98382e-67
103638868	Orphans	transcriptional regulator	--	--	-4.608	sp|Q3S4A7|AHK5_ARATH Histidine kinase 5 OS=Arabidopsis thaliana GN=AHK5 PE=1 SV=1//0
100277562	C3H	transcription factor	http://planttfdb.cbi.pku.edu.cn/family.php?fam=C3H	--	-4.6177	sp|Q6L4N4|C3H35_ORYSJ Zinc finger CCCH domain-containing protein 35 OS=Oryza sativa subsp. japonica GN=Os05g0195200 PE=2 SV=1//1.33119e-128
100126972	bHLH	transcription factor	http://planttfdb.cbi.pku.edu.cn/family.php?fam=bHLH	--	-4.8601	sp|P13526|ARLC_MAIZE Anthocyanin regulatory Lc protein OS=Zea mays GN=LC PE=2 SV=1//0
100216870	AUX/IAA	transcriptional regulator	--	--	-4.9827	sp|Q75GK1|IAA12_ORYSJ Auxin-responsive protein IAA12 OS=Oryza sativa subsp. japonica GN=IAA12 PE=2 SV=1//4.24102e-64
100277644	C2C2-Dof	transcription factor	--	--	-5.0555	sp|Q8L9V6|DOF11_ARATH Dof zinc finger protein DOF1.1 OS=Arabidopsis thaliana GN=DOF1.1 PE=1 SV=2//2.48716e-28
100281433	Pseudo ARR-B	transcriptional regulator	--	--	-5.1631	sp|Q689G9|PRR1_ORYSJ Two-component response regulator-like PRR1 OS=Oryza sativa subsp. japonica GN=PRR1 PE=2 SV=2//0
100280021	SET	transcriptional regulator	--	--	-5.214	sp|Q8W595|SUVR4_ARATH Histone-lysine N-methyltransferase SUVR4 OS=Arabidopsis thaliana GN=SUVR4 PE=1 SV=2//3.40831e-137
100284437	SWI/SNF-BAF60b	transcriptional regulator	--	--	-5.2455	sp|Q08747|UAF30_YEAST Upstream activation factor subunit UAF30 OS=Saccharomyces cerevisiae (strain ATCC 204508 / S288c) GN=UAF30 PE=1 SV=1//2.11338e-14
103644204	HB	transcription factor	--	--	-5.5116	-//-
100526751	Pseudo ARR-B	transcriptional regulator	--	--	-6.0109	sp|Q689G9|PRR1_ORYSJ Two-component response regulator-like PRR1 OS=Oryza sativa subsp. japonica GN=PRR1 PE=2 SV=2//0
100281423	Orphans	transcriptional regulator	--	--	-6.2818	sp|Q9LU68|CIA2_ARATH Protein CHLOROPLAST IMPORT APPARATUS 2 OS=Arabidopsis thaliana GN=CIA2 PE=2 SV=1//1.47431e-28
100281278	C2C2-GATA	transcription factor	--	--	-7.01453	sp|O49741|GATA2_ARATH GATA transcription factor 2 OS=Arabidopsis thaliana GN=GATA2 PE=2 SV=1//4.07134e-39
100280967	G2-like	transcription factor	http://planttfdb.cbi.pku.edu.cn/family.php?fam=G2-like	--	-7.7269	sp|Q94DH3|PCL1_ORYSJ Transcription factor PCL1 OS=Oryza sativa subsp. japonica GN=PCL1 PE=2 SV=1//6.68741e-75
109945291	G2-like	transcription factor	http://planttfdb.cbi.pku.edu.cn/family.php?fam=G2-like	--	-9.2805	sp|Q9LTH4|PCLL_ARATH Transcription factor BOA OS=Arabidopsis thaliana GN=BOA PE=2 SV=1//9.97743e-56

## Sheet: UP TFs
tf_ID	Family	Type	Hyperlink	Gene Name	log2FoldChange	Blast swiss prot
100281091	MYB	transcription factor	http://planttfdb.cbi.pku.edu.cn/family.php?fam=MYB	--	9.3076	sp|P92973|CCA1_ARATH Protein CCA1 OS=Arabidopsis thaliana GN=CCA1 PE=1 SV=1//1.91435e-27
100192868	MYB	transcription factor	http://planttfdb.cbi.pku.edu.cn/family.php?fam=MYB	--	8.3036	sp|Q6R0H1|LHY_ARATH Protein LHY OS=Arabidopsis thaliana GN=LHY PE=1 SV=2//3.18493e-27
100275712	C2C2-Dof	transcription factor	--	--	8.2481	sp|Q93ZL5|CDF2_ARATH Cyclic dof factor 2 OS=Arabidopsis thaliana GN=CDF2 PE=1 SV=2//8.09999e-17
103630810	Sigma70-like	transcription factor	--	--	7.4345	sp|Q9ZNX9|SIGE_ARATH RNA polymerase sigma factor sigE, chloroplastic/mitochondrial OS=Arabidopsis thaliana GN=SIGE PE=1 SV=1//9.73382e-129
100501702	WRKY	transcription factor	http://planttfdb.cbi.pku.edu.cn/family.php?fam=WRKY	--	5.8836	sp|Q9LXG8|WRK72_ARATH Probable WRKY transcription factor 72 OS=Arabidopsis thaliana GN=WRKY72 PE=2 SV=1//3.14949e-48
103631324	Tify	transcription factor	--	--	5.7409	-//-
103636453	MYB	transcription factor	http://planttfdb.cbi.pku.edu.cn/family.php?fam=MYB	--	5.5982	sp|Q8S9H7|DIV_ANTMA Transcription factor DIVARICATA OS=Antirrhinum majus GN=DIVARICATA PE=2 SV=1//2.10787e-37
103647648	C2H2	transcription factor	http://planttfdb.cbi.pku.edu.cn/family.php?fam=C2H2	--	5.1522	sp|Q9ZUL3|IDD5_ARATH Protein indeterminate-domain 5, chloroplastic OS=Arabidopsis thaliana GN=IDD5 PE=1 SV=1//3.34229e-81
100279017	C3H	transcription factor	http://planttfdb.cbi.pku.edu.cn/family.php?fam=C3H	--	5.1071	-//-
100275567	C2C2-Dof	transcription factor	--	--	4.9441	sp|Q93ZL5|CDF2_ARATH Cyclic dof factor 2 OS=Arabidopsis thaliana GN=CDF2 PE=1 SV=2//2.76156e-07
103637538	C2H2	transcription factor	http://planttfdb.cbi.pku.edu.cn/family.php?fam=C2H2	--	4.8143	sp|Q9SLD4|ZAT11_ARATH Zinc finger protein ZAT11 OS=Arabidopsis thaliana GN=ZAT11 PE=2 SV=1//7.5674e-18
103630738	WRKY	transcription factor	http://planttfdb.cbi.pku.edu.cn/family.php?fam=WRKY	--	4.5543	sp|Q93WV4|WRK71_ARATH Probable WRKY transcription factor 71 OS=Arabidopsis thaliana GN=WRKY71 PE=2 SV=1//6.86549e-44
100280827	TAZ	transcription factor	--	--	4.4966	sp|Q94BN0|BT2_ARATH BTB/POZ and TAZ domain-containing protein 2 OS=Arabidopsis thaliana GN=BT2 PE=1 SV=1//3.7464e-40
100280442	MYB	transcription factor	http://planttfdb.cbi.pku.edu.cn/family.php?fam=MYB	--	4.4796	sp|F4K5X6|RVE2_ARATH Protein REVEILLE 2 OS=Arabidopsis thaliana GN=RVE2 PE=2 SV=1//1.55016e-36
103648003	WRKY	transcription factor	http://planttfdb.cbi.pku.edu.cn/family.php?fam=WRKY	--	4.4108	sp|Q9FYA2|WRK75_ARATH Probable WRKY transcription factor 75 OS=Arabidopsis thaliana GN=WRKY75 PE=2 SV=1//1.49411e-48
542188	bZIP	transcription factor	http://planttfdb.cbi.pku.edu.cn/family.php?fam=bZIP	--	4.3265	sp|P42776|GBF3_ARATH G-box-binding factor 3 OS=Arabidopsis thaliana GN=GBF3 PE=1 SV=2//7.09246e-36
103626248	Tify	transcription factor	--	--	4.3	sp|Q9LMA8|TI10A_ARATH Protein TIFY 10A OS=Arabidopsis thaliana GN=TIFY10A PE=1 SV=1//3.8915e-11
100273363	Orphans	transcriptional regulator	--	--	4.2768	sp|C0SVM5|BBX19_ARATH B-box zinc finger protein 19 OS=Arabidopsis thaliana GN=BBX19 PE=2 SV=1//5.30007e-09
103640879	NAC	transcription factor	http://planttfdb.cbi.pku.edu.cn/family.php?fam=NAC	--	4.21	sp|Q9FY93|NAC83_ARATH NAC domain-containing protein 83 OS=Arabidopsis thaliana GN=NAC083 PE=1 SV=1//2.63725e-35
541882	G2-like	transcription factor	http://planttfdb.cbi.pku.edu.cn/family.php?fam=G2-like	--	4.2008	sp|Q5Z5I4|GLK1_ORYSJ Probable transcription factor GLK1 OS=Oryza sativa subsp. japonica GN=GLK1 PE=2 SV=1//5.14946e-113
100276850	MYB	transcription factor	http://planttfdb.cbi.pku.edu.cn/family.php?fam=MYB	--	4.0312	sp|F4K5X6|RVE2_ARATH Protein REVEILLE 2 OS=Arabidopsis thaliana GN=RVE2 PE=2 SV=1//3.83617e-27
103627679	bZIP	transcription factor	http://planttfdb.cbi.pku.edu.cn/family.php?fam=bZIP	--	4.0078	sp|Q9FMC2|BZP43_ARATH Basic leucine zipper 43 OS=Arabidopsis thaliana GN=BZIP43 PE=1 SV=1//6.23788e-22
103643889	C2C2-CO-like	transcription factor	--	--	3.9771	sp|Q8RWD0|COL16_ARATH Zinc finger protein CONSTANS-LIKE 16 OS=Arabidopsis thaliana GN=COL16 PE=2 SV=2//2.5846e-45
107522023	AUX/IAA	transcriptional regulator	--	--	3.9415	sp|Q6K846|IAA9_ORYSJ Auxin-responsive protein IAA9 OS=Oryza sativa subsp. japonica GN=IAA9 PE=2 SV=1//3.86029e-33
103647057	OFP	transcription factor	--	--	3.938	-//-
100502408	NAC	transcription factor	http://planttfdb.cbi.pku.edu.cn/family.php?fam=NAC	--	3.9298	sp|A0SPJ6|NAMB2_TRITD NAC transcription factor NAM-B2 OS=Triticum turgidum subsp. durum GN=NAM-B2 PE=2 SV=1//2.60528e-68
100384760	IWS1	transcriptional regulator	--	--	3.9128	sp|Q9FHK9|MD26B_ARATH Probable mediator of RNA polymerase II transcription subunit 26b OS=Arabidopsis thaliana GN=MED26B PE=2 SV=1//3.93441e-15
103638936	Orphans	transcriptional regulator	--	--	3.8373	-//-
541624	Orphans	transcriptional regulator	--	--	3.8113	sp|Q9SB04|ARR5_ARATH Two-component response regulator ARR5 OS=Arabidopsis thaliana GN=ARR5 PE=1 SV=2//1.12406e-43
100194332	MYB	transcription factor	http://planttfdb.cbi.pku.edu.cn/family.php?fam=MYB	--	3.7775	sp|Q8S9H7|DIV_ANTMA Transcription factor DIVARICATA OS=Antirrhinum majus GN=DIVARICATA PE=2 SV=1//8.85348e-25
100274580	AUX/IAA	transcriptional regulator	--	--	3.7753	sp|Q9LG86|IAA2_ORYSJ Auxin-responsive protein IAA2 OS=Oryza sativa subsp. japonica GN=IAA2 PE=2 SV=1//2.26928e-45
100273616	MYB	transcription factor	http://planttfdb.cbi.pku.edu.cn/family.php?fam=MYB	--	3.7217	sp|F4KGY6|RVE1_ARATH Protein REVEILLE 1 OS=Arabidopsis thaliana GN=RVE1 PE=2 SV=1//4.27026e-27
100217195	bHLH	transcription factor	http://planttfdb.cbi.pku.edu.cn/family.php?fam=bHLH	--	3.6908	sp|O81037|BH070_ARATH Transcription factor bHLH70 OS=Arabidopsis thaliana GN=BHLH70 PE=2 SV=1//8.31328e-34
100285825	MYB	transcription factor	http://planttfdb.cbi.pku.edu.cn/family.php?fam=MYB	--	3.6426	sp|P20024|MYB1_MAIZE Myb-related protein Zm1 OS=Zea mays PE=2 SV=1//2.3728e-180
103635363	GRAS	transcription factor	http://planttfdb.cbi.pku.edu.cn/family.php?fam=GRAS	--	3.5903	sp|Q5BN22|RGA2_BRACM DELLA protein RGA2 OS=Brassica campestris GN=RGA2 PE=3 SV=1//6.71803e-81
101027179	CCAAT	transcription factor	--	--	3.4925	-//-
100281232	WRKY	transcription factor	http://planttfdb.cbi.pku.edu.cn/family.php?fam=WRKY	--	3.4056	sp|Q93WV4|WRK71_ARATH Probable WRKY transcription factor 71 OS=Arabidopsis thaliana GN=WRKY71 PE=2 SV=1//3.78646e-40
100384623	WRKY	transcription factor	http://planttfdb.cbi.pku.edu.cn/family.php?fam=WRKY	--	3.3462	sp|Q8VWQ5|WRK50_ARATH Probable WRKY transcription factor 50 OS=Arabidopsis thaliana GN=WRKY50 PE=2 SV=1//2.04569e-23
100280264	TAZ	transcription factor	--	--	3.3277	sp|Q9FJX5|BT4_ARATH BTB/POZ and TAZ domain-containing protein 4 OS=Arabidopsis thaliana GN=BT4 PE=1 SV=1//5.2823e-104
100284980	MYB	transcription factor	http://planttfdb.cbi.pku.edu.cn/family.php?fam=MYB	--	3.3193	sp|Q1A173|RADL6_ARATH Protein RADIALIS-like 6 OS=Arabidopsis thaliana GN=RL6 PE=2 SV=1//8.80501e-21
109945560	C2C2-CO-like	transcription factor	--	--	3.306	sp|Q9SK53|COL3_ARATH Zinc finger protein CONSTANS-LIKE 3 OS=Arabidopsis thaliana GN=COL3 PE=1 SV=1//3.98701e-28
100284034	bZIP	transcription factor	http://planttfdb.cbi.pku.edu.cn/family.php?fam=bZIP	--	3.261	sp|Q9FUD3|BZIP9_ARATH Basic leucine zipper 9 OS=Arabidopsis thaliana GN=BZIP9 PE=1 SV=1//9.78585e-25
103642291	AP2-EREBP	transcription factor	--	--	3.2193	sp|Q9FGF8|ABR1_ARATH Ethylene-responsive transcription factor ABR1 OS=Arabidopsis thaliana GN=ABR1 PE=2 SV=1//4.64622e-14
100280131	HSF	transcription factor	http://planttfdb.cbi.pku.edu.cn/family.php?fam=HSF	--	3.1785	sp|Q8H7Y6|HFA2D_ORYSJ Heat stress transcription factor A-2d OS=Oryza sativa subsp. japonica GN=HSFA2D PE=2 SV=2//3.62336e-126
100193329	Orphans	transcriptional regulator	--	--	3.1084	sp|C0SVM5|BBX19_ARATH B-box zinc finger protein 19 OS=Arabidopsis thaliana GN=BBX19 PE=2 SV=1//8.51973e-45
100382505	IWS1	transcriptional regulator	--	--	2.9921	sp|Q9FHK9|MD26B_ARATH Probable mediator of RNA polymerase II transcription subunit 26b OS=Arabidopsis thaliana GN=MED26B PE=2 SV=1//1.74076e-11
100384337	AP2-EREBP	transcription factor	--	--	2.9874	sp|Q94AN4|AP2L1_ARATH AP2-like ethylene-responsive transcription factor At1g16060 OS=Arabidopsis thaliana GN=At1g16060 PE=2 SV=1//4.33925e-66
103645181	AP2-EREBP	transcription factor	--	--	2.9774	sp|Q7G1L2|RAP26_ARATH Ethylene-responsive transcription factor RAP2-6 OS=Arabidopsis thaliana GN=RAP2-6 PE=2 SV=2//4.24555e-14
103646635	ARR-B	transcription factor	http://planttfdb.cbi.pku.edu.cn/family.php?fam=ARR-B	--	2.9703	sp|O49397|ARR10_ARATH Two-component response regulator ARR10 OS=Arabidopsis thaliana GN=ARR10 PE=1 SV=1//2.64612e-17
100192658	bZIP	transcription factor	http://planttfdb.cbi.pku.edu.cn/family.php?fam=bZIP	--	2.9504	sp|Q93ZE2|TGA7_ARATH Transcription factor TGA7 OS=Arabidopsis thaliana GN=TGA7 PE=1 SV=1//4.12196e-11
100194253	AUX/IAA	transcriptional regulator	--	--	2.9382	sp|Q5VRD1|IAA1_ORYSJ Auxin-responsive protein IAA1 OS=Oryza sativa subsp. japonica GN=IAA1 PE=2 SV=1//3.8091e-57
100304362	C2C2-GATA	transcription factor	--	--	2.9041	sp|P69781|GAT12_ARATH GATA transcription factor 12 OS=Arabidopsis thaliana GN=GATA12 PE=2 SV=1//1.96177e-40
103644168	GNAT	transcriptional regulator	--	--	2.8939	-//-
100274468	MYB	transcription factor	http://planttfdb.cbi.pku.edu.cn/family.php?fam=MYB	--	2.8738	sp|Q8H0W3|RVE6_ARATH Protein REVEILLE 6 OS=Arabidopsis thaliana GN=RVE6 PE=2 SV=1//1.75132e-75
100381829	NAC	transcription factor	http://planttfdb.cbi.pku.edu.cn/family.php?fam=NAC	--	2.8699	sp|Q52QH4|NAC68_ORYSJ NAC domain-containing protein 68 OS=Oryza sativa subsp. japonica GN=NAC68 PE=2 SV=1//4.81039e-124
109939905	C2C2-Dof	transcription factor	--	--	2.8038	sp|Q8W1E3|CDF1_ARATH Cyclic dof factor 1 OS=Arabidopsis thaliana GN=CDF1 PE=1 SV=2//1.78226e-36
100273194	AP2-EREBP	transcription factor	--	--	2.7602	sp|Q94ID6|ERF81_ARATH Ethylene-responsive transcription factor 12 OS=Arabidopsis thaliana GN=ERF12 PE=2 SV=1//6.76502e-26
103626296	Jumonji	transcriptional regulator	--	--	2.7366	sp|Q336N8|JM706_ORYSJ Lysine-specific demethylase JMJ706 OS=Oryza sativa subsp. japonica GN=JMJ706 PE=2 SV=1//0
541954	SET	transcriptional regulator	--	--	2.721	sp|Q8S4P6|EZ1_MAIZE Histone-lysine N-methyltransferase EZ1 OS=Zea mays GN=EZ1 PE=2 SV=1//0
103641134	NAC	transcription factor	http://planttfdb.cbi.pku.edu.cn/family.php?fam=NAC	--	2.711	sp|Q84TE6|NAC22_ARATH NAC domain-containing protein 21/22 OS=Arabidopsis thaliana GN=NAC021 PE=1 SV=2//2.08818e-63
100281419	bHLH	transcription factor	http://planttfdb.cbi.pku.edu.cn/family.php?fam=bHLH	--	2.6881	sp|O80536|PIF3_ARATH Transcription factor PIF3 OS=Arabidopsis thaliana GN=PIF3 PE=1 SV=1//1.73742e-32
103638885	G2-like	transcription factor	http://planttfdb.cbi.pku.edu.cn/family.php?fam=G2-like	--	2.6775	sp|Q700D9|MYBF_ARATH Putative Myb family transcription factor At1g14600 OS=Arabidopsis thaliana GN=At1g14600 PE=2 SV=2//3.09076e-21
103625927	GRAS	transcription factor	http://planttfdb.cbi.pku.edu.cn/family.php?fam=GRAS	--	2.6329	sp|Q9FL03|SCL4_ARATH Scarecrow-like protein 4 OS=Arabidopsis thaliana GN=SCL4 PE=2 SV=1//7.11392e-121
100191568	TRAF	transcriptional regulator	--	--	2.5851	sp|Q9LYL9|Y3623_ARATH BTB/POZ domain-containing protein At3g56230 OS=Arabidopsis thaliana GN=At3g56230 PE=2 SV=1//3.21885e-47
100280582	AP2-EREBP	transcription factor	--	--	2.5789	sp|Q9LW49|ERF4_NICSY Ethylene-responsive transcription factor 4 OS=Nicotiana sylvestris GN=ERF4 PE=2 SV=1//2.11435e-15
100284530	C2H2	transcription factor	http://planttfdb.cbi.pku.edu.cn/family.php?fam=C2H2	--	2.5613	sp|Q42410|ZAT12_ARATH Zinc finger protein ZAT12 OS=Arabidopsis thaliana GN=ZAT12 PE=2 SV=1//3.08812e-15
541728	MYB	transcription factor	http://planttfdb.cbi.pku.edu.cn/family.php?fam=MYB	--	2.5602	sp|Q8GWP0|MYB39_ARATH Transcription factor MYB39 OS=Arabidopsis thaliana GN=MYB39 PE=2 SV=1//3.46897e-65
100501416	IWS1	transcriptional regulator	--	--	2.5125	sp|Q9FHK9|MD26B_ARATH Probable mediator of RNA polymerase II transcription subunit 26b OS=Arabidopsis thaliana GN=MED26B PE=2 SV=1//9.139e-27
541692	Sigma70-like	transcription factor	--	--	2.5122	sp|O24629|SIGA_ARATH RNA polymerase sigma factor sigA OS=Arabidopsis thaliana GN=SIGA PE=1 SV=1//1.07825e-138
100273982	C3H	transcription factor	http://planttfdb.cbi.pku.edu.cn/family.php?fam=C3H	--	2.5033	sp|A2ZVY5|C3H9_ORYSJ Zinc finger CCCH domain-containing protein 9 OS=Oryza sativa subsp. japonica GN=Os01g0645000 PE=2 SV=1//2.66552e-73
100381732	MYB	transcription factor	http://planttfdb.cbi.pku.edu.cn/family.php?fam=MYB	--	2.4982	sp|Q2V9B0|MY1R1_SOLTU Transcription factor MYB1R1 OS=Solanum tuberosum PE=2 SV=1//3.7821e-23
100193196	MYB	transcription factor	http://planttfdb.cbi.pku.edu.cn/family.php?fam=MYB	--	2.4725	sp|Q8LPH6|MYB86_ARATH Transcription factor MYB86 OS=Arabidopsis thaliana GN=MYB86 PE=2 SV=1//1.0963e-66
100280929	AP2-EREBP	transcription factor	--	--	2.4633	sp|Q70II3|EF110_ARATH Ethylene-responsive transcription factor ERF110 OS=Arabidopsis thaliana GN=ERF110 PE=2 SV=2//6.87922e-15
103646270	C2C2-CO-like	transcription factor	--	--	2.4464	sp|Q9SK53|COL3_ARATH Zinc finger protein CONSTANS-LIKE 3 OS=Arabidopsis thaliana GN=COL3 PE=1 SV=1//7.79449e-44
100279936	TRAF	transcriptional regulator	--	--	2.4233	sp|Q680K8|Y1576_ARATH BTB/POZ domain-containing protein At1g55760 OS=Arabidopsis thaliana GN=At1g55760 PE=2 SV=1//2.75097e-116
103626014	GNAT	transcriptional regulator	--	--	2.4209	sp|O34569|YOAA_BACSU Uncharacterized N-acetyltransferase YoaA OS=Bacillus subtilis (strain 168) GN=yoaA PE=3 SV=2//9.92666e-12
Novel01207	bZIP	transcription factor	http://planttfdb.cbi.pku.edu.cn/family.php?fam=bZIP	--	2.4165	PREDICTED: light-inducible protein CPRF2-like [Zea mays]
100284738	AP2-EREBP	transcription factor	--	--	2.4088	sp|Q8RZX9|Y1934_ORYSJ AP2/ERF and B3 domain-containing protein Os01g0693400 OS=Oryza sativa subsp. japonica GN=Os01g0693400 PE=2 SV=1//3.95095e-133
100274025	HB	transcription factor	--	--	2.4032	sp|Q6AST1|HOX32_ORYSJ Homeobox-leucine zipper protein HOX32 OS=Oryza sativa subsp. japonica GN=HOX32 PE=2 SV=1//0
103637642	Orphans	transcriptional regulator	--	--	2.3935	sp|Q940T9|COL4_ARATH Zinc finger protein CONSTANS-LIKE 4 OS=Arabidopsis thaliana GN=COL4 PE=2 SV=2//5.05192e-07
100284784	Orphans	transcriptional regulator	--	--	2.3876	sp|Q96288|BBX24_ARATH B-box zinc finger protein 24 OS=Arabidopsis thaliana GN=BBX24 PE=1 SV=1//3.78475e-66
100279601	C3H	transcription factor	http://planttfdb.cbi.pku.edu.cn/family.php?fam=C3H	--	2.3833	sp|Q5ZA07|C3H41_ORYSJ E3 ubiquitin-protein ligase makorin OS=Oryza sativa subsp. japonica GN=MKRN PE=2 SV=1//1.19707e-141
103625988	HB	transcription factor	--	--	2.3747	sp|O65685|BLH6_ARATH BEL1-like homeodomain protein 6 OS=Arabidopsis thaliana GN=BLH6 PE=1 SV=1//6.04893e-105
103639990	bHLH	transcription factor	http://planttfdb.cbi.pku.edu.cn/family.php?fam=bHLH	--	2.3557	sp|Q9FH37|ILR3_ARATH Transcription factor ILR3 OS=Arabidopsis thaliana GN=ILR3 PE=1 SV=1//4.77552e-28
100281063	MYB	transcription factor	http://planttfdb.cbi.pku.edu.cn/family.php?fam=MYB	--	2.3525	sp|P81392|MYB06_ANTMA Myb-related protein 306 OS=Antirrhinum majus GN=MYB306 PE=2 SV=1//1.13286e-17
100191563	C2C2-GATA	transcription factor	--	--	2.349	sp|Q5HZ36|GAT21_ARATH GATA transcription factor 21 OS=Arabidopsis thaliana GN=GATA21 PE=1 SV=2//2.59913e-17
732835	Orphans	transcriptional regulator	--	--	2.3389	sp|Q9C5U0|AHK4_ARATH Histidine kinase 4 OS=Arabidopsis thaliana GN=AHK4 PE=1 SV=1//0
103634603	NAC	transcription factor	http://planttfdb.cbi.pku.edu.cn/family.php?fam=NAC	--	2.3327	sp|A0SPJ6|NAMB2_TRITD NAC transcription factor NAM-B2 OS=Triticum turgidum subsp. durum GN=NAM-B2 PE=2 SV=1//2.5687e-78
103627615	bHLH	transcription factor	http://planttfdb.cbi.pku.edu.cn/family.php?fam=bHLH	--	2.3093	sp|Q8GY61|BH063_ARATH Transcription factor bHLH63 OS=Arabidopsis thaliana GN=BHLH63 PE=1 SV=1//3.81251e-33
100280487	OFP	transcription factor	--	--	2.2971	sp|Q3EAL1|OFP6_ARATH Transcription repressor OFP6 OS=Arabidopsis thaliana GN=OFP6 PE=1 SV=1//3.97357e-08
103637942	ARF	transcription factor	http://planttfdb.cbi.pku.edu.cn/family.php?fam=ARF	--	2.2766	sp|A3B9A0|ARFP_ORYSJ Auxin response factor 16 OS=Oryza sativa subsp. japonica GN=ARF16 PE=2 SV=1//3.12699e-180
100283620	AUX/IAA	transcriptional regulator	--	--	2.2349	sp|Q8LQ74|IAA6_ORYSJ Auxin-responsive protein IAA6 OS=Oryza sativa subsp. japonica GN=IAA6 PE=2 SV=1//1.19693e-100
100277302	Orphans	transcriptional regulator	--	--	2.2314	-//-
109939235	AP2-EREBP	transcription factor	--	--	2.2151	sp|Q9SKT1|ERF53_ARATH Ethylene-responsive transcription factor ERF053 OS=Arabidopsis thaliana GN=ERF053 PE=2 SV=1//2.87069e-32
109943104	TAZ	transcription factor	--	--	2.2108	sp|Q9FMK7|BT1_ARATH BTB/POZ and TAZ domain-containing protein 1 OS=Arabidopsis thaliana GN=BT1 PE=1 SV=1//2.03718e-58
100285939	ARR-B	transcription factor	http://planttfdb.cbi.pku.edu.cn/family.php?fam=ARR-B	--	2.2051	sp|Q9FXD6|ARR11_ARATH Two-component response regulator ARR11 OS=Arabidopsis thaliana GN=ARR11 PE=1 SV=1//5.46429e-105
100286298	HSF	transcription factor	http://planttfdb.cbi.pku.edu.cn/family.php?fam=HSF	--	2.2031	sp|Q6EUG4|HFC2A_ORYSJ Heat stress transcription factor C-2a OS=Oryza sativa subsp. japonica GN=HSFC2A PE=2 SV=1//2.21381e-87
100193444	AUX/IAA	transcriptional regulator	--	--	2.1939	sp|Q5VRD1|IAA1_ORYSJ Auxin-responsive protein IAA1 OS=Oryza sativa subsp. japonica GN=IAA1 PE=2 SV=1//1.1476e-73
100216597	bHLH	transcription factor	http://planttfdb.cbi.pku.edu.cn/family.php?fam=bHLH	--	2.1918	sp|Q9LK48|BH077_ARATH Transcription factor bHLH77 OS=Arabidopsis thaliana GN=BHLH77 PE=1 SV=1//2.7789e-46
103650975	NAC	transcription factor	http://planttfdb.cbi.pku.edu.cn/family.php?fam=NAC	--	2.1845	sp|Q9FMR3|NAC90_ARATH NAC domain-containing protein 90 OS=Arabidopsis thaliana GN=NAC090 PE=2 SV=1//1.45857e-60
100280932	AP2-EREBP	transcription factor	--	--	2.1822	sp|O22174|ERF08_ARATH Ethylene-responsive transcription factor ERF008 OS=Arabidopsis thaliana GN=ERF008 PE=2 SV=1//9.59328e-25
100273081	TUB	transcription factor	--	--	2.176	sp|Q68Y48|TLP9_ORYSJ Tubby-like F-box protein 9 OS=Oryza sativa subsp. japonica GN=TULP9 PE=2 SV=1//0
100273793	Orphans	transcriptional regulator	--	--	2.1624	sp|Q96288|BBX24_ARATH B-box zinc finger protein 24 OS=Arabidopsis thaliana GN=BBX24 PE=1 SV=1//5.76778e-68
100284463	WRKY	transcription factor	http://planttfdb.cbi.pku.edu.cn/family.php?fam=WRKY	--	2.1587	sp|Q32SG4|WRKY1_MAIZE Protein WRKY1 OS=Zea mays PE=1 SV=1//0
103646542	AP2-EREBP	transcription factor	--	--	2.157	sp|Q9LYU3|EF113_ARATH Ethylene-responsive transcription factor ERF113 OS=Arabidopsis thaliana GN=ERF113 PE=2 SV=1//2.55513e-27
100193013	C2C2-Dof	transcription factor	--	--	2.1343	sp|Q93ZL5|CDF2_ARATH Cyclic dof factor 2 OS=Arabidopsis thaliana GN=CDF2 PE=1 SV=2//1.35119e-49
107403159	NAC	transcription factor	http://planttfdb.cbi.pku.edu.cn/family.php?fam=NAC	--	2.1265	sp|Q9FLJ2|NC100_ARATH NAC domain-containing protein 100 OS=Arabidopsis thaliana GN=NAC100 PE=2 SV=1//2.52523e-73
100284857	CCAAT	transcription factor	--	--	2.1062	sp|Q84JP1|NFYA7_ARATH Nuclear transcription factor Y subunit A-7 OS=Arabidopsis thaliana GN=NFYA7 PE=2 SV=1//3.82103e-32
103641806	C2C2-CO-like	transcription factor	--	--	2.0941	sp|Q9SK53|COL3_ARATH Zinc finger protein CONSTANS-LIKE 3 OS=Arabidopsis thaliana GN=COL3 PE=1 SV=1//1.94358e-40
100280678	C3H	transcription factor	http://planttfdb.cbi.pku.edu.cn/family.php?fam=C3H	--	2.09	sp|Q65X92|C3H37_ORYSJ Zinc finger CCCH domain-containing protein 37 OS=Oryza sativa subsp. japonica GN=Os05g0525900 PE=2 SV=1//1.1238e-69
542309	bZIP	transcription factor	http://planttfdb.cbi.pku.edu.cn/family.php?fam=bZIP	--	2.0735	sp|Q99089|CPRF1_PETCR Common plant regulatory factor 1 OS=Petroselinum crispum GN=CPRF1 PE=2 SV=1//7.22077e-52
100192069	WRKY	transcription factor	http://planttfdb.cbi.pku.edu.cn/family.php?fam=WRKY	--	2.0704	sp|O04609|WRK22_ARATH WRKY transcription factor 22 OS=Arabidopsis thaliana GN=WRKY22 PE=2 SV=1//1.2658e-43
100384296	G2-like	transcription factor	http://planttfdb.cbi.pku.edu.cn/family.php?fam=G2-like	--	2.045	sp|Q9SAK5|APL_ARATH Myb family transcription factor APL OS=Arabidopsis thaliana GN=APL PE=2 SV=2//1.14547e-47
100217179	RB	transcriptional regulator	--	--	2.0437	sp|Q3LXA7|RBR3_MAIZE Retinoblastoma-related protein 3 OS=Zea mays GN=RBR3 PE=2 SV=1//0
100285116	NAC	transcription factor	http://planttfdb.cbi.pku.edu.cn/family.php?fam=NAC	--	2.0233	sp|O22798|NAC41_ARATH NAC domain-containing protein 41 OS=Arabidopsis thaliana GN=NAC041 PE=2 SV=1//2.49754e-07
100280329	MYB	transcription factor	http://planttfdb.cbi.pku.edu.cn/family.php?fam=MYB	--	2.0227	sp|Q8RWU3|RVE8_ARATH Protein REVEILLE 8 OS=Arabidopsis thaliana GN=RVE8 PE=2 SV=1//3.04729e-37
100278356	MYB	transcription factor	http://planttfdb.cbi.pku.edu.cn/family.php?fam=MYB	--	2.0194	sp|Q8S9H7|DIV_ANTMA Transcription factor DIVARICATA OS=Antirrhinum majus GN=DIVARICATA PE=2 SV=1//3.36126e-24
100280093	bHLH	transcription factor	http://planttfdb.cbi.pku.edu.cn/family.php?fam=bHLH	--	2.0143	sp|Q9FH37|ILR3_ARATH Transcription factor ILR3 OS=Arabidopsis thaliana GN=ILR3 PE=1 SV=1//2.40185e-38
100304316	PHD	transcriptional regulator	--	--	2.0071	sp|Q9C810|Y1342_ARATH PHD finger protein At1g33420 OS=Arabidopsis thaliana GN=At1g33420 PE=1 SV=1//1.02979e-155
103646788	ABI3VP1	transcription factor	--	--	2.0015	sp|Q7XS75|Y4469_ORYSJ Putative B3 domain-containing protein Os04g0346900 OS=Oryza sativa subsp. japonica GN=Os04g0346900 PE=3 SV=2//2.92366e-15
103654051	bZIP	transcription factor	http://planttfdb.cbi.pku.edu.cn/family.php?fam=bZIP	--	1.9996	sp|Q9FMC2|BZP43_ARATH Basic leucine zipper 43 OS=Arabidopsis thaliana GN=BZIP43 PE=1 SV=1//1.80978e-13
100272853	MYB	transcription factor	http://planttfdb.cbi.pku.edu.cn/family.php?fam=MYB	--	1.9991	sp|Q4JL76|MYBA2_ORYSJ Myb-related protein MYBAS2 OS=Oryza sativa subsp. japonica GN=MYBAS2 PE=2 SV=1//1.64355e-12
100384300	MYB	transcription factor	http://planttfdb.cbi.pku.edu.cn/family.php?fam=MYB	--	1.9867	sp|Q9LDE1|MY108_ARATH Transcription factor MYB108 OS=Arabidopsis thaliana GN=MYB108 PE=1 SV=1//7.65687e-66
100193529	MYB	transcription factor	http://planttfdb.cbi.pku.edu.cn/family.php?fam=MYB	--	1.9847	sp|Q9FDW1|MYB44_ARATH Transcription factor MYB44 OS=Arabidopsis thaliana GN=MYB44 PE=2 SV=1//3.61113e-42
100502252	GRAS	transcription factor	http://planttfdb.cbi.pku.edu.cn/family.php?fam=GRAS	--	1.9749	sp|Q8GVE1|CIGR2_ORYSJ Chitin-inducible gibberellin-responsive protein 2 OS=Oryza sativa subsp. japonica GN=CIGR2 PE=2 SV=1//0
541733	MYB	transcription factor	http://planttfdb.cbi.pku.edu.cn/family.php?fam=MYB	--	1.9729	sp|Q7XBH4|MYB4_ORYSJ Myb-related protein Myb4 OS=Oryza sativa subsp. japonica GN=MYB4 PE=2 SV=2//1.79944e-13
103651916	bZIP	transcription factor	http://planttfdb.cbi.pku.edu.cn/family.php?fam=bZIP	--	1.9712	sp|P42775|GBF2_ARATH G-box-binding factor 2 OS=Arabidopsis thaliana GN=GBF2 PE=1 SV=1//8.15024e-22
100502517	C2H2	transcription factor	http://planttfdb.cbi.pku.edu.cn/family.php?fam=C2H2	--	1.9684	sp|P93751|ZFP8_ARATH Zinc finger protein 8 OS=Arabidopsis thaliana GN=ZFP8 PE=2 SV=1//1.38172e-18
100857062	HB	transcription factor	--	--	1.9573	sp|Q7XUJ5|HOX22_ORYSJ Homeobox-leucine zipper protein HOX22 OS=Oryza sativa subsp. japonica GN=HOX22 PE=2 SV=2//6.08896e-61
100281895	C2C2-GATA	transcription factor	--	--	1.9534	sp|Q8H1G0|GAT28_ARATH GATA transcription factor 28 OS=Arabidopsis thaliana GN=GATA28 PE=2 SV=1//5.21339e-45
100279469	bZIP	transcription factor	http://planttfdb.cbi.pku.edu.cn/family.php?fam=bZIP	--	1.9393	-//-
103630134	Orphans	transcriptional regulator	--	--	1.9347	sp|Q9SYM2|BBX22_ARATH B-box zinc finger protein 22 OS=Arabidopsis thaliana GN=BBX22 PE=1 SV=2//4.03114e-30
100216929	BES1	transcription factor	http://planttfdb.cbi.pku.edu.cn/family.php?fam=BES1	--	1.9235	sp|Q5Z9E5|BZR3_ORYSJ Protein BZR1 homolog 3 OS=Oryza sativa subsp. japonica GN=BZR3 PE=2 SV=1//1.04755e-150
100281947	WRKY	transcription factor	http://planttfdb.cbi.pku.edu.cn/family.php?fam=WRKY	--	1.9202	sp|Q8VWQ5|WRK50_ARATH Probable WRKY transcription factor 50 OS=Arabidopsis thaliana GN=WRKY50 PE=2 SV=1//9.07723e-36
100502540	bZIP	transcription factor	http://planttfdb.cbi.pku.edu.cn/family.php?fam=bZIP	--	1.8939	sp|Q9M7Q5|AI5L4_ARATH ABSCISIC ACID-INSENSITIVE 5-like protein 4 OS=Arabidopsis thaliana GN=ABF1 PE=1 SV=1//6.42443e-32
103649651	WRKY	transcription factor	http://planttfdb.cbi.pku.edu.cn/family.php?fam=WRKY	--	1.8795	sp|Q9LXG8|WRK72_ARATH Probable WRKY transcription factor 72 OS=Arabidopsis thaliana GN=WRKY72 PE=2 SV=1//4.15016e-43
Novel00324	FAR1	transcription factor	http://planttfdb.cbi.pku.edu.cn/family.php?fam=FAR1	--	1.8789	Os02g0668200 [Oryza sativa Japonica Group]>gi|113537216|dbj|BAF09599.1| Os02g0668200 [Oryza sativa Japonica Group]
100279287	bHLH	transcription factor	http://planttfdb.cbi.pku.edu.cn/family.php?fam=bHLH	--	1.8729	sp|Q9LNJ5|BH013_ARATH Transcription factor bHLH13 OS=Arabidopsis thaliana GN=BHLH13 PE=2 SV=1//4.13854e-48
103634720	NAC	transcription factor	http://planttfdb.cbi.pku.edu.cn/family.php?fam=NAC	--	1.8661	sp|Q8H4S4|NAC10_ORYSJ NAC transcription factor ONAC010 OS=Oryza sativa subsp. japonica GN=ONAC010 PE=2 SV=1//4.81272e-72
100194287	bZIP	transcription factor	http://planttfdb.cbi.pku.edu.cn/family.php?fam=bZIP	--	1.8601	sp|Q9M7Q2|AI5L7_ARATH ABSCISIC ACID-INSENSITIVE 5-like protein 7 OS=Arabidopsis thaliana GN=ABF4 PE=1 SV=1//2.8633e-11
100193144	bHLH	transcription factor	http://planttfdb.cbi.pku.edu.cn/family.php?fam=bHLH	--	1.8465	sp|Q9LSE2|ICE1_ARATH Transcription factor ICE1 OS=Arabidopsis thaliana GN=SCRM PE=1 SV=1//1.00539e-94
103627392	bHLH	transcription factor	http://planttfdb.cbi.pku.edu.cn/family.php?fam=bHLH	--	1.8447	sp|Q8H102|BH128_ARATH Transcription factor bHLH128 OS=Arabidopsis thaliana GN=BHLH128 PE=1 SV=1//4.77777e-36
103652912	WRKY	transcription factor	http://planttfdb.cbi.pku.edu.cn/family.php?fam=WRKY	--	1.8406	sp|Q9FYA2|WRK75_ARATH Probable WRKY transcription factor 75 OS=Arabidopsis thaliana GN=WRKY75 PE=2 SV=1//1.7125e-49
103636625	CPP	transcription factor	http://planttfdb.cbi.pku.edu.cn/family.php?fam=CPP	--	1.7959	sp|Q9SZD1|TCX5_ARATH Protein tesmin/TSO1-like CXC 5 OS=Arabidopsis thaliana GN=TCX5 PE=1 SV=1//1.97294e-103
100281448	AUX/IAA	transcriptional regulator	--	--	1.7942	sp|Q6K846|IAA9_ORYSJ Auxin-responsive protein IAA9 OS=Oryza sativa subsp. japonica GN=IAA9 PE=2 SV=1//9.8038e-31
103646132	HB	transcription factor	--	--	1.7864	sp|Q7XUJ5|HOX22_ORYSJ Homeobox-leucine zipper protein HOX22 OS=Oryza sativa subsp. japonica GN=HOX22 PE=2 SV=2//4.58789e-76
100276261	C2C2-Dof	transcription factor	--	--	1.7778	sp|Q93ZL5|CDF2_ARATH Cyclic dof factor 2 OS=Arabidopsis thaliana GN=CDF2 PE=1 SV=2//9.71268e-12
103647540	bHLH	transcription factor	http://planttfdb.cbi.pku.edu.cn/family.php?fam=bHLH	--	1.7729	sp|Q66GR3|BH130_ARATH Transcription factor bHLH130 OS=Arabidopsis thaliana GN=BHLH130 PE=1 SV=1//8.22809e-46
100382470	HB	transcription factor	--	--	1.7662	sp|Q9LZM8|BLH9_ARATH BEL1-like homeodomain protein 9 OS=Arabidopsis thaliana GN=BLH9 PE=1 SV=1//2.82749e-74
541636	ARR-B	transcription factor	http://planttfdb.cbi.pku.edu.cn/family.php?fam=ARR-B	--	1.7542	sp|Q9ZWJ9|ARR2_ARATH Two-component response regulator ARR2 OS=Arabidopsis thaliana GN=ARR2 PE=1 SV=1//7.65745e-109
100283759	C2C2-Dof	transcription factor	--	--	1.7495	sp|P38564|MNB1A_MAIZE Dof zinc finger protein MNB1A OS=Zea mays GN=MNB1A PE=1 SV=2//5.12501e-105
100384387	HB	transcription factor	--	--	1.7475	sp|A3BYC1|HOX25_ORYSJ Homeobox-leucine zipper protein HOX25 OS=Oryza sativa subsp. japonica GN=HOX25 PE=2 SV=2//1.1749e-38
100281837	Orphans	transcriptional regulator	--	--	1.7344	sp|Q9FHH8|COL5_ARATH Zinc finger protein CONSTANS-LIKE 5 OS=Arabidopsis thaliana GN=COL5 PE=2 SV=2//4.3898e-18
100273775	GNAT	transcriptional regulator	--	--	1.7263	-//-
103650960	AP2-EREBP	transcription factor	--	--	1.725	sp|Q7G1L2|RAP26_ARATH Ethylene-responsive transcription factor RAP2-6 OS=Arabidopsis thaliana GN=RAP2-6 PE=2 SV=2//2.46142e-18
100281289	C2C2-CO-like	transcription factor	--	--	1.7097	sp|Q9SK53|COL3_ARATH Zinc finger protein CONSTANS-LIKE 3 OS=Arabidopsis thaliana GN=COL3 PE=1 SV=1//2.03477e-35
100285059	C3H	transcription factor	http://planttfdb.cbi.pku.edu.cn/family.php?fam=C3H	--	1.7088	sp|Q6Z358|C3H49_ORYSJ Zinc finger CCCH domain-containing protein 49 OS=Oryza sativa subsp. japonica GN=Os07g0281000 PE=2 SV=1//0
100191188	RWP-RK	transcription factor	--	--	1.6985	sp|Q0JC27|NLP2_ORYSJ Protein NLP2 OS=Oryza sativa subsp. japonica GN=NLP2 PE=2 SV=2//0
100101535	GRF	transcription factor	http://planttfdb.cbi.pku.edu.cn/family.php?fam=GRF	--	1.6784	sp|Q6ZIK5|GRF4_ORYSJ Growth-regulating factor 4 OS=Oryza sativa subsp. japonica GN=GRF4 PE=2 SV=1//3.88557e-133
100192457	AP2-EREBP	transcription factor	--	--	1.6752	sp|Q8H0T5|ERF73_ARATH Ethylene-responsive transcription factor ERF073 OS=Arabidopsis thaliana GN=ERF073 PE=2 SV=1//1.01663e-19
100274238	Orphans	transcriptional regulator	--	--	1.6596	sp|Q9C5U1|AHK3_ARATH Histidine kinase 3 OS=Arabidopsis thaliana GN=AHK3 PE=1 SV=1//0
100280552	bHLH	transcription factor	http://planttfdb.cbi.pku.edu.cn/family.php?fam=bHLH	--	1.6572	sp|Q6AT90|APG_ORYSJ Transcription factor APG OS=Oryza sativa subsp. japonica GN=APG PE=1 SV=1//3.15381e-22
103636556	HB	transcription factor	--	--	1.6547	sp|Q5QMM3|WOX8_ORYSJ WUSCHEL-related homeobox 8 OS=Oryza sativa subsp. japonica GN=WOX8 PE=2 SV=1//5.14784e-83
103634592	G2-like	transcription factor	http://planttfdb.cbi.pku.edu.cn/family.php?fam=G2-like	--	1.6534	sp|Q9SAK5|APL_ARATH Myb family transcription factor APL OS=Arabidopsis thaliana GN=APL PE=2 SV=2//2.82961e-52
103635234	mTERF	transcription factor	--	--	1.6525	-//-
100383513	PHD	transcriptional regulator	--	--	1.6392	sp|Q10MN2|PX113_ORYSJ Peroxisomal membrane protein 11-3 OS=Oryza sativa subsp. japonica GN=PEX11-3 PE=2 SV=1//2.81485e-18
100283174	C2C2-CO-like	transcription factor	--	--	1.6313	sp|Q9C9A9|COL7_ARATH Zinc finger protein CONSTANS-LIKE 7 OS=Arabidopsis thaliana GN=COL7 PE=2 SV=1//1.07795e-51
100281244	WRKY	transcription factor	http://planttfdb.cbi.pku.edu.cn/family.php?fam=WRKY	--	1.6217	sp|Q9C5T4|WRK18_ARATH WRKY transcription factor 18 OS=Arabidopsis thaliana GN=WRKY18 PE=1 SV=2//3.61583e-32
103627330	EIL	transcription factor	http://planttfdb.cbi.pku.edu.cn/family.php?fam=EIL	--	1.6119	sp|Q9FJQ5|EIL5_ARATH ETHYLENE INSENSITIVE 3-like 5 protein OS=Arabidopsis thaliana GN=EIL5 PE=2 SV=1//1.14939e-81
100284527	AP2-EREBP	transcription factor	--	--	1.6038	sp|Q9MAI5|ERF79_ARATH Ethylene-responsive transcription factor 8 OS=Arabidopsis thaliana GN=ERF8 PE=2 SV=1//6.15528e-11
100275504	AP2-EREBP	transcription factor	--	--	1.5973	sp|Q70II3|EF110_ARATH Ethylene-responsive transcription factor ERF110 OS=Arabidopsis thaliana GN=ERF110 PE=2 SV=2//5.70953e-19
103650588	PHD	transcriptional regulator	--	--	1.5966	sp|O08550|KMT2B_MOUSE Histone-lysine N-methyltransferase 2B OS=Mus musculus GN=Kmt2b PE=1 SV=3//4.3506e-24
100283510	MYB	transcription factor	http://planttfdb.cbi.pku.edu.cn/family.php?fam=MYB	--	1.5776	sp|Q53NK6|MYBA1_ORYSJ Myb-related protein MYBAS1 OS=Oryza sativa subsp. japonica GN=MYBAS1 PE=2 SV=1//1.21568e-120
103629531	AP2-EREBP	transcription factor	--	--	1.5769	sp|O22174|ERF08_ARATH Ethylene-responsive transcription factor ERF008 OS=Arabidopsis thaliana GN=ERF008 PE=2 SV=1//9.52665e-24
103647483	HSF	transcription factor	http://planttfdb.cbi.pku.edu.cn/family.php?fam=HSF	--	1.5743	sp|Q67TP9|HSFB1_ORYSJ Heat stress transcription factor B-1 OS=Oryza sativa subsp. japonica GN=HSFB1 PE=2 SV=1//2.5639e-96
109939245	MYB	transcription factor	http://planttfdb.cbi.pku.edu.cn/family.php?fam=MYB	--	1.5638	sp|Q9LDE1|MY108_ARATH Transcription factor MYB108 OS=Arabidopsis thaliana GN=MYB108 PE=1 SV=1//1.08044e-64
100384437	AP2-EREBP	transcription factor	--	--	1.5513	sp|Q6NU91|NOC4B_XENLA Nucleolar complex protein 4 homolog B OS=Xenopus laevis GN=noc4l-b PE=2 SV=1//2.22968e-20
100384464	Trihelix	transcription factor	http://planttfdb.cbi.pku.edu.cn/family.php?fam=Trihelix	--	1.5492	sp|Q9SDW0|TGT3A_ARATH Trihelix transcription factor GT-3a OS=Arabidopsis thaliana GN=GT-3A PE=1 SV=1//2.21898e-21
100283948	HSF	transcription factor	http://planttfdb.cbi.pku.edu.cn/family.php?fam=HSF	--	1.5372	sp|Q67TP9|HSFB1_ORYSJ Heat stress transcription factor B-1 OS=Oryza sativa subsp. japonica GN=HSFB1 PE=2 SV=1//3.14908e-123
100276333	FAR1	transcription factor	http://planttfdb.cbi.pku.edu.cn/family.php?fam=FAR1	--	1.5267	sp|Q9SZL8|FRS5_ARATH Protein FAR1-RELATED SEQUENCE 5 OS=Arabidopsis thaliana GN=FRS5 PE=2 SV=1//3.53746e-140
100283103	Orphans	transcriptional regulator	--	--	1.5053	sp|Q96288|BBX24_ARATH B-box zinc finger protein 24 OS=Arabidopsis thaliana GN=BBX24 PE=1 SV=1//1.20546e-42
103653810	ARF	transcription factor	http://planttfdb.cbi.pku.edu.cn/family.php?fam=ARF	--	1.4966	sp|Q6K223|ARFH_ORYSJ Auxin response factor 8 OS=Oryza sativa subsp. japonica GN=ARF8 PE=2 SV=1//0
103625928	MYB	transcription factor	http://planttfdb.cbi.pku.edu.cn/family.php?fam=MYB	--	1.4947	sp|Q8VY05|SWI3D_ARATH SWI/SNF complex subunit SWI3D OS=Arabidopsis thaliana GN=SWI3D PE=1 SV=3//2.51483e-12
100285205	RWP-RK	transcription factor	--	--	1.4903	sp|Q10S83|NLP1_ORYSJ Protein NLP1 OS=Oryza sativa subsp. japonica GN=NLP1 PE=2 SV=1//6.62071e-22
103646418	ARF	transcription factor	http://planttfdb.cbi.pku.edu.cn/family.php?fam=ARF	--	1.4878	sp|Q0JCZ4|ARFI_ORYSJ Auxin response factor 9 OS=Oryza sativa subsp. japonica GN=ARF9 PE=2 SV=1//0
103629226	MYB	transcription factor	http://planttfdb.cbi.pku.edu.cn/family.php?fam=MYB	--	1.4834	sp|Q4JL84|MYB59_ARATH Transcription factor MYB59 OS=Arabidopsis thaliana GN=MYB59 PE=2 SV=2//4.07019e-09
100282789	IWS1	transcriptional regulator	--	--	1.4805	sp|Q3SWT4|IWS1_RAT Protein IWS1 homolog OS=Rattus norvegicus GN=Iws1 PE=2 SV=1//1.28932e-30
100217158	TRAF	transcriptional regulator	--	--	1.475	sp|Q9XHZ8|Y1178_ARATH BTB/POZ domain-containing protein At1g21780 OS=Arabidopsis thaliana GN=At1g21780 PE=1 SV=1//5.96028e-157
103627102	C2C2-GATA	transcription factor	--	--	1.4701	sp|Q9SZI6|GAT22_ARATH Putative GATA transcription factor 22 OS=Arabidopsis thaliana GN=GATA22 PE=3 SV=1//2.23388e-13
542493	G2-like	transcription factor	http://planttfdb.cbi.pku.edu.cn/family.php?fam=G2-like	--	1.467	sp|Q5NAN5|GLK2_ORYSJ Probable transcription factor GLK2 OS=Oryza sativa subsp. japonica GN=GLK2 PE=2 SV=1//1.18225e-12
100284111	C3H	transcription factor	http://planttfdb.cbi.pku.edu.cn/family.php?fam=C3H	--	1.4564	sp|Q5NAW2|C3H6_ORYSJ Zinc finger CCCH domain-containing protein 6 OS=Oryza sativa subsp. japonica GN=Os01g0258700 PE=2 SV=2//0
103630663	WRKY	transcription factor	http://planttfdb.cbi.pku.edu.cn/family.php?fam=WRKY	--	1.4529	sp|Q93WU9|WRK51_ARATH Probable WRKY transcription factor 51 OS=Arabidopsis thaliana GN=WRKY51 PE=1 SV=1//4.75093e-36
103650054	AUX/IAA	transcriptional regulator	--	--	1.4487	sp|A2ZRY8|IAA4_ORYSJ Auxin-responsive protein IAA4 OS=Oryza sativa subsp. japonica GN=IAA4 PE=2 SV=1//7.67108e-46
103654950	bZIP	transcription factor	http://planttfdb.cbi.pku.edu.cn/family.php?fam=bZIP	--	1.4473	sp|P23922|HBP1A_WHEAT Transcription factor HBP-1a OS=Triticum aestivum PE=2 SV=1//9.64239e-105
100281548	GRAS	transcription factor	http://planttfdb.cbi.pku.edu.cn/family.php?fam=GRAS	--	1.4442	sp|Q9FYR7|SCL8_ARATH Scarecrow-like protein 8 OS=Arabidopsis thaliana GN=SCL8 PE=2 SV=1//3.64641e-58
100276786	Trihelix	transcription factor	http://planttfdb.cbi.pku.edu.cn/family.php?fam=Trihelix	--	1.4434	-//-
100279550	G2-like	transcription factor	http://planttfdb.cbi.pku.edu.cn/family.php?fam=G2-like	--	1.4395	sp|Q9C616|KAN2_ARATH Probable transcription factor KAN2 OS=Arabidopsis thaliana GN=KAN2 PE=2 SV=1//2.28845e-37
103635335	HB	transcription factor	--	--	1.4368	sp|P24342|HXD11_CHICK Homeobox protein Hox-D11 OS=Gallus gallus GN=HOXD11 PE=2 SV=2//1.21734e-06
100383647	PHD	transcriptional regulator	--	--	1.4285	sp|Q9HDV4|LID2_SCHPO Lid2 complex component lid2 OS=Schizosaccharomyces pombe (strain 972 / ATCC 24843) GN=lid2 PE=1 SV=1//3.19486e-08
103647411	Tify	transcription factor	--	--	1.4261	sp|Q9LVI4|TIF6B_ARATH Protein TIFY 6B OS=Arabidopsis thaliana GN=TIFY6B PE=1 SV=1//6.06685e-14
100194048	MADS	transcription factor	--	--	1.4231	sp|Q9FKK2|AGL62_ARATH Agamous-like MADS-box protein AGL62 OS=Arabidopsis thaliana GN=AGL62 PE=1 SV=1//9.80182e-21
100279301	WRKY	transcription factor	http://planttfdb.cbi.pku.edu.cn/family.php?fam=WRKY	--	1.4184	sp|Q8S8P5|WRK33_ARATH Probable WRKY transcription factor 33 OS=Arabidopsis thaliana GN=WRKY33 PE=1 SV=2//1.57759e-92
100384229	bHLH	transcription factor	http://planttfdb.cbi.pku.edu.cn/family.php?fam=bHLH	--	1.3987	sp|Q84LH8|PIF5_ARATH Transcription factor PIF5 OS=Arabidopsis thaliana GN=PIF5 PE=1 SV=1//3.40879e-32
100285165	G2-like	transcription factor	http://planttfdb.cbi.pku.edu.cn/family.php?fam=G2-like	--	1.3929	sp|Q8GUN5|PHL1_ARATH Protein PHR1-LIKE 1 OS=Arabidopsis thaliana GN=PHL1 PE=1 SV=1//5.46088e-57
103642178	SBP	transcription factor	http://planttfdb.cbi.pku.edu.cn/family.php?fam=SBP	--	1.3903	sp|Q6Z8M8|SPL15_ORYSJ Squamosa promoter-binding-like protein 15 OS=Oryza sativa subsp. japonica GN=SPL15 PE=2 SV=1//0
100192914	NAC	transcription factor	http://planttfdb.cbi.pku.edu.cn/family.php?fam=NAC	--	1.3826	sp|Q9ZVH0|FEZ_ARATH Protein FEZ OS=Arabidopsis thaliana GN=FEZ PE=2 SV=1//4.43366e-52
100286254	G2-like	transcription factor	http://planttfdb.cbi.pku.edu.cn/family.php?fam=G2-like	--	1.3758	sp|Q8GUN5|PHL1_ARATH Protein PHR1-LIKE 1 OS=Arabidopsis thaliana GN=PHL1 PE=1 SV=1//1.45966e-31
541632	Orphans	transcriptional regulator	--	--	1.3439	sp|O80366|ARR9_ARATH Two-component response regulator ARR9 OS=Arabidopsis thaliana GN=ARR9 PE=1 SV=1//5.78886e-68
103650490	NAC	transcription factor	http://planttfdb.cbi.pku.edu.cn/family.php?fam=NAC	--	1.3374	sp|Q84TE6|NAC22_ARATH NAC domain-containing protein 21/22 OS=Arabidopsis thaliana GN=NAC021 PE=1 SV=2//1.40586e-66
100275603	AP2-EREBP	transcription factor	--	--	1.3358	sp|Q9LYU3|EF113_ARATH Ethylene-responsive transcription factor ERF113 OS=Arabidopsis thaliana GN=ERF113 PE=2 SV=1//9.77443e-20
100277880	Orphans	transcriptional regulator	--	--	1.3347	-//-
100192578	TCP	transcription factor	http://planttfdb.cbi.pku.edu.cn/family.php?fam=TCP	--	1.3326	sp|Q6ZBH6|PCF2_ORYSJ Transcription factor PCF2 OS=Oryza sativa subsp. japonica GN=PCF2 PE=1 SV=1//3.94304e-41
542019	MADS	transcription factor	--	--	1.3319	sp|Q40702|MADS2_ORYSJ MADS-box transcription factor 2 OS=Oryza sativa subsp. japonica GN=MADS2 PE=2 SV=1//5.04521e-140
103648342	NAC	transcription factor	http://planttfdb.cbi.pku.edu.cn/family.php?fam=NAC	--	1.3293	sp|O49459|NAC73_ARATH NAC domain-containing protein 73 OS=Arabidopsis thaliana GN=NAC073 PE=2 SV=1//3.66305e-64
100279237	bHLH	transcription factor	http://planttfdb.cbi.pku.edu.cn/family.php?fam=bHLH	--	1.3279	sp|Q66GR3|BH130_ARATH Transcription factor bHLH130 OS=Arabidopsis thaliana GN=BHLH130 PE=1 SV=1//6.3047e-43
100284670	RWP-RK	transcription factor	--	--	1.325	sp|O81791|RKD5_ARATH Protein RKD5 OS=Arabidopsis thaliana GN=RKD5 PE=3 SV=1//5.70212e-34
100279449	WRKY	transcription factor	http://planttfdb.cbi.pku.edu.cn/family.php?fam=WRKY	--	1.3193	sp|Q93WV4|WRK71_ARATH Probable WRKY transcription factor 71 OS=Arabidopsis thaliana GN=WRKY71 PE=2 SV=1//9.20058e-15
103649967	NAC	transcription factor	http://planttfdb.cbi.pku.edu.cn/family.php?fam=NAC	--	1.3149	sp|Q7GCL7|NAC74_ORYSJ NAC domain-containing protein 74 OS=Oryza sativa subsp. japonica GN=NAC74 PE=2 SV=1//3.35805e-132
103643932	MYB	transcription factor	http://planttfdb.cbi.pku.edu.cn/family.php?fam=MYB	--	1.2954	sp|Q8VY05|SWI3D_ARATH SWI/SNF complex subunit SWI3D OS=Arabidopsis thaliana GN=SWI3D PE=1 SV=3//1.39756e-136
541639	ARR-B	transcription factor	http://planttfdb.cbi.pku.edu.cn/family.php?fam=ARR-B	--	1.277	sp|Q9ZWJ9|ARR2_ARATH Two-component response regulator ARR2 OS=Arabidopsis thaliana GN=ARR2 PE=1 SV=1//2.73145e-112
100193504	SOH1	transcriptional regulator	--	--	1.2762	sp|Q8VYB1|MED31_ARATH Mediator of RNA polymerase II transcription subunit 31 OS=Arabidopsis thaliana GN=MED31 PE=1 SV=1//4.80295e-65
103649650	WRKY	transcription factor	http://planttfdb.cbi.pku.edu.cn/family.php?fam=WRKY	--	1.2757	sp|Q8VWQ5|WRK50_ARATH Probable WRKY transcription factor 50 OS=Arabidopsis thaliana GN=WRKY50 PE=2 SV=1//2.7214e-32
100273855	ARID	transcriptional regulator	--	--	1.2611	sp|Q940Y3|ARID3_ARATH AT-rich interactive domain-containing protein 3 OS=Arabidopsis thaliana GN=ARID3 PE=1 SV=1//2.23961e-124
100273243	C3H	transcription factor	http://planttfdb.cbi.pku.edu.cn/family.php?fam=C3H	--	1.2598	sp|Q2R4J4|C3H63_ORYSJ Zinc finger CCCH domain-containing protein 63 OS=Oryza sativa subsp. japonica GN=Os11g0472000 PE=2 SV=2//0
100502511	ABI3VP1	transcription factor	--	--	1.2575	sp|Q6EU30|Y2835_ORYSJ B3 domain-containing protein Os02g0683500 OS=Oryza sativa subsp. japonica GN=Os02g0683500 PE=2 SV=1//3.87553e-114
103638749	C3H	transcription factor	http://planttfdb.cbi.pku.edu.cn/family.php?fam=C3H	--	1.2555	sp|Q3ED78|C3H7_ARATH Zinc finger CCCH domain-containing protein 7 OS=Arabidopsis thaliana GN=At1g21570 PE=1 SV=1//1.49294e-111
100273866	bHLH	transcription factor	http://planttfdb.cbi.pku.edu.cn/family.php?fam=bHLH	--	1.2553	sp|Q9CAA4|BIM2_ARATH Transcription factor BIM2 OS=Arabidopsis thaliana GN=BIM2 PE=1 SV=1//1.28649e-49
100272246	bHLH	transcription factor	http://planttfdb.cbi.pku.edu.cn/family.php?fam=bHLH	--	1.2429	sp|O22768|UNE12_ARATH Transcription factor UNE12 OS=Arabidopsis thaliana GN=UNE12 PE=2 SV=2//5.12448e-48
100281765	C3H	transcription factor	http://planttfdb.cbi.pku.edu.cn/family.php?fam=C3H	--	1.2363	sp|Q7XM16|C3H30_ORYSJ Zinc finger CCCH domain-containing protein 30 OS=Oryza sativa subsp. japonica GN=Os04g0663200 PE=2 SV=3//8.59357e-161
100281505	C3H	transcription factor	http://planttfdb.cbi.pku.edu.cn/family.php?fam=C3H	--	1.2263	sp|Q5Z807|C3H46_ORYSJ Zinc finger CCCH domain-containing protein 46 OS=Oryza sativa subsp. japonica GN=Os06g0704300 PE=2 SV=1//2.51478e-155
100272474	BSD	transcription factor	--	--	1.2243	-//-
100192481	HB	transcription factor	--	--	1.2218	sp|O65685|BLH6_ARATH BEL1-like homeodomain protein 6 OS=Arabidopsis thaliana GN=BLH6 PE=1 SV=1//3.89857e-95
100382023	ABI3VP1	transcription factor	--	--	1.219	sp|Q6Z3U3|Y7797_ORYSJ B3 domain-containing protein Os07g0679700 OS=Oryza sativa subsp. japonica GN=Os07g0679700 PE=2 SV=1//0
100273746	MADS	transcription factor	--	--	1.2147	sp|Q9FKK2|AGL62_ARATH Agamous-like MADS-box protein AGL62 OS=Arabidopsis thaliana GN=AGL62 PE=1 SV=1//1.54694e-22
100281818	SWI/SNF-BAF60b	transcriptional regulator	--	--	1.2123	sp|O74503|UAF30_SCHPO Upstream activation factor subunit spp27 OS=Schizosaccharomyces pombe (strain 972 / ATCC 24843) GN=spp27 PE=1 SV=1//2.83914e-16
100283192	C2C2-GATA	transcription factor	--	--	1.1933	sp|Q8GXL7|GAT24_ARATH GATA transcription factor 24 OS=Arabidopsis thaliana GN=GATA24 PE=2 SV=2//1.54587e-54
100274230	WRKY	transcription factor	http://planttfdb.cbi.pku.edu.cn/family.php?fam=WRKY	--	1.1796	sp|Q9SV15|WRK11_ARATH Probable WRKY transcription factor 11 OS=Arabidopsis thaliana GN=WRKY11 PE=2 SV=2//5.76967e-85
100285161	MYB	transcription factor	http://planttfdb.cbi.pku.edu.cn/family.php?fam=MYB	--	1.1787	sp|Q8W475|SWI3A_ARATH SWI/SNF complex subunit SWI3A OS=Arabidopsis thaliana GN=SWI3A PE=1 SV=1//2.41606e-86
103643664	Jumonji	transcriptional regulator	--	--	1.1785	sp|Q9SSE9|JMJ25_ARATH Lysine-specific demethylase JMJ25 OS=Arabidopsis thaliana GN=JMJ25 PE=1 SV=1//4.58685e-35
100383076	MADS	transcription factor	--	--	1.1785	sp|Q9FKK2|AGL62_ARATH Agamous-like MADS-box protein AGL62 OS=Arabidopsis thaliana GN=AGL62 PE=1 SV=1//5.91055e-21
100127532	C2H2	transcription factor	http://planttfdb.cbi.pku.edu.cn/family.php?fam=C2H2	--	1.167	sp|Q0D5B9|SAP16_ORYSJ Zinc finger AN1 and C2H2 domain-containing stress-associated protein 16 OS=Oryza sativa subsp. japonica GN=SAP16 PE=2 SV=2//7.08047e-166
100272577	AUX/IAA	transcriptional regulator	--	--	1.1669	sp|Q69VE0|IAA23_ORYSJ Auxin-responsive protein IAA23 OS=Oryza sativa subsp. japonica GN=IAA23 PE=2 SV=1//4.89277e-62
100191953	C3H	transcription factor	http://planttfdb.cbi.pku.edu.cn/family.php?fam=C3H	--	1.1668	sp|Q93XY5|TET18_ARATH Tetraspanin-18 OS=Arabidopsis thaliana GN=TOM2AH2 PE=2 SV=1//8.72107e-22
100501888	ARID	transcriptional regulator	--	--	1.1658	sp|Q940Y3|ARID3_ARATH AT-rich interactive domain-containing protein 3 OS=Arabidopsis thaliana GN=ARID3 PE=1 SV=1//5.05828e-121
103638113	SWI/SNF-BAF60b	transcriptional regulator	--	--	1.1616	sp|Q9FMT4|SNF12_ARATH SWI/SNF complex component SNF12 homolog OS=Arabidopsis thaliana GN=At5g14170 PE=1 SV=1//7.80919e-125
100279599	HB	transcription factor	--	--	1.158	sp|Q6ZA74|HOX5_ORYSJ Homeobox-leucine zipper protein HOX5 OS=Oryza sativa subsp. japonica GN=HOX5 PE=1 SV=1//7.03224e-79
100283313	bZIP	transcription factor	http://planttfdb.cbi.pku.edu.cn/family.php?fam=bZIP	--	1.157	sp|P42777|GBF4_ARATH G-box-binding factor 4 OS=Arabidopsis thaliana GN=GBF4 PE=1 SV=1//3.55178e-12
103642400	ARF	transcription factor	http://planttfdb.cbi.pku.edu.cn/family.php?fam=ARF	--	1.1528	sp|Q6YZW0|ARFU_ORYSJ Auxin response factor 21 OS=Oryza sativa subsp. japonica GN=ARF21 PE=2 SV=2//0
100284425	C3H	transcription factor	http://planttfdb.cbi.pku.edu.cn/family.php?fam=C3H	--	1.1522	sp|Q5NAV3|C3H5_ORYSJ Zinc finger CCCH domain-containing protein 5 OS=Oryza sativa subsp. japonica GN=Os01g0257400 PE=2 SV=1//8.59928e-171
100272415	TCP	transcription factor	http://planttfdb.cbi.pku.edu.cn/family.php?fam=TCP	--	1.1331	sp|Q9LSD5|TCP20_ARATH Transcription factor TCP20 OS=Arabidopsis thaliana GN=TCP20 PE=1 SV=1//3.21132e-35
103636430	PHD	transcriptional regulator	--	--	1.1299	sp|Q9C810|Y1342_ARATH PHD finger protein At1g33420 OS=Arabidopsis thaliana GN=At1g33420 PE=1 SV=1//5.53736e-167
100281320	bZIP	transcription factor	http://planttfdb.cbi.pku.edu.cn/family.php?fam=bZIP	--	1.1174	-//-
103644180	bZIP	transcription factor	http://planttfdb.cbi.pku.edu.cn/family.php?fam=bZIP	--	1.1145	sp|Q99090|CPRF2_PETCR Light-inducible protein CPRF2 OS=Petroselinum crispum GN=CPRF2 PE=2 SV=2//7.80549e-52
100191229	PHD	transcriptional regulator	--	--	1.1144	sp|B3H615|ING2_ARATH PHD finger protein ING2 OS=Arabidopsis thaliana GN=ING2 PE=1 SV=1//1.67246e-103
100383648	Orphans	transcriptional regulator	--	--	1.1125	sp|O82256|COL13_ARATH Zinc finger protein CONSTANS-LIKE 13 OS=Arabidopsis thaliana GN=COL13 PE=2 SV=1//9.93254e-41
100191921	Orphans	transcriptional regulator	--	--	1.1096	sp|P0C7Q8|DA1_ARATH Protein DA1 OS=Arabidopsis thaliana GN=DA1 PE=1 SV=1//0
103640219	G2-like	transcription factor	http://planttfdb.cbi.pku.edu.cn/family.php?fam=G2-like	--	1.107	-//-
100285135	AP2-EREBP	transcription factor	--	--	1.1048	sp|Q56XP9|ERFL1_ARATH Ethylene-responsive transcription factor-like protein At4g13040 OS=Arabidopsis thaliana GN=At4g13040 PE=2 SV=2//1.89653e-39
100272976	HB	transcription factor	--	--	1.0989	sp|Q38897|BEL1_ARATH Homeobox protein BEL1 homolog OS=Arabidopsis thaliana GN=BEL1 PE=1 SV=2//1.85671e-78
100191782	MYB	transcription factor	http://planttfdb.cbi.pku.edu.cn/family.php?fam=MYB	--	1.0944	sp|Q8S9H7|DIV_ANTMA Transcription factor DIVARICATA OS=Antirrhinum majus GN=DIVARICATA PE=2 SV=1//1.07926e-59
109944961	AP2-EREBP	transcription factor	--	--	1.0878	sp|Q9AWS0|Y1410_ORYSJ AP2/ERF and B3 domain-containing protein Os01g0141000 OS=Oryza sativa subsp. japonica GN=Os01g0141000 PE=2 SV=1//5.27536e-126
100283393	AP2-EREBP	transcription factor	--	--	1.0862	sp|Q9LW49|ERF4_NICSY Ethylene-responsive transcription factor 4 OS=Nicotiana sylvestris GN=ERF4 PE=2 SV=1//3.50578e-21
542031	MYB	transcription factor	http://planttfdb.cbi.pku.edu.cn/family.php?fam=MYB	--	1.0812	sp|Q75LL6|TADA2_ORYSJ Transcriptional adapter ADA2 OS=Oryza sativa subsp. japonica GN=ADA2 PE=2 SV=2//0
100274393	bHLH	transcription factor	http://planttfdb.cbi.pku.edu.cn/family.php?fam=bHLH	--	1.0797	sp|Q9FH37|ILR3_ARATH Transcription factor ILR3 OS=Arabidopsis thaliana GN=ILR3 PE=1 SV=1//3.86571e-36
103635674	SBP	transcription factor	http://planttfdb.cbi.pku.edu.cn/family.php?fam=SBP	--	1.079	sp|Q6I576|SPL9_ORYSJ Squamosa promoter-binding-like protein 9 OS=Oryza sativa subsp. japonica GN=SPL9 PE=2 SV=1//0
100280447	C2H2	transcription factor	http://planttfdb.cbi.pku.edu.cn/family.php?fam=C2H2	--	1.0741	-//-
100381701	GRAS	transcription factor	http://planttfdb.cbi.pku.edu.cn/family.php?fam=GRAS	--	1.0708	sp|O81316|SCL6_ARATH Scarecrow-like protein 6 OS=Arabidopsis thaliana GN=SCL6 PE=1 SV=1//1.26142e-83
100284288	C2H2	transcription factor	http://planttfdb.cbi.pku.edu.cn/family.php?fam=C2H2	--	1.0701	sp|Q42430|ZFP1_WHEAT Zinc finger protein 1 OS=Triticum aestivum PE=2 SV=1//3.99742e-63
100273133	HB	transcription factor	--	--	1.0692	sp|Q8RWJ7|SHH2_ARATH Protein SAWADEE HOMEODOMAIN HOMOLOG 2 OS=Arabidopsis thaliana GN=SHH2 PE=2 SV=1//4.29924e-100
100382839	NAC	transcription factor	http://planttfdb.cbi.pku.edu.cn/family.php?fam=NAC	--	1.0646	sp|Q84TE6|NAC22_ARATH NAC domain-containing protein 21/22 OS=Arabidopsis thaliana GN=NAC021 PE=1 SV=2//3.93439e-83
100284240	CCAAT	transcription factor	--	--	1.0629	sp|Q14919|NC2A_HUMAN Dr1-associated corepressor OS=Homo sapiens GN=DRAP1 PE=1 SV=3//5.35697e-22
103630069	C2C2-GATA	transcription factor	--	--	1.0623	sp|Q8LC59|GAT23_ARATH GATA transcription factor 23 OS=Arabidopsis thaliana GN=GATA23 PE=2 SV=2//7.94947e-17
100501609	bZIP	transcription factor	http://planttfdb.cbi.pku.edu.cn/family.php?fam=bZIP	--	1.0584	sp|Q9LES3|AI5L2_ARATH ABSCISIC ACID-INSENSITIVE 5-like protein 2 OS=Arabidopsis thaliana GN=DPBF3 PE=1 SV=1//4.53609e-62
541642	Orphans	transcriptional regulator	--	--	1.053	sp|Q9C5U2|AHK2_ARATH Histidine kinase 2 OS=Arabidopsis thaliana GN=AHK2 PE=1 SV=1//0
100192961	MYB	transcription factor	http://planttfdb.cbi.pku.edu.cn/family.php?fam=MYB	--	1.049	sp|Q8S9H7|DIV_ANTMA Transcription factor DIVARICATA OS=Antirrhinum majus GN=DIVARICATA PE=2 SV=1//2.27542e-29
100216906	GRAS	transcription factor	http://planttfdb.cbi.pku.edu.cn/family.php?fam=GRAS	--	1.0472	sp|O80933|SCL9_ARATH Scarecrow-like protein 9 OS=Arabidopsis thaliana GN=SCL9 PE=2 SV=1//2.57781e-08
100279460	bZIP	transcription factor	http://planttfdb.cbi.pku.edu.cn/family.php?fam=bZIP	--	1.0434	sp|P42777|GBF4_ARATH G-box-binding factor 4 OS=Arabidopsis thaliana GN=GBF4 PE=1 SV=1//9.09953e-12
100216717	C3H	transcription factor	http://planttfdb.cbi.pku.edu.cn/family.php?fam=C3H	--	1.0433	sp|Q5ZDJ6|C3H8_ORYSJ Zinc finger CCCH domain-containing protein 8 OS=Oryza sativa subsp. japonica GN=Os01g0616400 PE=2 SV=2//6.14436e-162
100280716	bZIP	transcription factor	http://planttfdb.cbi.pku.edu.cn/family.php?fam=bZIP	--	1.0232	sp|P42777|GBF4_ARATH G-box-binding factor 4 OS=Arabidopsis thaliana GN=GBF4 PE=1 SV=1//4.82697e-15
100383440	Jumonji	transcriptional regulator	--	--	1.0178	sp|Q9M9E8|FB92_ARATH F-box protein At1g78280 OS=Arabidopsis thaliana GN=At1g78280 PE=2 SV=3//1.56601e-28
100280617	ARID	transcriptional regulator	--	--	1.0132	sp|Q9MAT6|HMG15_ARATH High mobility group B protein 15 OS=Arabidopsis thaliana GN=HMGB15 PE=2 SV=1//7.7096e-75
100191346	SBP	transcription factor	http://planttfdb.cbi.pku.edu.cn/family.php?fam=SBP	--	1.0096	sp|Q653Z5|SPL11_ORYSJ Squamosa promoter-binding-like protein 11 OS=Oryza sativa subsp. japonica GN=SPL11 PE=2 SV=1//1.32862e-84
100383551	Trihelix	transcription factor	http://planttfdb.cbi.pku.edu.cn/family.php?fam=Trihelix	--	1.0013	sp|Q7VD61|PYRH_PROMA Uridylate kinase OS=Prochlorococcus marinus (strain SARG / CCMP1375 / SS120) GN=pyrH PE=3 SV=1//1.25857e-66
100282548	TRAF	transcriptional regulator	--	--	0.99844	sp|Q6DBN1|Y4845_ARATH BTB/POZ domain-containing protein At4g08455 OS=Arabidopsis thaliana GN=At4g08455 PE=1 SV=1//2.27831e-77
100279632	C2H2	transcription factor	http://planttfdb.cbi.pku.edu.cn/family.php?fam=C2H2	--	0.99457	sp|Q9SCQ6|IDD2_ARATH Protein indeterminate-domain 2 OS=Arabidopsis thaliana GN=IDD2 PE=2 SV=1//1.47273e-94
100279528	GRAS	transcription factor	http://planttfdb.cbi.pku.edu.cn/family.php?fam=GRAS	--	0.98455	sp|O80933|SCL9_ARATH Scarecrow-like protein 9 OS=Arabidopsis thaliana GN=SCL9 PE=2 SV=1//1.37624e-169
100192650	bZIP	transcription factor	http://planttfdb.cbi.pku.edu.cn/family.php?fam=bZIP	--	0.9835	sp|Q9FUD3|BZIP9_ARATH Basic leucine zipper 9 OS=Arabidopsis thaliana GN=BZIP9 PE=1 SV=1//2.13254e-34
100382535	C3H	transcription factor	http://planttfdb.cbi.pku.edu.cn/family.php?fam=C3H	--	0.98272	sp|Q0JD07|C3H28_ORYSJ Zinc finger CCCH domain-containing protein 28 OS=Oryza sativa subsp. japonica GN=Os04g0438700 PE=2 SV=1//4.27055e-96
103627725	TCP	transcription factor	http://planttfdb.cbi.pku.edu.cn/family.php?fam=TCP	--	0.97479	sp|Q9C9L2|TCP15_ARATH Transcription factor TCP15 OS=Arabidopsis thaliana GN=TCP15 PE=2 SV=1//8.71824e-40
100276666	ABI3VP1	transcription factor	--	--	0.97374	-//-
103638017	AP2-EREBP	transcription factor	--	--	0.97198	sp|O22174|ERF08_ARATH Ethylene-responsive transcription factor ERF008 OS=Arabidopsis thaliana GN=ERF008 PE=2 SV=1//9.53642e-28
100277728	PLATZ	transcription factor	--	--	0.96897	-//-
100273284	bHLH	transcription factor	http://planttfdb.cbi.pku.edu.cn/family.php?fam=bHLH	--	0.96358	sp|Q39204|MYC2_ARATH Transcription factor MYC2 OS=Arabidopsis thaliana GN=MYC2 PE=1 SV=2//1.29297e-16
103649898	Orphans	transcriptional regulator	--	--	0.96203	sp|O04539|SNL4_ARATH Paired amphipathic helix protein Sin3-like 4 OS=Arabidopsis thaliana GN=SNL4 PE=3 SV=3//1.5503e-104
100383806	Trihelix	transcription factor	http://planttfdb.cbi.pku.edu.cn/family.php?fam=Trihelix	--	0.95399	-//-
100281361	GNAT	transcriptional regulator	--	--	0.9536	sp|O64815|HLS1L_ARATH Probable N-acetyltransferase HLS1-like OS=Arabidopsis thaliana GN=At2g23060 PE=2 SV=1//5.72119e-107
100193706	TUB	transcription factor	--	--	0.95315	sp|Q5QM27|TLP1_ORYSJ Tubby-like F-box protein 1 OS=Oryza sativa subsp. japonica GN=TULP1 PE=2 SV=1//0
100280825	SWI/SNF-BAF60b	transcriptional regulator	--	--	0.94564	-//-
100277801	C2C2-GATA	transcription factor	--	--	0.94157	-//-
103645800	SWI/SNF-BAF60b	transcriptional regulator	--	--	0.94116	sp|O74503|UAF30_SCHPO Upstream activation factor subunit spp27 OS=Schizosaccharomyces pombe (strain 972 / ATCC 24843) GN=spp27 PE=1 SV=1//3.70493e-19
100274008	SNF2	transcriptional regulator	--	--	0.93846	sp|F4J9M5|CHR12_ARATH Probable ATP-dependent DNA helicase CHR12 OS=Arabidopsis thaliana GN=CHR12 PE=2 SV=1//0
100216773	NAC	transcription factor	http://planttfdb.cbi.pku.edu.cn/family.php?fam=NAC	--	0.93646	sp|Q7F2L3|NAC48_ORYSJ NAC domain-containing protein 48 OS=Oryza sativa subsp. japonica GN=NAC48 PE=2 SV=1//8.20162e-134
100382893	C3H	transcription factor	http://planttfdb.cbi.pku.edu.cn/family.php?fam=C3H	--	0.92282	sp|Q5ZDJ6|C3H8_ORYSJ Zinc finger CCCH domain-containing protein 8 OS=Oryza sativa subsp. japonica GN=Os01g0616400 PE=2 SV=2//3.73751e-179
100281601	CCAAT	transcription factor	--	--	0.92195	sp|Q9FMV5|NFYC4_ARATH Nuclear transcription factor Y subunit C-4 OS=Arabidopsis thaliana GN=NFYC4 PE=2 SV=1//3.03476e-55
100278452	C2H2	transcription factor	http://planttfdb.cbi.pku.edu.cn/family.php?fam=C2H2	--	0.92062	sp|Q944L3|IDD9_ARATH Protein indeterminate-domain 9 OS=Arabidopsis thaliana GN=IDD9 PE=2 SV=1//5.1753e-85
100279507	C3H	transcription factor	http://planttfdb.cbi.pku.edu.cn/family.php?fam=C3H	--	0.91568	sp|Q84SL2|C3H50_ORYSJ Zinc finger CCCH domain-containing protein 50 OS=Oryza sativa subsp. japonica GN=Os07g0568300 PE=2 SV=1//0
100283422	Alfin-like	transcription factor	--	--	0.9153	sp|Q84TV4|ALFL3_ORYSJ PHD finger protein ALFIN-LIKE 3 OS=Oryza sativa subsp. japonica GN=Os03g0818300 PE=2 SV=1//1.83339e-101
103627397	FAR1	transcription factor	http://planttfdb.cbi.pku.edu.cn/family.php?fam=FAR1	--	0.91461	sp|Q9SSQ4|FRS6_ARATH Protein FAR1-RELATED SEQUENCE 6 OS=Arabidopsis thaliana GN=FRS6 PE=2 SV=1//8.26396e-131
100191253	Orphans	transcriptional regulator	--	--	0.91001	sp|O80366|ARR9_ARATH Two-component response regulator ARR9 OS=Arabidopsis thaliana GN=ARR9 PE=1 SV=1//6.44612e-64
103630726	HB	transcription factor	--	--	0.90493	sp|P24342|HXD11_CHICK Homeobox protein Hox-D11 OS=Gallus gallus GN=HOXD11 PE=2 SV=2//9.86204e-07
100383177	MYB	transcription factor	http://planttfdb.cbi.pku.edu.cn/family.php?fam=MYB	--	0.90481	sp|Q2V9B0|MY1R1_SOLTU Transcription factor MYB1R1 OS=Solanum tuberosum PE=2 SV=1//7.35667e-30
103654412	GNAT	transcriptional regulator	--	--	0.88889	sp|O80438|MAK3_ARATH N-alpha-acetyltransferase MAK3 OS=Arabidopsis thaliana GN=MAK3 PE=2 SV=1//3.39885e-88
100384128	WRKY	transcription factor	http://planttfdb.cbi.pku.edu.cn/family.php?fam=WRKY	--	0.8856	sp|Q9FG77|WRKY2_ARATH Probable WRKY transcription factor 2 OS=Arabidopsis thaliana GN=WRKY2 PE=2 SV=1//1.78918e-14
100191909	bHLH	transcription factor	http://planttfdb.cbi.pku.edu.cn/family.php?fam=bHLH	--	0.88448	sp|Q9LTV8|PP224_ARATH Pentatricopeptide repeat-containing protein At3g12770 OS=Arabidopsis thaliana GN=PCMP-H43 PE=2 SV=1//4.93049e-25
542466	bZIP	transcription factor	http://planttfdb.cbi.pku.edu.cn/family.php?fam=bZIP	--	0.87819	sp|P25032|EMBP1_WHEAT DNA-binding protein EMBP-1 OS=Triticum aestivum PE=1 SV=1//4.12064e-52
100304300	NAC	transcription factor	http://planttfdb.cbi.pku.edu.cn/family.php?fam=NAC	--	0.87584	sp|Q9FIW5|NAC94_ARATH Putative NAC domain-containing protein 94 OS=Arabidopsis thaliana GN=ANAC094 PE=3 SV=1//2.08273e-54
100274444	C2H2	transcription factor	http://planttfdb.cbi.pku.edu.cn/family.php?fam=C2H2	--	0.87208	sp|Q943I6|STOP1_ORYSJ Zinc finger protein STOP1 homolog OS=Oryza sativa subsp. japonica GN=Os01g0871200 PE=2 SV=1//1.86069e-63
103643400	GNAT	transcriptional regulator	--	--	0.86599	sp|O05517|RIMI_BACSU Putative ribosomal-protein-alanine acetyltransferase OS=Bacillus subtilis (strain 168) GN=rimI PE=3 SV=1//1.53893e-06
100279803	AP2-EREBP	transcription factor	--	--	0.86477	sp|Q6K7E6|ERF1_ORYSJ Ethylene-responsive transcription factor 1 OS=Oryza sativa subsp. japonica GN=EREBP1 PE=1 SV=1//1.22187e-92
100383020	E2F-DP	transcription factor	http://planttfdb.cbi.pku.edu.cn/family.php?fam=E2F/DP	--	0.86118	sp|Q9FNY2|DPB_ARATH Transcription factor-like protein DPB OS=Arabidopsis thaliana GN=DPB PE=1 SV=1//3.35715e-130
100283630	Alfin-like	transcription factor	--	--	0.86007	sp|Q60DW3|ALFL5_ORYSJ PHD finger protein ALFIN-LIKE 5 OS=Oryza sativa subsp. japonica GN=Os05g0419100 PE=2 SV=1//5.40038e-127
542090	SET	transcriptional regulator	--	--	0.85037	sp|O82175|SUVH5_ARATH Histone-lysine N-methyltransferase, H3 lysine-9 specific SUVH5 OS=Arabidopsis thaliana GN=SUVH5 PE=1 SV=1//4.95048e-141
100284888	MYB	transcription factor	http://planttfdb.cbi.pku.edu.cn/family.php?fam=MYB	--	0.8467	sp|Q8S9H7|DIV_ANTMA Transcription factor DIVARICATA OS=Antirrhinum majus GN=DIVARICATA PE=2 SV=1//3.26261e-15
100279481	bZIP	transcription factor	http://planttfdb.cbi.pku.edu.cn/family.php?fam=bZIP	--	0.84482	sp|P23923|HBP1B_WHEAT Transcription factor HBP-1b(c38) OS=Triticum aestivum PE=2 SV=1//7.88854e-138
100274571	ARF	transcription factor	http://planttfdb.cbi.pku.edu.cn/family.php?fam=ARF	--	0.84202	sp|Q5JK20|ARFD_ORYSJ Auxin response factor 4 OS=Oryza sativa subsp. japonica GN=ARF4 PE=2 SV=1//0
100281072	NAC	transcription factor	http://planttfdb.cbi.pku.edu.cn/family.php?fam=NAC	--	0.83666	sp|O22798|NAC41_ARATH NAC domain-containing protein 41 OS=Arabidopsis thaliana GN=NAC041 PE=2 SV=1//1.22674e-25
103634740	Orphans	transcriptional regulator	--	--	0.836	sp|O04539|SNL4_ARATH Paired amphipathic helix protein Sin3-like 4 OS=Arabidopsis thaliana GN=SNL4 PE=3 SV=3//5.39572e-105
100284907	NAC	transcription factor	http://planttfdb.cbi.pku.edu.cn/family.php?fam=NAC	--	0.83542	sp|A2YMR0|NAC10_ORYSI NAC transcription factor ONAC010 OS=Oryza sativa subsp. indica GN=ONAC010 PE=3 SV=1//2.42035e-19
100285846	C3H	transcription factor	http://planttfdb.cbi.pku.edu.cn/family.php?fam=C3H	--	0.83106	sp|Q7XM16|C3H30_ORYSJ Zinc finger CCCH domain-containing protein 30 OS=Oryza sativa subsp. japonica GN=Os04g0663200 PE=2 SV=3//9.47103e-160
100280326	C3H	transcription factor	http://planttfdb.cbi.pku.edu.cn/family.php?fam=C3H	--	0.82699	sp|Q84SL2|C3H50_ORYSJ Zinc finger CCCH domain-containing protein 50 OS=Oryza sativa subsp. japonica GN=Os07g0568300 PE=2 SV=1//0
103649783	IWS1	transcriptional regulator	--	--	0.82408	sp|Q6DE96|IWS1A_XENLA Protein IWS1 homolog A OS=Xenopus laevis GN=iws1-a PE=2 SV=1//2.58398e-31
541630	Orphans	transcriptional regulator	--	--	0.82142	sp|O80365|ARR8_ARATH Two-component response regulator ARR8 OS=Arabidopsis thaliana GN=ARR8 PE=1 SV=1//1.18525e-60
100193200	C3H	transcription factor	http://planttfdb.cbi.pku.edu.cn/family.php?fam=C3H	--	0.82083	sp|Q84UQ3|C3H56_ORYSJ Zinc finger CCCH domain-containing protein 56 OS=Oryza sativa subsp. japonica GN=Os08g0159800 PE=3 SV=1//3.67472e-132
100283068	MYB	transcription factor	http://planttfdb.cbi.pku.edu.cn/family.php?fam=MYB	--	0.82036	sp|Q8H0W3|RVE6_ARATH Protein REVEILLE 6 OS=Arabidopsis thaliana GN=RVE6 PE=2 SV=1//2.5138e-68
103625762	C2C2-Dof	transcription factor	--	--	0.82006	sp|Q9LZ56|DOF51_ARATH Dof zinc finger protein DOF5.1 OS=Arabidopsis thaliana GN=DOF5.1 PE=2 SV=1//2.90902e-38
103643080	C2H2	transcription factor	http://planttfdb.cbi.pku.edu.cn/family.php?fam=C2H2	--	0.8159	sp|Q681X4|ZAT5_ARATH Zinc finger protein ZAT5 OS=Arabidopsis thaliana GN=ZAT5 PE=2 SV=1//1.96238e-12
100384218	AP2-EREBP	transcription factor	--	--	0.81378	sp|Q40477|ERF4_TOBAC Ethylene-responsive transcription factor 4 OS=Nicotiana tabacum GN=ERF4 PE=1 SV=1//1.09077e-07
100274128	HSF	transcription factor	http://planttfdb.cbi.pku.edu.cn/family.php?fam=HSF	--	0.81343	sp|Q6K6S5|HSFA5_ORYSJ Heat stress transcription factor A-5 OS=Oryza sativa subsp. japonica GN=HSFA5 PE=2 SV=1//0
100284048	AP2-EREBP	transcription factor	--	--	0.80055	sp|Q9FH94|ERF10_ARATH Ethylene-responsive transcription factor ERF010 OS=Arabidopsis thaliana GN=ERF010 PE=2 SV=1//1.81282e-22
100193957	FHA	transcription factor	--	--	0.7912	sp|Q9SFV2|FHA2_ARATH FHA domain-containing protein FHA2 OS=Arabidopsis thaliana GN=FHA2 PE=1 SV=1//5.85742e-120
100192057	E2F-DP	transcription factor	http://planttfdb.cbi.pku.edu.cn/family.php?fam=E2F/DP	--	0.79026	sp|Q9FNY0|E2FA_ARATH Transcription factor E2FA OS=Arabidopsis thaliana GN=E2FA PE=1 SV=1//5.66046e-99
100280247	NAC	transcription factor	http://planttfdb.cbi.pku.edu.cn/family.php?fam=NAC	--	0.78883	sp|Q7EZT1|NAC67_ORYSJ NAC domain-containing protein 67 OS=Oryza sativa subsp. japonica GN=NAC67 PE=2 SV=1//2.63914e-85
542484	Sigma70-like	transcription factor	--	--	0.78604	sp|Q9LD95|SIGF_ARATH RNA polymerase sigma factor sigF, chloroplastic OS=Arabidopsis thaliana GN=SIGF PE=1 SV=1//9.48515e-112
100191995	C3H	transcription factor	http://planttfdb.cbi.pku.edu.cn/family.php?fam=C3H	--	0.78555	sp|Q6K687|C3H18_ORYSJ Zinc finger CCCH domain-containing protein 18 OS=Oryza sativa subsp. japonica GN=Os02g0793000 PE=2 SV=1//0
100284254	CPP	transcription factor	http://planttfdb.cbi.pku.edu.cn/family.php?fam=CPP	--	0.78456	sp|F4JIF5|TCX2_ARATH Protein tesmin/TSO1-like CXC 2 OS=Arabidopsis thaliana GN=TCX2 PE=1 SV=1//9.6931e-35
103640978	PHD	transcriptional regulator	--	--	0.784	sp|O08550|KMT2B_MOUSE Histone-lysine N-methyltransferase 2B OS=Mus musculus GN=Kmt2b PE=1 SV=3//2.43517e-23
100038320	G2-like	transcription factor	http://planttfdb.cbi.pku.edu.cn/family.php?fam=G2-like	--	0.78367	sp|Q0J235|ROLL9_ORYSJ Probable transcription factor RL9 OS=Oryza sativa subsp. japonica GN=RL9 PE=2 SV=2//1.50373e-53
100273824	SET	transcriptional regulator	--	--	0.77218	sp|P0CB22|ATX2_ARATH Histone-lysine N-methyltransferase ATX2 OS=Arabidopsis thaliana GN=ATX2 PE=2 SV=1//5.09342e-39
100272614	G2-like	transcription factor	http://planttfdb.cbi.pku.edu.cn/family.php?fam=G2-like	--	0.76249	sp|Q99315|YG31B_YEAST Transposon Ty3-G Gag-Pol polyprotein OS=Saccharomyces cerevisiae (strain ATCC 204508 / S288c) GN=TY3B-G PE=1 SV=3//1.55063e-29
103629196	AP2-EREBP	transcription factor	--	--	0.75653	sp|P47927|AP2_ARATH Floral homeotic protein APETALA 2 OS=Arabidopsis thaliana GN=AP2 PE=1 SV=1//4.52404e-88
100381402	GRAS	transcription factor	http://planttfdb.cbi.pku.edu.cn/family.php?fam=GRAS	--	0.75601	sp|O80933|SCL9_ARATH Scarecrow-like protein 9 OS=Arabidopsis thaliana GN=SCL9 PE=2 SV=1//0
100217178	GNAT	transcriptional regulator	--	--	0.75557	sp|A7SLC8|NAT9_NEMVE N-acetyltransferase 9-like protein OS=Nematostella vectensis GN=nat9 PE=3 SV=1//5.76028e-48
100384256	ARID	transcriptional regulator	--	--	0.75407	sp|Q940Y3|ARID3_ARATH AT-rich interactive domain-containing protein 3 OS=Arabidopsis thaliana GN=ARID3 PE=1 SV=1//1.33388e-107
100194212	TRAF	transcriptional regulator	--	--	0.74434	sp|P93820|Y1439_ARATH BTB/POZ domain-containing protein At1g04390 OS=Arabidopsis thaliana GN=At1g04390 PE=2 SV=3//5.50321e-56
103627275	MYB	transcription factor	http://planttfdb.cbi.pku.edu.cn/family.php?fam=MYB	--	0.73328	-//-
100285229	LUG	transcriptional regulator	--	--	0.73325	sp|O48847|LUH_ARATH Transcriptional corepressor LEUNIG_HOMOLOG OS=Arabidopsis thaliana GN=LUH PE=1 SV=1//3.92144e-49
103633364	GNAT	transcriptional regulator	--	--	0.73232	sp|Q84JF4|NAGS1_ARATH Probable amino-acid acetyltransferase NAGS1, chloroplastic OS=Arabidopsis thaliana GN=NAGS1 PE=2 SV=1//0
542007	HMG	transcriptional regulator	--	--	0.72907	sp|Q9LEF5|SSRP1_MAIZE FACT complex subunit SSRP1 OS=Zea mays GN=SSRP1 PE=1 SV=1//0
100279775	MED6	transcriptional regulator	--	--	0.72828	sp|F4IXJ7|MED6_ARATH Mediator of RNA polymerase II transcription subunit 6 OS=Arabidopsis thaliana GN=MED6 PE=1 SV=1//1.37979e-88
100285217	WRKY	transcription factor	http://planttfdb.cbi.pku.edu.cn/family.php?fam=WRKY	--	0.72755	sp|Q9SKD9|WRK46_ARATH Probable WRKY transcription factor 46 OS=Arabidopsis thaliana GN=WRKY46 PE=2 SV=1//5.177e-21
100285782	bZIP	transcription factor	http://planttfdb.cbi.pku.edu.cn/family.php?fam=bZIP	--	0.72738	sp|O22208|BZP17_ARATH bZIP transcription factor 17 OS=Arabidopsis thaliana GN=BZIP17 PE=1 SV=2//1.36099e-68
100381642	C2H2	transcription factor	http://planttfdb.cbi.pku.edu.cn/family.php?fam=C2H2	--	0.72627	-//-
100281489	Orphans	transcriptional regulator	--	--	0.72519	sp|Q8W4F0|DAR1_ARATH Protein DA1-related 1 OS=Arabidopsis thaliana GN=DAR1 PE=1 SV=3//0
103647380	SET	transcriptional regulator	--	--	0.72519	sp|O82175|SUVH5_ARATH Histone-lysine N-methyltransferase, H3 lysine-9 specific SUVH5 OS=Arabidopsis thaliana GN=SUVH5 PE=1 SV=1//1.71954e-145
100284573	mTERF	transcription factor	--	--	0.72254	-//-
100192517	PLATZ	transcription factor	--	--	0.71849	-//-
103633530	SNF2	transcriptional regulator	--	--	0.71518	sp|F4IV99|CHR5_ARATH Protein CHROMATIN REMODELING 5 OS=Arabidopsis thaliana GN=CHR5 PE=3 SV=1//0
100273108	Tify	transcription factor	--	--	0.70938	sp|Q9LVI4|TIF6B_ARATH Protein TIFY 6B OS=Arabidopsis thaliana GN=TIFY6B PE=1 SV=1//1.78436e-07
100381413	bHLH	transcription factor	http://planttfdb.cbi.pku.edu.cn/family.php?fam=bHLH	--	0.70104	sp|Q6NKN9|BH074_ARATH Transcription factor bHLH74 OS=Arabidopsis thaliana GN=BHLH74 PE=1 SV=1//3.37062e-38
100382901	MYB	transcription factor	http://planttfdb.cbi.pku.edu.cn/family.php?fam=MYB	--	0.69111	sp|Q9FDW1|MYB44_ARATH Transcription factor MYB44 OS=Arabidopsis thaliana GN=MYB44 PE=2 SV=1//1.33231e-33
100280700	WRKY	transcription factor	http://planttfdb.cbi.pku.edu.cn/family.php?fam=WRKY	--	0.69072	sp|Q93WU6|WRK74_ARATH Probable WRKY transcription factor 74 OS=Arabidopsis thaliana GN=WRKY74 PE=2 SV=2//9.41478e-61
100193305	C2H2	transcription factor	http://planttfdb.cbi.pku.edu.cn/family.php?fam=C2H2	--	0.68915	sp|Q2V3L3|Y4634_ARATH Uncharacterized zinc finger protein At4g06634 OS=Arabidopsis thaliana GN=At4g06634 PE=1 SV=1//2.44787e-93
100282699	MYB	transcription factor	http://planttfdb.cbi.pku.edu.cn/family.php?fam=MYB	--	0.68587	sp|Q12457|NSI1_YEAST RNA polymerase I termination factor OS=Saccharomyces cerevisiae (strain ATCC 204508 / S288c) GN=NSI1 PE=1 SV=1//2.01076e-10
100216893	Alfin-like	transcription factor	--	--	0.68026	sp|Q75IR6|ALFL1_ORYSJ PHD finger protein ALFIN-LIKE 1 OS=Oryza sativa subsp. japonica GN=Os05g0163100 PE=2 SV=1//5.69911e-143
103633535	DDT	transcriptional regulator	--	--	0.68016	sp|Q9W0T1|NU301_DROME Nucleosome-remodeling factor subunit NURF301 OS=Drosophila melanogaster GN=E(bx) PE=1 SV=2//2.16806e-17
100277497	SNF2	transcriptional regulator	--	--	0.67346	sp|E1BB03|ZRAB3_BOVIN DNA annealing helicase and endonuclease ZRANB3 OS=Bos taurus GN=ZRANB3 PE=3 SV=3//5.55233e-23
103629382	PHD	transcriptional regulator	--	--	0.6727	sp|A8DZJ1|BAZ1B_XENLA Tyrosine-protein kinase BAZ1B OS=Xenopus laevis GN=baz1b PE=2 SV=2//3.33257e-07
100282724	G2-like	transcription factor	http://planttfdb.cbi.pku.edu.cn/family.php?fam=G2-like	--	0.67231	sp|Q940D0|ARR1_ARATH Two-component response regulator ARR1 OS=Arabidopsis thaliana GN=ARR1 PE=1 SV=2//7.93949e-10
100285536	PHD	transcriptional regulator	--	--	0.66997	sp|Q3UHR0|BAHC1_MOUSE BAH and coiled-coil domain-containing protein 1 OS=Mus musculus GN=Bahcc1 PE=2 SV=2//7.59515e-09
103646318	FAR1	transcription factor	http://planttfdb.cbi.pku.edu.cn/family.php?fam=FAR1	--	0.66547	sp|Q9SSQ4|FRS6_ARATH Protein FAR1-RELATED SEQUENCE 6 OS=Arabidopsis thaliana GN=FRS6 PE=2 SV=1//5.55086e-113
100272565	ABI3VP1	transcription factor	--	--	0.66485	sp|Q6Z1Z3|IDEF1_ORYSJ B3 domain-containing protein IDEF1 OS=Oryza sativa subsp. japonica GN=IDEF1 PE=2 SV=1//4.75269e-105
103633754	FAR1	transcription factor	http://planttfdb.cbi.pku.edu.cn/family.php?fam=FAR1	--	0.66332	sp|Q9SZL8|FRS5_ARATH Protein FAR1-RELATED SEQUENCE 5 OS=Arabidopsis thaliana GN=FRS5 PE=2 SV=1//2.35379e-13
100274089	bZIP	transcription factor	http://planttfdb.cbi.pku.edu.cn/family.php?fam=bZIP	--	0.66138	sp|Q41558|HBP1C_WHEAT Transcription factor HBP-1b(c1) (Fragment) OS=Triticum aestivum PE=1 SV=2//1.23759e-142
100193486	HB	transcription factor	--	--	0.65871	sp|Q8GRL4|HOX19_ORYSJ Homeobox-leucine zipper protein HOX19 OS=Oryza sativa subsp. japonica GN=HOX19 PE=2 SV=1//8.20649e-45
542109	MYB	transcription factor	http://planttfdb.cbi.pku.edu.cn/family.php?fam=MYB	--	0.65793	sp|Q2V9B0|MY1R1_SOLTU Transcription factor MYB1R1 OS=Solanum tuberosum PE=2 SV=1//3.81377e-29
103636319	TRAF	transcriptional regulator	--	--	0.63	sp|Q920G9|GMCL1_MOUSE Germ cell-less protein-like 1 OS=Mus musculus GN=Gmcl1 PE=1 SV=2//3.89298e-12
542683	MYB	transcription factor	http://planttfdb.cbi.pku.edu.cn/family.php?fam=MYB	--	0.62701	sp|C0HIA3|SMH6_MAIZE Single myb histone 6 OS=Zea mays GN=SMH6 PE=2 SV=1//0
542515	HB	transcription factor	--	--	0.6266	sp|A2XBL9|HOX10_ORYSI Homeobox-leucine zipper protein HOX10 OS=Oryza sativa subsp. indica GN=HOX10 PE=2 SV=2//0
100191923	C3H	transcription factor	http://planttfdb.cbi.pku.edu.cn/family.php?fam=C3H	--	0.62306	sp|Q2R4J4|C3H63_ORYSJ Zinc finger CCCH domain-containing protein 63 OS=Oryza sativa subsp. japonica GN=Os11g0472000 PE=2 SV=2//0
103639146	Jumonji	transcriptional regulator	--	--	0.62201	sp|Q9SSE9|JMJ25_ARATH Lysine-specific demethylase JMJ25 OS=Arabidopsis thaliana GN=JMJ25 PE=1 SV=1//1.6931e-25
103637982	SNF2	transcriptional regulator	--	--	0.62152	sp|Q9S775|PKL_ARATH CHD3-type chromatin-remodeling factor PICKLE OS=Arabidopsis thaliana GN=PKL PE=1 SV=1//0
541651	RB	transcriptional regulator	--	--	0.61457	sp|Q9LKX9|RBR1_MAIZE Retinoblastoma-related protein 1 OS=Zea mays GN=RBR1 PE=1 SV=2//0
103633565	SNF2	transcriptional regulator	--	--	0.6128	sp|Q7TPQ3|SHPRH_MOUSE E3 ubiquitin-protein ligase SHPRH OS=Mus musculus GN=Shprh PE=1 SV=1//3.12899e-13
103642258	SET	transcriptional regulator	--	--	0.59976	sp|F4K1J4|ATXR7_ARATH Histone-lysine N-methyltransferase ATXR7 OS=Arabidopsis thaliana GN=ATXR7 PE=2 SV=1//1.68739e-49
100279789	EIL	transcription factor	http://planttfdb.cbi.pku.edu.cn/family.php?fam=EIL	--	0.59772	sp|Q9SLH0|EIL1_ARATH ETHYLENE INSENSITIVE 3-like 1 protein OS=Arabidopsis thaliana GN=EIL1 PE=1 SV=1//1.54496e-153
542440	HB	transcription factor	--	--	0.57504	sp|P46605|HOX1A_MAIZE Homeobox protein HOX1A OS=Zea mays GN=HOX1A PE=2 SV=1//8.14988e-18
100191858	C3H	transcription factor	http://planttfdb.cbi.pku.edu.cn/family.php?fam=C3H	--	0.56361	sp|Q6AUG0|U2AFB_ORYSJ Splicing factor U2af small subunit B OS=Oryza sativa subsp. japonica GN=U2AF35B PE=2 SV=1//4.94865e-123
