# Supplementary material for: Transcriptomics integrated with metabolomics reveals the defense response of insect-resistant Zea mays infested with Spodoptera exigua
Source: Heliyon. 2025 Feb 8;11(4):e42565. doi: 10.1016/j.heliyon.2025.e42565 (PMC11872508; doi:10.1016/j.heliyon.2025.e42565)
Supplement: Multimedia component 6 [file mmc6.xlsx]

## Sheet: metabolize_up_enrichment 
ID Annotation	Annotation	Category	Group	Database	P-value	Submitted IDs	Matching IDs
zma00970	Aminoacyl-tRNA biosynthesis	KEGG pathways	Pathways	KEGG (Zea mays (maize))	6.95e-13	C00078 C00082 C00152 C00135 C00407 C00123 C00073 C00065 C00148 C00188	C00078 C00082 C00152 C00135 C00407 C00123 C00073 C00065 C00148 C00188
zma00260	Glycine, serine and threonine metabolism	KEGG pathways	Pathways	KEGG (Zea mays (maize))	0.000109	C00078 C00065 C00114 C00188	C00078 C00065 C00114 C00188
zma00290	Valine, leucine and isoleucine biosynthesis	KEGG pathways	Pathways	KEGG (Zea mays (maize))	0.000401	C00407 C00123 C00188	C00407 C00123 C00188
zma00460	Cyanoamino acid metabolism	KEGG pathways	Pathways	KEGG (Zea mays (maize))	0.00125	C00082 C00152 C00065	C00082 C00152 C00065
zma00360	Phenylalanine metabolism	KEGG pathways	Pathways	KEGG (Zea mays (maize))	0.00175	C05332 C00082 C02265	C05332 C00082 C02265
zma00250	Alanine, aspartate and glutamate metabolism	KEGG pathways	Pathways	KEGG (Zea mays (maize))	0.00711	C00152 C00402	C00152 C00402
zma01110	Biosynthesis of secondary metabolites	KEGG pathways	Pathways	KEGG (Zea mays (maize))	0.00826	C00483 C00078 C00082 C00152 C00135 C00407 C00123 C00073 C00065 C00148 C00188	C00483 C00078 C00082 C00152 C00135 C00407 C00123 C00073 C00065 C00148 C00188
zma00400	Phenylalanine, tyrosine and tryptophan biosynthesis	KEGG pathways	Pathways	KEGG (Zea mays (maize))	0.00896	C00078 C00082	C00078 C00082
zma00410	beta-Alanine metabolism	KEGG pathways	Pathways	KEGG (Zea mays (maize))	0.0117	C00099 C00135	C00099 C00135
zma00280	Valine, leucine and isoleucine degradation	KEGG pathways	Pathways	KEGG (Zea mays (maize))	0.02	C00407 C00123	C00407 C00123
zma00270	Cysteine and methionine metabolism	KEGG pathways	Pathways	KEGG (Zea mays (maize))	0.0358	C00073 C00065	C00073 C00065
zma01100	Metabolic pathways	KEGG pathways	Pathways	KEGG (Zea mays (maize))	0.0423	C00078 C00099 C00082 C00152 C00135 C00407 C00123 C00073 C00065 C00114 C00148 C00188	C00078 C00099 C00082 C00152 C00135 C00407 C00123 C00073 C00065 C00114 C00148 C00188
zma00960	Tropane, piperidine and pyridine alkaloid biosynthesis	KEGG pathways	Pathways	KEGG (Zea mays (maize))	0.051	C00407 C01746	C00407 C01746
zma00350	Tyrosine metabolism	KEGG pathways	Pathways	KEGG (Zea mays (maize))	0.0622	C00483 C00082	C00483 C00082
zma00950	Isoquinoline alkaloid biosynthesis	KEGG pathways	Pathways	KEGG (Zea mays (maize))	0.0902	C00483 C00082	C00483 C00082
zma00920	Sulfur metabolism	KEGG pathways	Pathways	KEGG (Zea mays (maize))	0.0933	C00065	C00065
zma00600	Sphingolipid metabolism	KEGG pathways	Pathways	KEGG (Zea mays (maize))	0.127	C00065	C00065
zma00730	Thiamine metabolism	KEGG pathways	Pathways	KEGG (Zea mays (maize))	0.132	C00082	C00082
zma00910	Nitrogen metabolism	KEGG pathways	Pathways	KEGG (Zea mays (maize))	0.132	C00152	C00152
zma00770	Pantothenate and CoA biosynthesis	KEGG pathways	Pathways	KEGG (Zea mays (maize))	0.137	C00099	C00099
zma00680	Methane metabolism	KEGG pathways	Pathways	KEGG (Zea mays (maize))	0.169	C00065	C00065
zma00640	Propanoate metabolism	KEGG pathways	Pathways	KEGG (Zea mays (maize))	0.178	C00099	C00099
zma00760	Nicotinate and nicotinamide metabolism	KEGG pathways	Pathways	KEGG (Zea mays (maize))	0.214	C01004	C01004
zma00340	Histidine metabolism	KEGG pathways	Pathways	KEGG (Zea mays (maize))	0.214	C00135	C00135
zma00564	Glycerophospholipid metabolism	KEGG pathways	Pathways	KEGG (Zea mays (maize))	0.222	C00114	C00114
zma00940	Phenylpropanoid biosynthesis	KEGG pathways	Pathways	KEGG (Zea mays (maize))	0.26	C00082	C00082
zma00240	Pyrimidine metabolism	KEGG pathways	Pathways	KEGG (Zea mays (maize))	0.276	C00099	C00099
zma00130	Ubiquinone and other terpenoid-quinone biosynthesis	KEGG pathways	Pathways	KEGG (Zea mays (maize))	0.341	C00082	C00082
zma00380	Tryptophan metabolism	KEGG pathways	Pathways	KEGG (Zea mays (maize))	0.359	C00078	C00078
zma00330	Arginine and proline metabolism	KEGG pathways	Pathways	KEGG (Zea mays (maize))	0.363	C00148	C00148
zma00860	Porphyrin and chlorophyll metabolism	KEGG pathways	Pathways	KEGG (Zea mays (maize))	0.502	C00188	C00188

## Sheet: metabolize_down_enrichment 
ID Annotation	Annotation	Category	Group	Database	P-value	Submitted IDs	Matching IDs
zma00020	Citrate cycle (TCA cycle)	KEGG pathways	Pathways	KEGG (Zea mays (maize))	6.41e-06	C00026 C00417 C00158	C00026 C00417 C00158
zma00660	C5-Branched dibasic acid metabolism	KEGG pathways	Pathways	KEGG (Zea mays (maize))	2.76e-05	C00026 C00417 C01732	C00026 C00417 C01732
zma00630	Glyoxylate and dicarboxylate metabolism	KEGG pathways	Pathways	KEGG (Zea mays (maize))	7.28e-05	C00026 C00417 C00158	C00026 C00417 C00158
zma01100	Metabolic pathways	KEGG pathways	Pathways	KEGG (Zea mays (maize))	0.0305	C00026 C00417 C01732 C00387 C00158 C00245	C00026 C00417 C01732 C00387 C00158 C00245
zma00430	Taurine and hypotaurine metabolism	KEGG pathways	Pathways	KEGG (Zea mays (maize))	0.0414	C00245	C00245
zma00250	Alanine, aspartate and glutamate metabolism	KEGG pathways	Pathways	KEGG (Zea mays (maize))	0.0495	C00026	C00026
zma00300	Lysine biosynthesis	KEGG pathways	Pathways	KEGG (Zea mays (maize))	0.0655	C00026	C00026
zma00750	Vitamin B6 metabolism	KEGG pathways	Pathways	KEGG (Zea mays (maize))	0.0655	C00026	C00026
zma00650	Butanoate metabolism	KEGG pathways	Pathways	KEGG (Zea mays (maize))	0.0813	C00026	C00026
zma00340	Histidine metabolism	KEGG pathways	Pathways	KEGG (Zea mays (maize))	0.0891	C00026	C00026
zma00053	Ascorbate and aldarate metabolism	KEGG pathways	Pathways	KEGG (Zea mays (maize))	0.0949	C00026	C00026
zma01110	Biosynthesis of secondary metabolites	KEGG pathways	Pathways	KEGG (Zea mays (maize))	0.142	C00026 C00417 C00158 C03219	C00026 C00417 C00158 C03219
zma00230	Purine metabolism	KEGG pathways	Pathways	KEGG (Zea mays (maize))	0.178	C00387	C00387
